# Supplementary material for: A single-cell atlas of the Culex tarsalis midgut during West Nile virus infection
Source: PLoS Pathog. 2025 Jan 27;21(1):e1012855. doi: 10.1371/journal.ppat.1012855 (PMC11793825; doi:10.1371/journal.ppat.1012855)
Supplement: S1 Table — Percent of the total midgut cell population each distinct cluster composes. (XLSX) [file ppat.1012855.s013.xlsx]

## Sheet: Sheet1
		Percentage of total
Cluster	Cell type	4dpi	12dpi
0	EC-like-1	15.71	16.44
1		18.28	5.91
2	EC-like-2	2.07	26.35
3	ISC/EB	13.79	7.45
4		8.47	9.85
5	EC	5.6	6.21
6	EC-like-3	0.6	13.12
7	VM-1	7.16	3.21
8		6.81	2.3
9	VM-2	5.26	2.29
10	ISC/EB-prol	5.6	1.04
11	cardia-1	2.79	3.17
12	EE	2.76	1.61
13	cardia-2	2.34	0.65
14	HC-1	1.05	0.18
15	MT	0.7
16	FBC	0.5	0.2
17		0.19
18	cardia-prol	0.16
19		0.14
