# Supplementary material for: A single-cell atlas of the Culex tarsalis midgut during West Nile virus infection
Source: PLoS Pathog. 2025 Jan 27;21(1):e1012855. doi: 10.1371/journal.ppat.1012855 (PMC11793825; doi:10.1371/journal.ppat.1012855)
Supplement: S2 Table — Log2FC values of the WNV 5’ UTR (nbis-gene-2-utr) in clusters where vRNA was identified as a significant (p-adj<0.0.5) cluster marker in the WNV-infected condition. Log2FC values denote vRNA enrichment in a cluster relative to the total remaining population. (XLSX) [file ppat.1012855.s014.xlsx]

## Sheet: Sheet1
Timepoint	Gene ID	Avg log2FC	pct.1	pct.2	P-adj	Cluster/cell type
4dpi	nbis-gene-2-utr	-2.193	0.813	0.78	7.31e-28	ISC/EB-prol
	nbis-gene-2-utr	-1.355	0.749	0.782	6.79e-07	cardia-2
	nbis-gene-2-utr	-0.479	0.617	0.814	1.27e-32	EC-like-1
	nbis-gene-2-utr	-0.404	0.83	0.767	1.72e-15	1
	nbis-gene-2-utr	0.527	0.799	0.78	0.00101	EC
	nbis-gene-2-utr	0.893	0.964	0.776	4.11e-26	EC-like-2
	nbis-gene-2-utr	1.737	0.849	0.777	7.16e-21	4
12dpi	nbis-gene-2-utr	-3.609	0.868	0.959	4.5e-17	ISC/EB-prol
	nbis-gene-2-utr	-2.506	0.897	0.962	1.71e-68	ISC/EB
	nbis-gene-2-utr	-1.049	0.939	0.958	6.45e-09	VM-2
	nbis-gene-2-utr	-0.945	0.864	0.97	8.96e-58	EC-like-1
	nbis-gene-2-utr	1.975	0.975	0.957	1.29e-12	4
