# Supplementary material for: A single-cell atlas of the Culex tarsalis midgut during West Nile virus infection
Source: PLoS Pathog. 2025 Jan 27;21(1):e1012855. doi: 10.1371/journal.ppat.1012855 (PMC11793825; doi:10.1371/journal.ppat.1012855)
Supplement: S3 Table — Significant (p-adj<0.05) differentially expressed genes (DEGs) grouped by population and timepoint. Log2FC values denote enrichment of a gene in a specific cell population in the WNV-infected condition relative to that specific cell population in the mock condition. (XLSX) [file ppat.1012855.s015.xlsx]

## Sheet: Sheet1
Timepoint	Cell type	Gene ID	Log2FC	P-value	P-adj	Accession	Name
4dpi	EC	nbis-gene-2-utr	11.792	1.71e-28	3.36e-25	NA	NA
		gene14386	1.728	1.38e-09	1.36e-06	CPIJ006409	PHYKPL
		gene10568	1.619	0.000275	0.0416	CPIJ008869	NA
		gene8928	1.441	2.41e-05	0.0119	CPIJ000077	FDPS
		gene11688	1.311	1.58e-05	0.0104	NA	NA
		gene6719	1.264	0.000139	0.0274	AAEL009877	NA
		gene5744	1.098	0.000249	0.0414	CPIJ005159	NAGK
		MT-nbis-gene-2	0.981	5.3e-05	0.0167	NA	NA
		gene4641	0.881	0.000307	0.0432	CPIJ007079	NA
		gene974	-1.192	6.99e-05	0.0172	CPIJ019683	NA
		gene8680	-1.358	3.82e-05	0.015	CPIJ003950	NA
		gene1028	-1.472	5.95e-05	0.0167	CPIJ016849	Cyp6a9
		gene13696	-1.614	0.000252	0.0414	CPIJ004023	NA
		gene2984	-2.295	0.000115	0.0251	CPIJ015161	NA
12dpi	EC	nbis-gene-2-utr	12.245	1.17e-16	6.58e-13	NA	NA
		gene6444	-1.299	7.36e-06	0.0206	NA	NA
4dpi	EC-like-1	nbis-gene-2-utr	12.146	8.36e-31	2.06e-27	NA	NA
		gene11688	1.802	2.51e-08	3.1e-05	NA	NA
		gene8023	1.703	4.8e-05	0.00987	CPIJ004517	Tret1
		gene14386	1.675	5.8e-05	0.011	CPIJ006409	PHYKPL
		gene8308	1.539	0.000204	0.0251	CPIJ007311	OPLAH
		gene6714	1.041	4.69e-07	0.000232	NA	NA
		gene3073	1.03	0.00025	0.028	CPIJ001564	SEPHS1
		gene2750	0.761	0.000306	0.0328	CPIJ009299	FHL2
		gene4954	-0.813	0.000156	0.0226	103372.F4WEV7	ACTB
		gene997	-1.005	2.86e-05	0.00643	CPIJ008016	NA
		gene5129	-1.041	0.000183	0.0237	CPIJ005322	NA
		gene14029	-1.326	0.000436	0.0449	CPIJ006120	NA
		gene2591	-1.398	0.000231	0.0271	CPIJ003826	NA
		gene9132	-1.559	9.43e-06	0.00299	CPIJ007432	NA
		gene4072	-1.601	1.87e-05	0.00513	CPIJ012180	NA
		gene1959	-1.679	0.000181	0.0237	CPIJ011296	TPX4
		gene13272	-1.862	8.48e-05	0.0139	CPIJ016015	KIAA1161
		gene5050	-2.047	2.53e-05	0.00623	CPIJ018565	NA
		gene11653	-2.134	9.53e-08	7.84e-05	CPIJ002182	ROMO1
		gene2801	-2.183	9.7e-06	0.00299	CPIJ007056	NA
		gene13391	-2.289	2.25e-06	0.000927	CPIJ016015	KIAA1161
		gene3168	-2.457	8.2e-05	0.0139	NA	NA
		gene5565	-2.6	4.57e-07	0.000232	NA	NA
		gene524	-4.068	0.000144	0.0223	NA	NA
12dpi	EC-like-1	nbis-gene-2-utr	13.608	2.53e-20	1.49e-16	NA	NA
		gene176	-7.945	4.56e-07	0.00134	CPIJ012831	NA
12dpi	cardia-1	nbis-gene-2-utr	11.546	1.46e-12	5.94e-09	NA	NA
		gene10731	-3.843	4.6e-06	0.00937	NA	NA
4dpi	cardia-2	nbis-gene-2-utr	10.364	4.75e-22	2.52e-18	NA	NA
		gene2793	-1.618	1.61e-05	0.0427	AAEL003352	NHP2L1
12dpi	cardia-2	nbis-gene-2-utr	9.055	1.14e-07	5.26e-05	NA	NA
		gene1840	-7.147	9.53e-05	0.022	CPIJ008484	NA
		gene7828	-7.262	0.00014	0.0259	CPIJ013023	NA
		gene6489	-23.601	8.14e-07	0.000251	CPIJ007868	NA
		gene7040	-25.638	8.41e-08	5.26e-05	NA	NA
4dpi	EE	nbis-gene-2-utr	10.653	2.55e-15	1.04e-11	NA	NA
		gene13308	-2.13	8.25e-10	1.68e-06	CPIJ016771	NA
		gene10089	-6.426	2.53e-06	0.00343	CPIJ010699	NA
4dpi	ISC/EB	nbis-gene-2-utr	12.902	1.06e-31	1.69e-28	NA	NA
		gene2681	1.003	0.00017	0.016	CPIJ008669	EGLN1
		gene10815	0.739	0.000842	0.0432	CPIJ018629	NA
		gene6714	0.555	0.000274	0.0209	NA	NA
		gene3911	0.49	0.000771	0.0424	CPIJ011356	APIP
		gene13925	-0.418	0.000238	0.02	NA	NA
		gene2291	-0.425	0.000427	0.0296	AAEL005629	RPL35
		gene3861	-0.457	0.000169	0.016	NA	NA
4dpi	ISC/EB	gene14624	-0.465	2.16e-05	0.00338	CPIJ018688	rpl10
		gene13693	-0.487	0.000749	0.0424	AAEL006698	RPL31
		gene10730	-0.532	0.00031	0.0225	CPIJ007698	RPL37A
		gene963	-0.613	0.000656	0.0419	CPIJ006342	FUS
		gene6440	-0.629	1.96e-05	0.00338	NA	NA
		gene9624	-0.668	0.000687	0.0422	AAEL001759	rps9
		gene512	-0.706	3.52e-05	0.00468	CPIJ003881	HNRNPH1
		gene4954	-0.708	0.000253	0.0202	103372.F4WEV7	ACTB
		gene12902	-0.71	0.0005	0.0333	CPIJ000190	EIF3G
		gene5230	-0.721	8.3e-06	0.00166	CPIJ007378	TACC2
		gene4465	-0.727	6.73e-05	0.00768	CPIJ004532	rps17
		gene8512	-0.734	2.09e-07	0.000167	AAEL013097	RPL23
		gene7305	-0.743	0.000734	0.0424	NA	NA
		gene8006	-0.745	2.01e-06	0.000643	CPIJ002183	RPL21
		gene11401	-0.766	0.000107	0.0114	CPIJ003074	NA
		gene2793	-0.874	5.02e-06	0.00123	AAEL003352	NHP2L1
		gene1885	-0.905	5.4e-06	0.00123	NA	NA
		gene9471	-0.927	0.000826	0.0432	NA	NA
		gene6552	-1.073	0.000866	0.0432	103372.F4WQG3	NA
		gene8916	-1.131	0.000202	0.0179	CPIJ000782	NA
		gene9900	-1.207	1.93e-06	0.000643	CPIJ016588	NA
		gene6016	-1.245	2.33e-05	0.00338	CPIJ010700	NA
		gene997	-1.486	3.83e-05	0.0047	CPIJ008016	NA
		gene11373	-2.926	5.94e-07	0.000316	CPIJ019693	MalNAA4
4dpi	ISC/EB-prol	nbis-gene-2-utr	11.364	1.97e-26	9.58e-24	NA	NA
		gene6444	1.319	6.88e-05	0.0041	NA	NA
		gene6993	-0.347	0.00115	0.0279	AAEL013536	RpS27A
		gene2361	-0.356	0.00106	0.0273	AAEL008192	RPS3
		gene2010	-0.371	0.0013	0.0301	AAEL003942	RPL36A
		gene6749	-0.377	0.000176	0.00715	AAEL005097	RPL13
		gene1318	-0.409	0.0019	0.037	CPIJ008103	RPL15
		gene11664	-0.432	0.00159	0.0336	CPIJ005504	RPS5
		gene9482	-0.45	0.00064	0.0183	CPIJ005878	RPL27
		gene13925	-0.454	7.57e-05	0.0041	NA	NA
		gene2291	-0.484	0.000346	0.0113	AAEL005629	RPL35
		gene14624	-0.5	1.1e-06	0.000134	CPIJ018688	rpl10
		gene9124	-0.54	0.000324	0.0113	NA	NA
		gene3861	-0.56	9.88e-05	0.00438	NA	NA
		gene8512	-0.617	3.49e-06	0.00034	AAEL013097	RPL23
		gene4033	-0.627	0.00161	0.0336	AAEL005817	rpl26l1
		gene10730	-0.639	9.1e-07	0.000134	CPIJ007698	RPL37A
		gene6440	-0.687	8.77e-05	0.00427	NA	NA
		gene1885	-0.709	0.000383	0.0117	NA	NA
		gene1104	-0.729	0.00165	0.0336	CPIJ000384	NA
		gene9624	-0.758	0.000349	0.0113	AAEL001759	rps9
		gene8441	-0.762	2.3e-05	0.00187	CPIJ000205	RPL18
		gene4465	-0.785	3.75e-05	0.00261	CPIJ004532	rps17
		gene8316	-0.786	0.00234	0.0439	NA	NA
		gene8006	-0.867	2.49e-07	6.07e-05	CPIJ002183	RPL21
		gene11554	-1.128	0.000879	0.0238	NA	NA
4dpi	VM-1	nbis-gene-2-utr	11.243	8.38e-27	3e-24	NA	NA
		gene14467	0.697	0.000218	0.019	AAEL017212	NA
		gene3168	-0.501	0.000444	0.0227	NA	NA
		gene10730	-0.521	0.000234	0.019	CPIJ007698	RPL37A
		gene8512	-0.527	0.000337	0.0201	AAEL013097	RPL23
		gene8006	-0.793	0.000124	0.019	CPIJ002183	RPL21
		gene9624	-0.895	0.000265	0.019	AAEL001759	rps9
		gene12850	-0.96	0.000936	0.0419	CPIJ010827	RPL14
4dpi	VM-2	nbis-gene-2-utr	10.653	8.44e-24	5.12e-20	NA	NA
		gene1258	1.657	8.58e-08	0.00026	CPIJ002675	NA
		gene3427	-2.502	7e-06	0.0141	CPIJ005644	CRYAB
