# Supplementary material for: A single-cell atlas of the Culex tarsalis midgut during West Nile virus infection
Source: PLoS Pathog. 2025 Jan 27;21(1):e1012855. doi: 10.1371/journal.ppat.1012855 (PMC11793825; doi:10.1371/journal.ppat.1012855)
Supplement: S4 Table — Gene ID, gene name, Log2FC value, ortholog accession number, adjusted p-value, and description for all genes significantly (p-adj<0.05) differentially expressed between infected and mock conditions. (XLSX) [file ppat.1012855.s016.xlsx]

## Sheet: Sheet1
Timepoint	Gene ID	Log2FC	P-adj	Accession	Name	Description
4dpi	nbis-gene-2-utr	15.6337	1.17e-45
	gene10568	1.61376	0.00010637	CPIJ008869		Homocysteine S-methyltransferase
	gene5314	1.09739	0.00282698	CPIJ017461	DMAS1	Aldo/keto reductase family
	gene8287	-1.58864	0.00572369	CPIJ006816	BCAN	C-Type lectin
	gene9741	1.05296	0.0216105	CPIJ006166	GBE1	Carbohydrate-binding module
	gene1865	-3.55341	0.0328575	CPIJ017965		Belongs to the peptidase S1 family
	gene11056	-1.87773	0.0397722
12dpi	nbis-gene-2-utr	16.4645	2.23e-23
	gene3427	3.71313	4.49e-07	CPIJ005644	CRYAB	Small heat shock protein (HSP20) family
	gene176	-7.49812	1.79e-06	CPIJ012831		Fibrinogen and fibronectin
	gene13447	-2.57577	3.87e-06
	gene7411	5.55344	1.05e-05	CPIJ013182		ML domain
	gene3433	3.83652	0.00023174	CPIJ005645	CRYAB	Small heat shock protein (HSP20) family
	gene3426	2.99454	0.00385327	CPIJ005645	CRYAB	Small heat shock protein (HSP20) family
	gene11056	-2.59943	0.0103903
	gene3432	5.54525	0.0292812	CPIJ005643	CRYAB	Small heat shock protein (HSP20) family
	gene6864	3.43718	0.0499269	CPIJ004730		Chitin-binding domain type 2
	gene9296	-3.44764	0.0499269	CPIJ005327
