# Supplementary material for: A single-cell atlas of the Culex tarsalis midgut during West Nile virus infection
Source: PLoS Pathog. 2025 Jan 27;21(1):e1012855. doi: 10.1371/journal.ppat.1012855 (PMC11793825; doi:10.1371/journal.ppat.1012855)
Supplement: S5 Table — Gene name, ortholog accession number, gene ID, correlation value, p-value, and description for all genes significantly (p<0.05) positively correlated (>0.65) with vRNA. Significance was determined by bootstrapping. (XLSX) [file ppat.1012855.s017.xlsx]

## Sheet: Sheet1
DPI	Name	Accession	Gene ID	cor	p-value	Description
4dpi			nbis-gene-2-utr	1	0	WNV 5' UTR
4dpi	ATRX	CPIJ014697	gene14505	0.69	0	Transcriptional regulator
4dpi		CPIJ002538	gene9014	0.67	0	Cytochrome p450
4dpi			gene7420	0.66	0
12dpi			nbis-gene-2-utr	1	0	WNV 5’ UTR
12dpi	GSTE4	CPIJ018631	gene10812	0.8	0	Glutathione S-transferase
12dpi	HAO1	CPIJ013714	gene13987	0.79	0.015	FMN-dependent dehydrogenase
12dpi	METTL20	CPIJ012802	gene5405	0.77	0	Lysine methyltransferase
12dpi			gene870	0.75	0
12dpi		CPIJ013609	gene2408	0.74	0.005	Myofilin
12dpi	PROX1	CPIJ004052	gene10632	0.74	0.01	Homeo-prospero domain
12dpi			gene3582	0.72	0
12dpi			gene9007	0.72	0
12dpi	UROS	CPIJ002599	gene5208	0.72	0	Uroporphyrinogen-III synthase
12dpi			gene2263	0.71	0
12dpi			gene11056	0.71	0
12dpi	BCAN	CPIJ006816	gene8287	0.7	0	C-Type lectin
12dpi			gene10708	0.68	0
12dpi		CPIJ012060	gene13467	0.67	0
12dpi		CPIJ015107	gene5114	0.67	0	Trypsin-like serine protease
12dpi		CPIJ015715	gene6473	0.67	0	AMP dependent ligase
12dpi	DHDH	CPIJ014580	gene9019	0.67	0	dihydrodiol dehydrogenase
12dpi		CPIJ009468	gene5757	0.67	0	cytochrome P450
12dpi	mRpS26	CPIJ007771	gene10824	0.66	0	Mitochondrial ribosomal protein
12dpi		CPIJ002678	gene1254	0.66	0	Glutathione S-transferase
12dpi	CHKov1	CPIJ010305	gene1164	0.65	0
12dpi			gene5412	0.65	0
12dpi		CPIJ006248	gene9874	0.65	0	Aldo/keto reductase family
