# Supplementary material for: A single-cell atlas of the Culex tarsalis midgut during West Nile virus infection
Source: PLoS Pathog. 2025 Jan 27;21(1):e1012855. doi: 10.1371/journal.ppat.1012855 (PMC11793825; doi:10.1371/journal.ppat.1012855)
Supplement: S6 Table — Gene ID, gene name, and accession number for mosquito innate immune genes compared between mock and WNV-infected conditions. (XLSX) [file ppat.1012855.s018.xlsx]

## Sheet: Sheet1
Gene ID	Name	Accession
gene1501	DOME	CPIJ017416
gene7624	NANOS1	CPIJ011551
gene10322	MYD88	CPIJ008547
gene11340	IMD	CPIJ010891
gene3044	AGO2	CPIJ009898
gene6258	r2d2	CPIJ011746
gene8444	STAT	AAEL009692
gene6092	Cactus	CPIJ004774
gene14111	MARCH8	CPIJ009901
gene2893	PIAS1	PHUM626420
gene3913	SUMO2	AAEL015064
gene2450	LYSC4	CPIJ010730
gene3988	PIWI	CPIJ005275
gene3946	REL	AAEL010996
