# Supplementary material for: A single-cell atlas of the Culex tarsalis midgut during West Nile virus infection
Source: PLoS Pathog. 2025 Jan 27;21(1):e1012855. doi: 10.1371/journal.ppat.1012855 (PMC11793825; doi:10.1371/journal.ppat.1012855)
Supplement: S4 File — Unaltered eggNOG mapper ortholog identification results for all coding sequences identified in the Cx. tarsalis genome feature file. (XLSX) [file ppat.1012855.s022.xlsx]

## Sheet: Sheet1
## Thu Aug 3 21:11:42 2023 ## emapper-2.1.9 ## /data/shared/home/emapper/miniconda3/envs/eggnog-mapper-2.1/bin/emapper.py --cpu 20 --mp_start_method forkserver --data_dir /dev/shm/ -o out --output_dir /emapper_web_jobs/emapper_jobs/user_data/MM_8unue4td --temp_dir /emapper_web_jobs/emapper_jobs/user_data/MM_8unue4td --override -m diamond --dmnd_ignore_warnings -i /emapper_web_jobs/emapper_jobs/us…
#
query	seed_ortholog	evalue	score	eggNOG_OGs	max_annot_lvl	COG_category	Description	Preferred_name	GOs	EC	KEGG_ko	KEGG_Pathway	KEGG_Module	KEGG_Reaction	KEGG_rclass	BRITE	KEGG_TC	CAZy	BiGG_Reaction	PFAMs
CDS::Mt:5563-5918(+)	7176.CPIJ040081-PA	2.19e-34	120.0	COG0838@1|root,KOG4662@2759|Eukaryota,3A4DT@33154|Opisthokonta,3BRKD@33208|Metazoa,3D86G@33213|Bilateria,423IK@6656|Arthropoda,3SPZH@50557|Insecta,453W9@7147|Diptera,45IS7@7148|Nematocera	33208|Metazoa	C	Core subunit of the mitochondrial membrane respiratory chain NADH dehydrogenase (Complex I) that is believed to belong to the minimal assembly required for catalysis. Complex I functions in the transfer of electrons from NADH to the respiratory chain. The immediate electron acceptor for the enzyme is believed to be ubiquinone	ND3	GO:0003674,GO:0003824,GO:0003954,GO:0005575,GO:0005622,GO:0005623,GO:0005737,GO:0005739,GO:0005740,GO:0005743,GO:0005746,GO:0005747,GO:0006091,GO:0006119,GO:0006120,GO:0006139,GO:0006163,GO:0006725,GO:0006753,GO:0006793,GO:0006796,GO:0006807,GO:0006950,GO:0006979,GO:0006996,GO:0007005,GO:0008137,GO:0008150,GO:0008152,GO:0009117,GO:0009123,GO:0009126,GO:0009141,GO:0009144,GO:0009150,GO:0009161,GO:…	1.6.5.3	ko:K03880	ko00190,ko01100,ko04714,ko04723,ko05012,map00190,map01100,map04714,map04723,map05012	M00142	R11945	RC00061	ko00000,ko00001,ko00002,ko01000,ko03029	3.D.1.6	-	iJN746.PP_4119	Oxidored_q4
gene::Mt:9462-9756(-)	7176.CPIJ040085-PA	2.42e-43	143.0	KOG4669@1|root,KOG4669@2759|Eukaryota,3A6ST@33154|Opisthokonta,3BTQI@33208|Metazoa,3D9QQ@33213|Bilateria,4289Q@6656|Arthropoda,3SRUM@50557|Insecta,4547U@7147|Diptera,45J9N@7148|Nematocera	33208|Metazoa	C	Core subunit of the mitochondrial membrane respiratory chain NADH dehydrogenase (Complex I) that is believed to belong to the minimal assembly required for catalysis. Complex I functions in the transfer of electrons from NADH to the respiratory chain. The immediate electron acceptor for the enzyme is believed to be ubiquinone	ND4L	GO:0003674,GO:0003824,GO:0003954,GO:0005575,GO:0005622,GO:0005623,GO:0005737,GO:0005739,GO:0005740,GO:0005743,GO:0005746,GO:0005747,GO:0006091,GO:0006119,GO:0006120,GO:0006139,GO:0006163,GO:0006725,GO:0006753,GO:0006793,GO:0006796,GO:0006807,GO:0008137,GO:0008150,GO:0008152,GO:0009117,GO:0009123,GO:0009126,GO:0009141,GO:0009144,GO:0009150,GO:0009161,GO:0009167,GO:0009199,GO:0009205,GO:0009259,GO:…	1.6.5.3	ko:K03882	ko00190,ko01100,ko04714,ko04723,ko05012,map00190,map01100,map04714,map04723,map05012	M00142	R11945	RC00061	ko00000,ko00001,ko00002,ko01000,ko03029	3.D.1.6	-	-	Oxidored_q2
transcript::Mt:9462-9756(-)	7176.CPIJ040085-PA	2.42e-43	143.0	KOG4669@1|root,KOG4669@2759|Eukaryota,3A6ST@33154|Opisthokonta,3BTQI@33208|Metazoa,3D9QQ@33213|Bilateria,4289Q@6656|Arthropoda,3SRUM@50557|Insecta,4547U@7147|Diptera,45J9N@7148|Nematocera	33208|Metazoa	C	Core subunit of the mitochondrial membrane respiratory chain NADH dehydrogenase (Complex I) that is believed to belong to the minimal assembly required for catalysis. Complex I functions in the transfer of electrons from NADH to the respiratory chain. The immediate electron acceptor for the enzyme is believed to be ubiquinone	ND4L	GO:0003674,GO:0003824,GO:0003954,GO:0005575,GO:0005622,GO:0005623,GO:0005737,GO:0005739,GO:0005740,GO:0005743,GO:0005746,GO:0005747,GO:0006091,GO:0006119,GO:0006120,GO:0006139,GO:0006163,GO:0006725,GO:0006753,GO:0006793,GO:0006796,GO:0006807,GO:0008137,GO:0008150,GO:0008152,GO:0009117,GO:0009123,GO:0009126,GO:0009141,GO:0009144,GO:0009150,GO:0009161,GO:0009167,GO:0009199,GO:0009205,GO:0009259,GO:…	1.6.5.3	ko:K03882	ko00190,ko01100,ko04714,ko04723,ko05012,map00190,map01100,map04714,map04723,map05012	M00142	R11945	RC00061	ko00000,ko00001,ko00002,ko01000,ko03029	3.D.1.6	-	-	Oxidored_q2
exon::Mt:9462-9756(-)	7176.CPIJ040085-PA	2.42e-43	143.0	KOG4669@1|root,KOG4669@2759|Eukaryota,3A6ST@33154|Opisthokonta,3BTQI@33208|Metazoa,3D9QQ@33213|Bilateria,4289Q@6656|Arthropoda,3SRUM@50557|Insecta,4547U@7147|Diptera,45J9N@7148|Nematocera	33208|Metazoa	C	Core subunit of the mitochondrial membrane respiratory chain NADH dehydrogenase (Complex I) that is believed to belong to the minimal assembly required for catalysis. Complex I functions in the transfer of electrons from NADH to the respiratory chain. The immediate electron acceptor for the enzyme is believed to be ubiquinone	ND4L	GO:0003674,GO:0003824,GO:0003954,GO:0005575,GO:0005622,GO:0005623,GO:0005737,GO:0005739,GO:0005740,GO:0005743,GO:0005746,GO:0005747,GO:0006091,GO:0006119,GO:0006120,GO:0006139,GO:0006163,GO:0006725,GO:0006753,GO:0006793,GO:0006796,GO:0006807,GO:0008137,GO:0008150,GO:0008152,GO:0009117,GO:0009123,GO:0009126,GO:0009141,GO:0009144,GO:0009150,GO:0009161,GO:0009167,GO:0009199,GO:0009205,GO:0009259,GO:…	1.6.5.3	ko:K03882	ko00190,ko01100,ko04714,ko04723,ko05012,map00190,map01100,map04714,map04723,map05012	M00142	R11945	RC00061	ko00000,ko00001,ko00002,ko01000,ko03029	3.D.1.6	-	-	Oxidored_q2
CDS::Mt:9462-9756(-)	7176.CPIJ040085-PA	2.42e-43	143.0	KOG4669@1|root,KOG4669@2759|Eukaryota,3A6ST@33154|Opisthokonta,3BTQI@33208|Metazoa,3D9QQ@33213|Bilateria,4289Q@6656|Arthropoda,3SRUM@50557|Insecta,4547U@7147|Diptera,45J9N@7148|Nematocera	33208|Metazoa	C	Core subunit of the mitochondrial membrane respiratory chain NADH dehydrogenase (Complex I) that is believed to belong to the minimal assembly required for catalysis. Complex I functions in the transfer of electrons from NADH to the respiratory chain. The immediate electron acceptor for the enzyme is believed to be ubiquinone	ND4L	GO:0003674,GO:0003824,GO:0003954,GO:0005575,GO:0005622,GO:0005623,GO:0005737,GO:0005739,GO:0005740,GO:0005743,GO:0005746,GO:0005747,GO:0006091,GO:0006119,GO:0006120,GO:0006139,GO:0006163,GO:0006725,GO:0006753,GO:0006793,GO:0006796,GO:0006807,GO:0008137,GO:0008150,GO:0008152,GO:0009117,GO:0009123,GO:0009126,GO:0009141,GO:0009144,GO:0009150,GO:0009161,GO:0009167,GO:0009199,GO:0009205,GO:0009259,GO:…	1.6.5.3	ko:K03882	ko00190,ko01100,ko04714,ko04723,ko05012,map00190,map01100,map04714,map04723,map05012	M00142	R11945	RC00061	ko00000,ko00001,ko00002,ko01000,ko03029	3.D.1.6	-	-	Oxidored_q2
CDS::Mt:9901-10417(+)	7176.CPIJ040077-PA	5.85e-16	73.6	2FBK6@1|root,2TCTS@2759|Eukaryota,398D8@33154|Opisthokonta,3CCMC@33208|Metazoa,3DTXR@33213|Bilateria,42523@6656|Arthropoda,3SR93@50557|Insecta,4540V@7147|Diptera,45INE@7148|Nematocera	33208|Metazoa	C	Core subunit of the mitochondrial membrane respiratory chain NADH dehydrogenase (Complex I) that is believed to belong to the minimal assembly required for catalysis. Complex I functions in the transfer of electrons from NADH to the respiratory chain. The immediate electron acceptor for the enzyme is believed to be ubiquinone (By similarity)	ND6	GO:0003674,GO:0003824,GO:0003954,GO:0005575,GO:0005622,GO:0005623,GO:0005737,GO:0005739,GO:0005740,GO:0008137,GO:0008150,GO:0008152,GO:0016020,GO:0016021,GO:0016491,GO:0016651,GO:0016655,GO:0031090,GO:0031224,GO:0031966,GO:0031967,GO:0031975,GO:0043226,GO:0043227,GO:0043229,GO:0043231,GO:0044422,GO:0044424,GO:0044425,GO:0044429,GO:0044444,GO:0044446,GO:0044464,GO:0050136,GO:0055114,GO:0070469	1.6.5.3	ko:K03884	ko00190,ko01100,ko04714,ko04723,ko05012,map00190,map01100,map04714,map04723,map05012	M00142	R11945	RC00061	ko00000,ko00001,ko00002,ko01000,ko03029	3.D.1.6	-	-	Oxidored_q3
exon::Mt:11552-12591(-)	7176.CPIJ040082-PA	1.01e-46	158.0	COG1005@1|root,KOG4770@2759|Eukaryota,39SC3@33154|Opisthokonta,3BGSE@33208|Metazoa,3D3H4@33213|Bilateria,421VX@6656|Arthropoda,3SP05@50557|Insecta,44XGC@7147|Diptera,45EJH@7148|Nematocera	33208|Metazoa	C	Core subunit of the mitochondrial membrane respiratory chain NADH dehydrogenase (Complex I) that is believed to belong to the minimal assembly required for catalysis. Complex I functions in the transfer of electrons from NADH to the respiratory chain. The immediate electron acceptor for the enzyme is believed to be ubiquinone (By similarity)	ND1	GO:0003674,GO:0003824,GO:0003954,GO:0005575,GO:0005622,GO:0005623,GO:0005737,GO:0005739,GO:0005740,GO:0005743,GO:0005746,GO:0005747,GO:0006091,GO:0006119,GO:0006120,GO:0006139,GO:0006163,GO:0006725,GO:0006753,GO:0006793,GO:0006796,GO:0006807,GO:0006950,GO:0006979,GO:0006996,GO:0007005,GO:0008137,GO:0008150,GO:0008152,GO:0009117,GO:0009123,GO:0009126,GO:0009141,GO:0009144,GO:0009150,GO:0009161,GO:…	1.6.5.3	ko:K03878	ko00190,ko01100,ko04714,ko04723,ko05012,map00190,map01100,map04714,map04723,map05012	M00142	R11945	RC00061	ko00000,ko00001,ko00002,ko01000,ko03029	3.D.1.6	-	-	NADHdh
CDS::Mt:11636-12591(-)	7176.CPIJ040082-PA	1.01e-46	158.0	COG1005@1|root,KOG4770@2759|Eukaryota,39SC3@33154|Opisthokonta,3BGSE@33208|Metazoa,3D3H4@33213|Bilateria,421VX@6656|Arthropoda,3SP05@50557|Insecta,44XGC@7147|Diptera,45EJH@7148|Nematocera	33208|Metazoa	C	Core subunit of the mitochondrial membrane respiratory chain NADH dehydrogenase (Complex I) that is believed to belong to the minimal assembly required for catalysis. Complex I functions in the transfer of electrons from NADH to the respiratory chain. The immediate electron acceptor for the enzyme is believed to be ubiquinone (By similarity)	ND1	GO:0003674,GO:0003824,GO:0003954,GO:0005575,GO:0005622,GO:0005623,GO:0005737,GO:0005739,GO:0005740,GO:0005743,GO:0005746,GO:0005747,GO:0006091,GO:0006119,GO:0006120,GO:0006139,GO:0006163,GO:0006725,GO:0006753,GO:0006793,GO:0006796,GO:0006807,GO:0006950,GO:0006979,GO:0006996,GO:0007005,GO:0008137,GO:0008150,GO:0008152,GO:0009117,GO:0009123,GO:0009126,GO:0009141,GO:0009144,GO:0009150,GO:0009161,GO:…	1.6.5.3	ko:K03878	ko00190,ko01100,ko04714,ko04723,ko05012,map00190,map01100,map04714,map04723,map05012	M00142	R11945	RC00061	ko00000,ko00001,ko00002,ko01000,ko03029	3.D.1.6	-	-	NADHdh
CDS::tig00000001:5443-5656(+)	7176.CPIJ004356-PA	6.46e-46	149.0	KOG0824@1|root,KOG0824@2759|Eukaryota,3A24Q@33154|Opisthokonta,3BG6K@33208|Metazoa,3D4U3@33213|Bilateria,41ZZM@6656|Arthropoda,3SZ7H@50557|Insecta,458PM@7147|Diptera,45I13@7148|Nematocera	33208|Metazoa	S	PKC-activated protein phosphatase-1 inhibitor	PPP1R14B	GO:0002376,GO:0003674,GO:0004857,GO:0004864,GO:0005575,GO:0005622,GO:0005623,GO:0005737,GO:0006950,GO:0006952,GO:0006955,GO:0008150,GO:0009892,GO:0010563,GO:0010605,GO:0010921,GO:0010923,GO:0019208,GO:0019212,GO:0019220,GO:0019222,GO:0019888,GO:0030234,GO:0031323,GO:0031324,GO:0031399,GO:0031400,GO:0032268,GO:0032269,GO:0032515,GO:0035303,GO:0035304,GO:0035305,GO:0035308,GO:0042325,GO:0043086,GO:…	-	ko:K17555	-	-	-	-	ko00000,ko01009	-	-	-	PP1_inhibitor
CDS::tig00000001:56971-57925(-)	7176.CPIJ004355-PA	7.54e-78	261.0	KOG1721@1|root,KOG1721@2759|Eukaryota,38BZ9@33154|Opisthokonta,3BA9A@33208|Metazoa,3CT35@33213|Bilateria,41WW3@6656|Arthropoda,3SJ74@50557|Insecta,4550N@7147|Diptera,45DHB@7148|Nematocera	33208|Metazoa	S	Zinc finger, C2H2 type	-	-	-	ko:K09228	-	-	-	-	ko00000,ko03000	-	-	-	zf-AD,zf-C2H2,zf-C2H2_4,zf-C2H2_6,zf-H2C2_5,zf-met
CDS::tig00000001:58332-59412(-)	7176.CPIJ004355-PA	2.46e-111	350.0	KOG1721@1|root,KOG1721@2759|Eukaryota,38BZ9@33154|Opisthokonta,3BA9A@33208|Metazoa,3CT35@33213|Bilateria,41WW3@6656|Arthropoda,3SJ74@50557|Insecta,4550N@7147|Diptera,45DHB@7148|Nematocera	33208|Metazoa	S	Zinc finger, C2H2 type	-	-	-	ko:K09228	-	-	-	-	ko00000,ko03000	-	-	-	zf-AD,zf-C2H2,zf-C2H2_4,zf-C2H2_6,zf-H2C2_5,zf-met
CDS::tig00000001:60706-60943(-)	7176.CPIJ004354-PA	3.17e-48	154.0	KOG4109@1|root,KOG4109@2759|Eukaryota,3A8IX@33154|Opisthokonta,3BUEH@33208|Metazoa,3DATY@33213|Bilateria,421AI@6656|Arthropoda,3SP65@50557|Insecta,454MC@7147|Diptera,45J5G@7148|Nematocera	33208|Metazoa	K	Dpy-30 motif	DPY30	GO:0000003,GO:0000781,GO:0003006,GO:0003674,GO:0005488,GO:0005515,GO:0005575,GO:0005622,GO:0005623,GO:0005634,GO:0005654,GO:0005694,GO:0005737,GO:0005794,GO:0005802,GO:0006139,GO:0006325,GO:0006342,GO:0006348,GO:0006351,GO:0006355,GO:0006464,GO:0006479,GO:0006725,GO:0006807,GO:0006810,GO:0006928,GO:0006996,GO:0007275,GO:0007548,GO:0007549,GO:0008150,GO:0008152,GO:0008213,GO:0009058,GO:0009059,GO:…	-	ko:K14965	-	-	-	-	ko00000,ko03036	-	-	-	Dpy-30
CDS::tig00000001:64389-64538(+)	7260.FBpp0244595	2.06e-18	81.6	KOG3188@1|root,KOG3188@2759|Eukaryota,38FG1@33154|Opisthokonta,3BA30@33208|Metazoa,3CXHP@33213|Bilateria,41TD8@6656|Arthropoda,3SHAF@50557|Insecta,44Z3G@7147|Diptera,45XKS@7214|Drosophilidae	33208|Metazoa	S	Integral membrane protein DUF106	-	GO:0001654,GO:0001745,GO:0001751,GO:0001754,GO:0003674,GO:0005575,GO:0005622,GO:0005623,GO:0005737,GO:0005783,GO:0005789,GO:0006457,GO:0006726,GO:0006807,GO:0006950,GO:0006996,GO:0007275,GO:0007399,GO:0007423,GO:0008150,GO:0008152,GO:0009058,GO:0009059,GO:0009611,GO:0009653,GO:0009887,GO:0009987,GO:0012505,GO:0016020,GO:0016021,GO:0016043,GO:0016063,GO:0019538,GO:0022008,GO:0030154,GO:0030176,GO:…	-	-	-	-	-	-	-	-	-	-	DUF106
CDS::tig00000001:105908-106418(+)	7176.CPIJ004352-PA	1.49e-77	252.0	KOG1721@1|root,KOG1721@2759|Eukaryota,38BZ9@33154|Opisthokonta,3BA9A@33208|Metazoa,3CT35@33213|Bilateria,41WW3@6656|Arthropoda	33208|Metazoa	S	nucleic acid binding	-	-	-	ko:K09228,ko:K09229	-	-	-	-	ko00000,ko03000	-	-	-	zf-AD,zf-C2H2,zf-C2H2_4,zf-C2H2_6,zf-met
CDS::tig00000001:115388-116540(+)	7176.CPIJ004348-PA	2.95e-240	681.0	28IEJ@1|root,2QQRA@2759|Eukaryota,39RE7@33154|Opisthokonta,3BDJY@33208|Metazoa,3CS1B@33213|Bilateria,41XZ7@6656|Arthropoda,3SIBJ@50557|Insecta,44ZKX@7147|Diptera,45DR6@7148|Nematocera	33208|Metazoa	S	XPG domain containing	ASTE1	GO:0001654,GO:0001745,GO:0001751,GO:0001752,GO:0001754,GO:0002009,GO:0002164,GO:0002165,GO:0003674,GO:0003824,GO:0004518,GO:0006139,GO:0006259,GO:0006281,GO:0006725,GO:0006807,GO:0006950,GO:0006974,GO:0007154,GO:0007165,GO:0007166,GO:0007167,GO:0007169,GO:0007173,GO:0007275,GO:0007399,GO:0007423,GO:0007444,GO:0007472,GO:0007476,GO:0007525,GO:0007526,GO:0007552,GO:0007560,GO:0008150,GO:0008152,GO:…	-	ko:K10870	ko03440,ko03460,map03440,map03460	-	-	-	ko00000,ko00001,ko03400	-	-	-	XPG_I_2,XPG_N
CDS::tig00000001:123868-125149(+)	7176.CPIJ004348-PA	2.73e-245	696.0	28IEJ@1|root,2QQRA@2759|Eukaryota,39RE7@33154|Opisthokonta,3BDJY@33208|Metazoa,3CS1B@33213|Bilateria,41XZ7@6656|Arthropoda,3SIBJ@50557|Insecta,44ZKX@7147|Diptera,45DR6@7148|Nematocera	33208|Metazoa	S	XPG domain containing	ASTE1	GO:0001654,GO:0001745,GO:0001751,GO:0001752,GO:0001754,GO:0002009,GO:0002164,GO:0002165,GO:0003674,GO:0003824,GO:0004518,GO:0006139,GO:0006259,GO:0006281,GO:0006725,GO:0006807,GO:0006950,GO:0006974,GO:0007154,GO:0007165,GO:0007166,GO:0007167,GO:0007169,GO:0007173,GO:0007275,GO:0007399,GO:0007423,GO:0007444,GO:0007472,GO:0007476,GO:0007525,GO:0007526,GO:0007552,GO:0007560,GO:0008150,GO:0008152,GO:…	-	ko:K10870	ko03440,ko03460,map03440,map03460	-	-	-	ko00000,ko00001,ko03400	-	-	-	XPG_I_2,XPG_N
CDS::tig00000001:158924-159344(-)	7176.CPIJ004346-PA	8.13e-95	278.0	28P3B@1|root,2QVPV@2759|Eukaryota,39W1J@33154|Opisthokonta,3CPP5@33208|Metazoa,3E5U5@33213|Bilateria,42AWF@6656|Arthropoda,3T0A9@50557|Insecta,4598I@7147|Diptera,45IYI@7148|Nematocera	33208|Metazoa	S	Protein of unknown function (DUF3421)	-	GO:0003674,GO:0005575,GO:0008150	-	-	-	-	-	-	-	-	-	-	DUF3421
CDS::tig00000001:163700-164195(-)	7176.CPIJ004345-PA	2.6e-117	341.0	2B0IP@1|root,2S083@2759|Eukaryota,3A1RQ@33154|Opisthokonta,3BQAE@33208|Metazoa,3D824@33213|Bilateria,41ZKJ@6656|Arthropoda,3SNA4@50557|Insecta,456QF@7147|Diptera,45K7V@7148|Nematocera	33208|Metazoa	S	Protein of unknown function (DUF3421)	-	-	-	-	-	-	-	-	-	-	-	-	DUF3421
CDS::tig00000001:174863-175886(-)	7176.CPIJ004344-PA	8.21e-248	680.0	2B0IP@1|root,2S083@2759|Eukaryota,3A1RQ@33154|Opisthokonta,3BQAE@33208|Metazoa,3D824@33213|Bilateria,41ZKJ@6656|Arthropoda,3SNA4@50557|Insecta,456QF@7147|Diptera,45K7V@7148|Nematocera	33208|Metazoa	S	Protein of unknown function (DUF3421)	-	-	-	-	-	-	-	-	-	-	-	-	DUF3421
CDS::tig00000001:188658-188929(-)	7176.CPIJ004343-PA	1.34e-19	88.6	28P3B@1|root,2QVPV@2759|Eukaryota,39W1J@33154|Opisthokonta,3BFE2@33208|Metazoa,3D1A7@33213|Bilateria,41V69@6656|Arthropoda,3SIBE@50557|Insecta,458JE@7147|Diptera,45DJQ@7148|Nematocera	33208|Metazoa	S	Farnesoic acid 0-methyl transferase	-	GO:0005575,GO:0005622,GO:0005623,GO:0005737,GO:0044424,GO:0044464	-	-	-	-	-	-	-	-	-	-	DUF3421,Methyltransf_FA
CDS::tig00000001:206654-206764(-)	9823.ENSSSCP00000024969	5.69e-12	62.8	KOG0759@1|root,KOG0753@2759|Eukaryota,38HEP@33154|Opisthokonta,3BADA@33208|Metazoa,3CW2R@33213|Bilateria,480KV@7711|Chordata,48WNK@7742|Vertebrata,3JDT4@40674|Mammalia,4J6PZ@91561|Cetartiodactyla	33208|Metazoa	C	Solute carrier family 25, member 27	SLC25A27	GO:0003674,GO:0005215,GO:0005575,GO:0005622,GO:0005623,GO:0005737,GO:0005739,GO:0005740,GO:0005743,GO:0006810,GO:0006811,GO:0006812,GO:0006839,GO:0006873,GO:0006874,GO:0006875,GO:0006950,GO:0006979,GO:0007275,GO:0007423,GO:0008150,GO:0008219,GO:0008284,GO:0009266,GO:0009409,GO:0009628,GO:0009987,GO:0010827,GO:0010917,GO:0010941,GO:0015672,GO:0016020,GO:0016021,GO:0017077,GO:0019725,GO:0019866,GO:…	-	ko:K15112,ko:K19347	-	-	-	-	ko00000,ko02000,ko03036	2.A.29	-	-	Mito_carr
CDS::tig00000001:213495-213690(-)	7176.CPIJ004342-PA	7.48e-32	119.0	KOG0759@1|root,KOG0753@2759|Eukaryota,38HEP@33154|Opisthokonta,3BADA@33208|Metazoa,3CW2R@33213|Bilateria,41WVR@6656|Arthropoda,3SITI@50557|Insecta,45010@7147|Diptera,45FMT@7148|Nematocera	33208|Metazoa	C	Belongs to the mitochondrial carrier (TC 2.A.29) family	SLC25A27	GO:0003674,GO:0005215,GO:0005575,GO:0005622,GO:0005623,GO:0005737,GO:0005739,GO:0005740,GO:0005743,GO:0006810,GO:0006811,GO:0006812,GO:0006839,GO:0006873,GO:0006874,GO:0006875,GO:0006950,GO:0006979,GO:0007275,GO:0007423,GO:0008150,GO:0008219,GO:0008284,GO:0009266,GO:0009409,GO:0009628,GO:0009987,GO:0010827,GO:0010917,GO:0010941,GO:0015672,GO:0016020,GO:0016021,GO:0017077,GO:0019725,GO:0019866,GO:…	-	ko:K15112,ko:K19347	-	-	-	-	ko00000,ko02000,ko03036	2.A.29	-	-	Mito_carr
CDS::tig00000001:240554-240860(-)	7176.CPIJ015047-PA	1.36e-61	198.0	COG2272@1|root,KOG1214@2759|Eukaryota,38HNZ@33154|Opisthokonta,3BBTR@33208|Metazoa,3CY69@33213|Bilateria,41TQI@6656|Arthropoda,3SJ30@50557|Insecta,44ZKT@7147|Diptera,45GHR@7148|Nematocera	33208|Metazoa	MW	EGF domain	NID1	GO:0000902,GO:0000904,GO:0001655,GO:0001764,GO:0001822,GO:0003674,GO:0005198,GO:0005201,GO:0005488,GO:0005509,GO:0005515,GO:0005518,GO:0005575,GO:0005576,GO:0005604,GO:0005605,GO:0005623,GO:0005886,GO:0006928,GO:0006935,GO:0007154,GO:0007155,GO:0007160,GO:0007267,GO:0007268,GO:0007271,GO:0007275,GO:0007399,GO:0007409,GO:0007411,GO:0008104,GO:0008150,GO:0009605,GO:0009653,GO:0009986,GO:0009987,GO:…	-	ko:K06826	-	-	-	-	ko00000,ko04516	-	-	-	EGF,EGF_3,EGF_CA,FXa_inhibition,G2F,Ldl_recept_b,NIDO,Thyroglobulin_1,cEGF
CDS::tig00000001:240916-241906(-)	7176.CPIJ004341-PA	5.47e-227	661.0	COG2272@1|root,KOG1214@2759|Eukaryota,38HNZ@33154|Opisthokonta,3BBTR@33208|Metazoa,3CY69@33213|Bilateria,41TQI@6656|Arthropoda,3SJ30@50557|Insecta,44ZKT@7147|Diptera,45GHR@7148|Nematocera	33208|Metazoa	MW	EGF domain	NID1	GO:0000902,GO:0000904,GO:0001655,GO:0001764,GO:0001822,GO:0003674,GO:0005198,GO:0005201,GO:0005488,GO:0005509,GO:0005515,GO:0005518,GO:0005575,GO:0005576,GO:0005604,GO:0005605,GO:0005623,GO:0005886,GO:0006928,GO:0006935,GO:0007154,GO:0007155,GO:0007160,GO:0007267,GO:0007268,GO:0007271,GO:0007275,GO:0007399,GO:0007409,GO:0007411,GO:0008104,GO:0008150,GO:0009605,GO:0009653,GO:0009986,GO:0009987,GO:…	-	ko:K06826	-	-	-	-	ko00000,ko04516	-	-	-	EGF,EGF_3,EGF_CA,FXa_inhibition,G2F,Ldl_recept_b,NIDO,Thyroglobulin_1,cEGF
CDS::tig00000001:267908-268619(+)	7176.CPIJ004340-PA	1.17e-165	465.0	KOG1616@1|root,KOG1616@2759|Eukaryota,38HM7@33154|Opisthokonta,3BEI5@33208|Metazoa,3CRZR@33213|Bilateria,41VW4@6656|Arthropoda,3SJXI@50557|Insecta,44YCB@7147|Diptera,45D59@7148|Nematocera	33208|Metazoa	G	5'-AMP-activated protein kinase beta subunit, interation domain	PRKAB2	GO:0003674,GO:0003824,GO:0004672,GO:0004674,GO:0004679,GO:0005488,GO:0005515,GO:0005575,GO:0005622,GO:0005623,GO:0005634,GO:0005654,GO:0005737,GO:0005829,GO:0005886,GO:0005952,GO:0006082,GO:0006464,GO:0006468,GO:0006629,GO:0006631,GO:0006633,GO:0006793,GO:0006796,GO:0006807,GO:0006914,GO:0007049,GO:0007050,GO:0007154,GO:0007163,GO:0007165,GO:0007275,GO:0008150,GO:0008152,GO:0008610,GO:0009056,GO:…	-	ko:K07199	ko04068,ko04152,ko04211,ko04213,ko04371,ko04530,ko04710,ko04714,ko04910,ko04920,ko04921,ko04922,ko04931,ko04932,ko05410,map04068,map04152,map04211,map04213,map04371,map04530,map04710,map04714,map04910,map04920,map04921,map04922,map04931,map04932,map05410	-	-	-	ko00000,ko00001	-	-	-	AMPK1_CBM,AMPKBI
CDS::tig00000001:268679-268826(+)	7245.FBpp0267542	3.71e-27	103.0	KOG1616@1|root,KOG1616@2759|Eukaryota,38HM7@33154|Opisthokonta,3BEI5@33208|Metazoa,3CRZR@33213|Bilateria,41VW4@6656|Arthropoda,3SJXI@50557|Insecta,44YCB@7147|Diptera,45QFB@7214|Drosophilidae	33208|Metazoa	G	5'-AMP-activated protein kinase beta subunit, interation domain	PRKAB2	GO:0003674,GO:0003824,GO:0004672,GO:0004674,GO:0004679,GO:0005488,GO:0005515,GO:0005575,GO:0005622,GO:0005623,GO:0005634,GO:0005654,GO:0005737,GO:0005829,GO:0005886,GO:0005952,GO:0006082,GO:0006464,GO:0006468,GO:0006629,GO:0006631,GO:0006633,GO:0006793,GO:0006796,GO:0006807,GO:0006914,GO:0007049,GO:0007050,GO:0007154,GO:0007163,GO:0007165,GO:0007275,GO:0008150,GO:0008152,GO:0008610,GO:0009056,GO:…	-	ko:K07199	ko04068,ko04152,ko04211,ko04213,ko04371,ko04530,ko04710,ko04714,ko04910,ko04920,ko04921,ko04922,ko04931,ko04932,ko05410,map04068,map04152,map04211,map04213,map04371,map04530,map04710,map04714,map04910,map04920,map04921,map04922,map04931,map04932,map05410	-	-	-	ko00000,ko00001	-	-	-	AMPK1_CBM,AMPKBI
CDS::tig00000001:280384-280861(-)	7176.CPIJ004339-PA	8.67e-111	318.0	KOG4297@1|root,KOG4297@2759|Eukaryota	2759|Eukaryota	S	carbohydrate binding	-	-	-	-	-	-	-	-	-	-	-	-	Lectin_C,Trypsin
CDS::tig00000001:311040-312732(-)	7176.CPIJ004338-PA	0.0	891.0	2D0DS@1|root,2SDTQ@2759|Eukaryota,3ADVC@33154|Opisthokonta,3BVJZ@33208|Metazoa,3DCXS@33213|Bilateria,421IG@6656|Arthropoda,3SPTZ@50557|Insecta,450B7@7147|Diptera,45F3Y@7148|Nematocera	33208|Metazoa	-	-	-	GO:0000003,GO:0000075,GO:0000076,GO:0000077,GO:0000278,GO:0000280,GO:0000723,GO:0005575,GO:0005622,GO:0005623,GO:0005737,GO:0006139,GO:0006259,GO:0006281,GO:0006310,GO:0006725,GO:0006807,GO:0006950,GO:0006974,GO:0006996,GO:0007049,GO:0007059,GO:0007093,GO:0007127,GO:0007131,GO:0007143,GO:0007275,GO:0007276,GO:0007292,GO:0007346,GO:0007348,GO:0007444,GO:0008150,GO:0008152,GO:0009314,GO:0009628,GO:…	-	-	-	-	-	-	-	-	-	-	-
CDS::tig00000001:535204-536011(+)	7176.CPIJ004337-PA	3.34e-115	354.0	KOG1721@1|root,KOG1721@2759|Eukaryota,38BZ9@33154|Opisthokonta,3BA9A@33208|Metazoa,3CT35@33213|Bilateria,41X2Z@6656|Arthropoda,3SH1U@50557|Insecta,455MW@7147|Diptera,45EZW@7148|Nematocera	33208|Metazoa	S	Zinc finger protein	-	-	-	ko:K09228	-	-	-	-	ko00000,ko03000	-	-	-	zf-AD,zf-C2H2,zf-C2H2_4,zf-C2H2_6,zf-H2C2_5,zf-met
CDS::tig00000001:542627-542957(+)	7176.CPIJ004336-PA	2.2e-74	222.0	KOG1721@1|root,KOG1721@2759|Eukaryota,38BZ9@33154|Opisthokonta,3BA9A@33208|Metazoa,3CT35@33213|Bilateria,41X2Z@6656|Arthropoda,3SH1U@50557|Insecta,455MW@7147|Diptera,45EZW@7148|Nematocera	33208|Metazoa	S	Zinc finger protein	-	GO:0000976,GO:0001067,GO:0003674,GO:0003676,GO:0003677,GO:0003690,GO:0003700,GO:0005488,GO:0005575,GO:0005622,GO:0005623,GO:0005634,GO:0006355,GO:0008150,GO:0008270,GO:0009889,GO:0010468,GO:0010556,GO:0019219,GO:0019222,GO:0031323,GO:0031326,GO:0043167,GO:0043169,GO:0043226,GO:0043227,GO:0043229,GO:0043231,GO:0043565,GO:0044212,GO:0044424,GO:0044464,GO:0046872,GO:0046914,GO:0050789,GO:0050794,GO:…	-	ko:K09228	-	-	-	-	ko00000,ko03000	-	-	-	KRAB,zf-AD,zf-C2H2,zf-C2H2_4,zf-C2H2_6
CDS::tig00000001:573201-573561(+)	7176.CPIJ004335-PA	1.64e-43	144.0	KOG4297@1|root,KOG4297@2759|Eukaryota	2759|Eukaryota	S	carbohydrate binding	-	-	2.3.2.27	ko:K08883,ko:K20044	-	-	-	-	ko00000,ko01000,ko01001,ko04121,ko04131	-	-	-	CUB,Lectin_C,VWD
CDS::tig00000001:579996-582471(+)	7176.CPIJ004334-PA	0.0	1209.0	KOG4297@1|root,KOG4297@2759|Eukaryota,3ACH2@33154|Opisthokonta,3BWJ3@33208|Metazoa,3DC25@33213|Bilateria,421SJ@6656|Arthropoda,3SPWE@50557|Insecta,44Z71@7147|Diptera,45IEN@7148|Nematocera	33208|Metazoa	TV	Chitin-binding domain type 2	-	GO:0003674,GO:0003824,GO:0004553,GO:0004568,GO:0005488,GO:0005575,GO:0005576,GO:0006022,GO:0006026,GO:0006030,GO:0006032,GO:0006040,GO:0006807,GO:0008061,GO:0008144,GO:0008150,GO:0008152,GO:0009056,GO:0009057,GO:0009987,GO:0016787,GO:0016798,GO:0017144,GO:0042737,GO:0043170,GO:0044237,GO:0044248,GO:0046348,GO:0071704,GO:0097367,GO:1901071,GO:1901072,GO:1901135,GO:1901136,GO:1901564,GO:1901565,GO:…	-	-	-	-	-	-	-	-	-	-	CBM_14
CDS::tig00000001:608551-609955(+)	7176.CPIJ004333-PA	6.31e-299	859.0	COG1132@1|root,KOG0054@2759|Eukaryota,38GYV@33154|Opisthokonta,3BBUA@33208|Metazoa,3CW5R@33213|Bilateria,41TW4@6656|Arthropoda,3SGZR@50557|Insecta,44ZMZ@7147|Diptera,45E3C@7148|Nematocera	33208|Metazoa	Q	ABC transporter transmembrane region	ABCC10	GO:0000166,GO:0003674,GO:0003824,GO:0005215,GO:0005488,GO:0005524,GO:0005575,GO:0005623,GO:0005886,GO:0005887,GO:0006810,GO:0006811,GO:0006820,GO:0008144,GO:0008150,GO:0008509,GO:0015075,GO:0015103,GO:0015318,GO:0015399,GO:0015405,GO:0015698,GO:0016020,GO:0016021,GO:0016462,GO:0016787,GO:0016817,GO:0016818,GO:0016887,GO:0017076,GO:0017111,GO:0022804,GO:0022857,GO:0030554,GO:0031224,GO:0031226,GO:…	-	ko:K05674	ko02010,map02010	-	-	-	ko00000,ko00001,ko02000	3.A.1.208	-	-	ABC_membrane,ABC_tran
CDS::tig00000001:614205-615642(+)	7176.CPIJ004333-PA	6.3e-311	890.0	COG1132@1|root,KOG0054@2759|Eukaryota,38GYV@33154|Opisthokonta,3BBUA@33208|Metazoa,3CW5R@33213|Bilateria,41TW4@6656|Arthropoda,3SGZR@50557|Insecta,44ZMZ@7147|Diptera,45E3C@7148|Nematocera	33208|Metazoa	Q	ABC transporter transmembrane region	ABCC10	GO:0000166,GO:0003674,GO:0003824,GO:0005215,GO:0005488,GO:0005524,GO:0005575,GO:0005623,GO:0005886,GO:0005887,GO:0006810,GO:0006811,GO:0006820,GO:0008144,GO:0008150,GO:0008509,GO:0015075,GO:0015103,GO:0015318,GO:0015399,GO:0015405,GO:0015698,GO:0016020,GO:0016021,GO:0016462,GO:0016787,GO:0016817,GO:0016818,GO:0016887,GO:0017076,GO:0017111,GO:0022804,GO:0022857,GO:0030554,GO:0031224,GO:0031226,GO:…	-	ko:K05674	ko02010,map02010	-	-	-	ko00000,ko00001,ko02000	3.A.1.208	-	-	ABC_membrane,ABC_tran
CDS::tig00000001:615926-616190(-)	7159.AAEL006621-PA	1.73e-37	129.0	KOG4113@1|root,KOG4113@2759|Eukaryota,3A69F@33154|Opisthokonta,3BSM3@33208|Metazoa,3D6PT@33213|Bilateria,420WC@6656|Arthropoda,3SNK0@50557|Insecta,458ZH@7147|Diptera,45J9U@7148|Nematocera	33208|Metazoa	TU	Mss4 protein	RABIF	GO:0003674,GO:0005085,GO:0005488,GO:0005515,GO:0005575,GO:0005622,GO:0005623,GO:0005737,GO:0005829,GO:0006810,GO:0006892,GO:0007154,GO:0007165,GO:0007264,GO:0008104,GO:0008150,GO:0008270,GO:0009987,GO:0015031,GO:0015833,GO:0016020,GO:0016043,GO:0016192,GO:0019899,GO:0023052,GO:0033036,GO:0035556,GO:0042886,GO:0043167,GO:0043169,GO:0044424,GO:0044444,GO:0044464,GO:0045184,GO:0046872,GO:0046914,GO:…	-	ko:K19952	-	-	-	-	ko00000,ko04131	-	-	-	Mss4
CDS::tig00000001:617779-617908(-)	7159.AAEL006621-PA	1.64e-15	71.2	KOG4113@1|root,KOG4113@2759|Eukaryota,3A69F@33154|Opisthokonta,3BSM3@33208|Metazoa,3D6PT@33213|Bilateria,420WC@6656|Arthropoda,3SNK0@50557|Insecta,458ZH@7147|Diptera,45J9U@7148|Nematocera	33208|Metazoa	TU	Mss4 protein	RABIF	GO:0003674,GO:0005085,GO:0005488,GO:0005515,GO:0005575,GO:0005622,GO:0005623,GO:0005737,GO:0005829,GO:0006810,GO:0006892,GO:0007154,GO:0007165,GO:0007264,GO:0008104,GO:0008150,GO:0008270,GO:0009987,GO:0015031,GO:0015833,GO:0016020,GO:0016043,GO:0016192,GO:0019899,GO:0023052,GO:0033036,GO:0035556,GO:0042886,GO:0043167,GO:0043169,GO:0044424,GO:0044444,GO:0044464,GO:0045184,GO:0046872,GO:0046914,GO:…	-	ko:K19952	-	-	-	-	ko00000,ko04131	-	-	-	Mss4
CDS::tig00000001:632882-633731(+)	7176.CPIJ004329-PA	6.59e-172	490.0	KOG4482@1|root,KOG4482@2759|Eukaryota,39FID@33154|Opisthokonta,3BJKI@33208|Metazoa,3CTAD@33213|Bilateria,41X2C@6656|Arthropoda,3SFWD@50557|Insecta,44ZMN@7147|Diptera,45BWX@7148|Nematocera	33208|Metazoa	S	50-kda dystrophin-associated glycoprotein	SGCE	GO:0001655,GO:0001822,GO:0003008,GO:0003012,GO:0003674,GO:0005198,GO:0005488,GO:0005509,GO:0005575,GO:0005622,GO:0005623,GO:0005737,GO:0005794,GO:0005856,GO:0005886,GO:0005887,GO:0007155,GO:0007160,GO:0007275,GO:0007399,GO:0007417,GO:0007420,GO:0007517,GO:0007519,GO:0008150,GO:0008307,GO:0009888,GO:0009987,GO:0012505,GO:0014706,GO:0016010,GO:0016011,GO:0016012,GO:0016020,GO:0016021,GO:0016043,GO:…	-	-	-	-	-	-	-	-	-	-	Sarcoglycan_2
CDS::tig00000003:120923-124583(-)	7176.CPIJ005801-PA	0.0	947.0	2CN0T@1|root,2QT6K@2759|Eukaryota,38HU9@33154|Opisthokonta,3B99U@33208|Metazoa	33208|Metazoa	S	attachment of spindle microtubules to kinetochore involved in meiotic chromosome segregation	-	-	-	ko:K18626	-	-	-	-	ko00000,ko04812	-	-	-	-
CDS::tig00000003:307841-308102(+)	7176.CPIJ005797-PA	1.53e-42	142.0	2F7GA@1|root,2T8JM@2759|Eukaryota,39351@33154|Opisthokonta,3C8F1@33208|Metazoa,3DPFW@33213|Bilateria,425PH@6656|Arthropoda,3ST03@50557|Insecta,45791@7147|Diptera,45M6K@7148|Nematocera	33208|Metazoa	-	-	-	-	-	-	-	-	-	-	-	-	-	-	-
CDS::tig00000003:338288-338390(+)	7176.CPIJ005793-PA	9.13e-16	72.0	2A9TM@1|root,2RYJD@2759|Eukaryota,39Y9Q@33154|Opisthokonta,3BMY5@33208|Metazoa,3D36I@33213|Bilateria,420GJ@6656|Arthropoda,3SNMH@50557|Insecta,454G5@7147|Diptera,45ICK@7148|Nematocera	33208|Metazoa	S	The ARF-like 2 binding protein BART	ARL2BP	GO:0001932,GO:0001934,GO:0002791,GO:0003674,GO:0003712,GO:0003713,GO:0005575,GO:0005622,GO:0005623,GO:0005634,GO:0005737,GO:0005739,GO:0005740,GO:0005758,GO:0005759,GO:0005813,GO:0005815,GO:0005819,GO:0005829,GO:0005856,GO:0005929,GO:0007154,GO:0007165,GO:0008104,GO:0008150,GO:0009889,GO:0009891,GO:0009893,GO:0009966,GO:0009967,GO:0009987,GO:0010556,GO:0010557,GO:0010562,GO:0010604,GO:0010646,GO:…	-	ko:K16742	-	-	-	-	ko00000,ko03036	-	-	-	ARL2_Bind_BART
CDS::tig00000003:338448-338793(+)	7176.CPIJ005793-PA	1.26e-67	207.0	2A9TM@1|root,2RYJD@2759|Eukaryota,39Y9Q@33154|Opisthokonta,3BMY5@33208|Metazoa,3D36I@33213|Bilateria,420GJ@6656|Arthropoda,3SNMH@50557|Insecta,454G5@7147|Diptera,45ICK@7148|Nematocera	33208|Metazoa	S	The ARF-like 2 binding protein BART	ARL2BP	GO:0001932,GO:0001934,GO:0002791,GO:0003674,GO:0003712,GO:0003713,GO:0005575,GO:0005622,GO:0005623,GO:0005634,GO:0005737,GO:0005739,GO:0005740,GO:0005758,GO:0005759,GO:0005813,GO:0005815,GO:0005819,GO:0005829,GO:0005856,GO:0005929,GO:0007154,GO:0007165,GO:0008104,GO:0008150,GO:0009889,GO:0009891,GO:0009893,GO:0009966,GO:0009967,GO:0009987,GO:0010556,GO:0010557,GO:0010562,GO:0010604,GO:0010646,GO:…	-	ko:K16742	-	-	-	-	ko00000,ko03036	-	-	-	ARL2_Bind_BART
CDS::tig00000003:364697-365002(-)	7176.CPIJ013421-PA	2.44e-63	199.0	KOG2168@1|root,KOG2168@2759|Eukaryota,38B6B@33154|Opisthokonta,3BG2V@33208|Metazoa,3CX76@33213|Bilateria,41WC4@6656|Arthropoda,3SKHX@50557|Insecta,44YCQ@7147|Diptera,45C3F@7148|Nematocera	33208|Metazoa	D	Nuclear pore complex protein nup93	NUP93	GO:0000003,GO:0000070,GO:0000132,GO:0000226,GO:0000278,GO:0000280,GO:0000819,GO:0001655,GO:0001667,GO:0001822,GO:0002064,GO:0003006,GO:0003674,GO:0003676,GO:0003677,GO:0003682,GO:0005198,GO:0005488,GO:0005515,GO:0005575,GO:0005622,GO:0005623,GO:0005634,GO:0005635,GO:0005643,GO:0006323,GO:0006403,GO:0006405,GO:0006406,GO:0006606,GO:0006611,GO:0006810,GO:0006886,GO:0006913,GO:0006928,GO:0006996,GO:…	-	ko:K14309	ko03013,map03013	M00427	-	-	ko00000,ko00001,ko00002,ko03019	1.I.1	-	-	Nic96
CDS::tig00000003:372147-372660(+)	7159.AAEL010168-PB	9.97e-89	267.0	COG0098@1|root,KOG0877@2759|Eukaryota,38F84@33154|Opisthokonta,3BB55@33208|Metazoa,3CVYE@33213|Bilateria,41Y9S@6656|Arthropoda,3SIHC@50557|Insecta,44WTJ@7147|Diptera,45GXB@7148|Nematocera	33208|Metazoa	J	40S ribosomal protein S2	RPS2	GO:0000028,GO:0000184,GO:0000956,GO:0001731,GO:0002181,GO:0002183,GO:0003674,GO:0003676,GO:0003723,GO:0003729,GO:0003735,GO:0005198,GO:0005488,GO:0005515,GO:0005575,GO:0005622,GO:0005623,GO:0005634,GO:0005654,GO:0005730,GO:0005737,GO:0005829,GO:0005840,GO:0006139,GO:0006364,GO:0006396,GO:0006401,GO:0006402,GO:0006412,GO:0006413,GO:0006518,GO:0006605,GO:0006612,GO:0006613,GO:0006614,GO:0006725,GO:…	-	ko:K02981	ko03010,map03010	M00177	-	-	br01610,ko00000,ko00001,ko00002,ko03011	-	-	-	Ribosomal_S5,Ribosomal_S5_C
CDS::tig00000003:372889-373108(+)	7159.AAEL010168-PB	4.41e-43	147.0	COG0098@1|root,KOG0877@2759|Eukaryota,38F84@33154|Opisthokonta,3BB55@33208|Metazoa,3CVYE@33213|Bilateria,41Y9S@6656|Arthropoda,3SIHC@50557|Insecta,44WTJ@7147|Diptera,45GXB@7148|Nematocera	33208|Metazoa	J	40S ribosomal protein S2	RPS2	GO:0000028,GO:0000184,GO:0000956,GO:0001731,GO:0002181,GO:0002183,GO:0003674,GO:0003676,GO:0003723,GO:0003729,GO:0003735,GO:0005198,GO:0005488,GO:0005515,GO:0005575,GO:0005622,GO:0005623,GO:0005634,GO:0005654,GO:0005730,GO:0005737,GO:0005829,GO:0005840,GO:0006139,GO:0006364,GO:0006396,GO:0006401,GO:0006402,GO:0006412,GO:0006413,GO:0006518,GO:0006605,GO:0006612,GO:0006613,GO:0006614,GO:0006725,GO:…	-	ko:K02981	ko03010,map03010	M00177	-	-	br01610,ko00000,ko00001,ko00002,ko03011	-	-	-	Ribosomal_S5,Ribosomal_S5_C
CDS::tig00000003:387119-388350(+)	7176.CPIJ005791-PA	2.44e-246	683.0	KOG1975@1|root,KOG1975@2759|Eukaryota,38B4C@33154|Opisthokonta,3BHH2@33208|Metazoa,3CXBF@33213|Bilateria,41TDI@6656|Arthropoda,3SIJX@50557|Insecta,44X1I@7147|Diptera,45HHB@7148|Nematocera	33208|Metazoa	A	Belongs to the class I-like SAM-binding methyltransferase superfamily. mRNA cap 0 methyltransferase family	RNMT	GO:0001510,GO:0001650,GO:0003674,GO:0003676,GO:0003723,GO:0003824,GO:0004482,GO:0005488,GO:0005575,GO:0005622,GO:0005623,GO:0005634,GO:0005654,GO:0005730,GO:0005845,GO:0006139,GO:0006351,GO:0006366,GO:0006370,GO:0006396,GO:0006397,GO:0006725,GO:0006807,GO:0008150,GO:0008152,GO:0008168,GO:0008170,GO:0008173,GO:0008174,GO:0008757,GO:0009058,GO:0009059,GO:0009451,GO:0009452,GO:0009987,GO:0010033,GO:…	2.1.1.56	ko:K00565	ko03015,map03015	-	R03805	RC00003,RC00336	ko00000,ko00001,ko01000,ko03019	-	-	-	Pox_MCEL
CDS::tig00000003:397118-397700(+)	7176.CPIJ005790-PA	3.14e-95	284.0	KOG4082@1|root,KOG4082@2759|Eukaryota,38JJ3@33154|Opisthokonta,3BCRG@33208|Metazoa,3CUPQ@33213|Bilateria,41ZYK@6656|Arthropoda,3SNBA@50557|Insecta,453Q2@7147|Diptera,45I6J@7148|Nematocera	33208|Metazoa	S	Protein of unknown function (DUF1279)	FAM210A	GO:0005575,GO:0005622,GO:0005623,GO:0005737,GO:0005739,GO:0016020,GO:0016021,GO:0031224,GO:0043226,GO:0043227,GO:0043229,GO:0043231,GO:0044424,GO:0044425,GO:0044444,GO:0044464	-	-	-	-	-	-	-	-	-	-	DUF1279
CDS::tig00000003:417692-419178(-)	7176.CPIJ005789-PA	0.0	975.0	COG0554@1|root,KOG2517@2759|Eukaryota,38DGY@33154|Opisthokonta,3B9PY@33208|Metazoa,3CVSP@33213|Bilateria,41VT7@6656|Arthropoda,3SQUE@50557|Insecta,45279@7147|Diptera,45EDT@7148|Nematocera	33208|Metazoa	G	FGGY family of carbohydrate kinases, C-terminal domain	GK	GO:0000166,GO:0003674,GO:0003824,GO:0004370,GO:0005488,GO:0005515,GO:0005524,GO:0005575,GO:0005622,GO:0005623,GO:0005634,GO:0005737,GO:0005739,GO:0005740,GO:0005741,GO:0005829,GO:0005975,GO:0006066,GO:0006071,GO:0006072,GO:0006629,GO:0006638,GO:0006639,GO:0006641,GO:0006793,GO:0006796,GO:0006950,GO:0008144,GO:0008150,GO:0008152,GO:0008610,GO:0009056,GO:0009058,GO:0009266,GO:0009409,GO:0009628,GO:…	2.7.1.30	ko:K00864	ko00561,ko01100,ko03320,ko04626,map00561,map01100,map03320,map04626	-	R00847	RC00002,RC00017	ko00000,ko00001,ko01000,ko04147	-	-	-	FGGY_C,FGGY_N
CDS::tig00000003:431867-432203(+)	7176.CPIJ009169-PA	2.84e-47	160.0	2FJFP@1|root,2TKX2@2759|Eukaryota,39I2T@33154|Opisthokonta,3CMW4@33208|Metazoa,3E3I7@33213|Bilateria,423N6@6656|Arthropoda,3SVMV@50557|Insecta,45B0K@7147|Diptera,45KWF@7148|Nematocera	33208|Metazoa	-	-	-	-	-	-	-	-	-	-	-	-	-	-	-
CDS::tig00000003:434665-435016(+)	7176.CPIJ009169-PA	8.22e-35	129.0	2FJFP@1|root,2TKX2@2759|Eukaryota,39I2T@33154|Opisthokonta,3CMW4@33208|Metazoa,3E3I7@33213|Bilateria,423N6@6656|Arthropoda,3SVMV@50557|Insecta,45B0K@7147|Diptera,45KWF@7148|Nematocera	33208|Metazoa	-	-	-	-	-	-	-	-	-	-	-	-	-	-	-
CDS::tig00000003:453248-454075(-)	7176.CPIJ005788-PA	3.98e-193	546.0	COG3386@1|root,2RKNG@2759|Eukaryota,39XRU@33154|Opisthokonta,3BDUJ@33208|Metazoa,3D5ZK@33213|Bilateria,41X7K@6656|Arthropoda,3SJ50@50557|Insecta,451J1@7147|Diptera,45H8S@7148|Nematocera	33208|Metazoa	G	Major royal jelly protein	Y-e	GO:0006582,GO:0006725,GO:0007275,GO:0008150,GO:0008152,GO:0009058,GO:0009987,GO:0018958,GO:0019438,GO:0019748,GO:0032501,GO:0032502,GO:0042335,GO:0042438,GO:0042440,GO:0043473,GO:0044237,GO:0044249,GO:0044550,GO:0046148,GO:0046189,GO:0048066,GO:0048067,GO:0048856,GO:0071704,GO:1901360,GO:1901362,GO:1901576,GO:1901615,GO:1901617	-	-	-	-	-	-	-	-	-	-	MRJP
CDS::tig00000003:550549-552637(+)	7176.CPIJ005787-PA	0.0	1302.0	KOG1052@1|root,KOG1052@2759|Eukaryota,3A46R@33154|Opisthokonta,3BSFW@33208|Metazoa,3D8WF@33213|Bilateria,41ZRN@6656|Arthropoda,3SNFC@50557|Insecta,454AX@7147|Diptera,45KJW@7148|Nematocera	33208|Metazoa	EPT	ionotropic glutamate receptor activity	-	GO:0003674,GO:0005215,GO:0005216,GO:0005575,GO:0006810,GO:0006811,GO:0008150,GO:0009593,GO:0015075,GO:0015267,GO:0015276,GO:0015318,GO:0016020,GO:0016021,GO:0022803,GO:0022834,GO:0022836,GO:0022838,GO:0022839,GO:0022857,GO:0031224,GO:0034220,GO:0042221,GO:0044425,GO:0050896,GO:0051179,GO:0051234,GO:0051606,GO:0055085	-	-	-	-	-	-	-	-	-	-	Lig_chan,Lig_chan-Glu_bd,SBP_bac_3
CDS::tig00000003:574446-574765(+)	7159.AAEL004616-PA	2.27e-70	221.0	COG5277@1|root,KOG0676@2759|Eukaryota,38C0D@33154|Opisthokonta,3BBGP@33208|Metazoa,3CRBJ@33213|Bilateria,41Y31@6656|Arthropoda,3SXGU@50557|Insecta,45AJN@7147|Diptera,45KHB@7148|Nematocera	33208|Metazoa	Z	Belongs to the actin family	ACTBL2	-	-	ko:K05692	ko04015,ko04145,ko04210,ko04390,ko04391,ko04510,ko04520,ko04530,ko04611,ko04670,ko04714,ko04745,ko04810,ko04919,ko04921,ko05100,ko05110,ko05130,ko05131,ko05132,ko05164,ko05205,ko05225,ko05410,ko05412,ko05414,ko05416,ko05418,map04015,map04145,map04210,map04390,map04391,map04510,map04520,map04530,map04611,map04670,map04714,map04745,map04810,map04919,map04921,map05100,map05110,map05130,map05131,map0…	-	-	-	ko00000,ko00001,ko03019,ko03021,ko03029,ko03036,ko04147,ko04812	-	-	-	Actin
CDS::tig00000003:579256-580339(+)	7159.AAEL004631-PA	5.87e-268	733.0	COG5277@1|root,KOG0676@2759|Eukaryota,38C0D@33154|Opisthokonta,3BBGP@33208|Metazoa,3CRBJ@33213|Bilateria,41Y31@6656|Arthropoda,3SJA8@50557|Insecta,4526K@7147|Diptera,45K7E@7148|Nematocera	33208|Metazoa	Z	Actin	ACTB	GO:0000123,GO:0000166,GO:0000278,GO:0000281,GO:0000910,GO:0003674,GO:0005198,GO:0005200,GO:0005488,GO:0005524,GO:0005575,GO:0005622,GO:0005623,GO:0005634,GO:0005654,GO:0005737,GO:0005856,GO:0005884,GO:0005886,GO:0005912,GO:0005924,GO:0005925,GO:0006325,GO:0006338,GO:0006464,GO:0006473,GO:0006475,GO:0006807,GO:0006996,GO:0007010,GO:0007049,GO:0007275,GO:0007507,GO:0007517,GO:0007519,GO:0007528,GO:…	-	ko:K05692	ko04015,ko04145,ko04210,ko04390,ko04391,ko04510,ko04520,ko04530,ko04611,ko04670,ko04714,ko04745,ko04810,ko04919,ko04921,ko05100,ko05110,ko05130,ko05131,ko05132,ko05164,ko05205,ko05225,ko05410,ko05412,ko05414,ko05416,ko05418,map04015,map04145,map04210,map04390,map04391,map04510,map04520,map04530,map04611,map04670,map04714,map04745,map04810,map04919,map04921,map05100,map05110,map05130,map05131,map0…	-	-	-	ko00000,ko00001,ko03019,ko03021,ko03029,ko03036,ko04147,ko04812	-	-	-	Actin
CDS::tig00000003:599301-600393(-)	7176.CPIJ005784-PA	2.03e-120	376.0	KOG3530@1|root,KOG3530@2759|Eukaryota,38EPC@33154|Opisthokonta,3BE55@33208|Metazoa,3CXJ2@33213|Bilateria,41W0B@6656|Arthropoda,3SIBU@50557|Insecta,44XGD@7147|Diptera,45F1V@7148|Nematocera	33208|Metazoa	S	FERM adjacent (FA)	EPB41L4B	GO:0000578,GO:0000902,GO:0000904,GO:0001654,GO:0001667,GO:0001700,GO:0001701,GO:0001704,GO:0001707,GO:0001726,GO:0001738,GO:0001754,GO:0001756,GO:0001837,GO:0001839,GO:0001840,GO:0001894,GO:0001952,GO:0001954,GO:0002009,GO:0002064,GO:0003002,GO:0003382,GO:0003383,GO:0003674,GO:0005198,GO:0005200,GO:0005488,GO:0005515,GO:0005575,GO:0005622,GO:0005623,GO:0005634,GO:0005737,GO:0005829,GO:0005856,GO:…	-	ko:K21111	ko04530,map04530	-	-	-	ko00000,ko00001	-	-	-	FA,FERM_C,FERM_M,FERM_N
CDS::tig00000003:688571-688718(+)	7176.CPIJ005783-PA	2.53e-25	95.5	KOG4112@1|root,KOG4112@2759|Eukaryota,3AA9I@33154|Opisthokonta,3BT7E@33208|Metazoa,3D9RT@33213|Bilateria,420A8@6656|Arthropoda,3SNQD@50557|Insecta,458ST@7147|Diptera,45IYB@7148|Nematocera	33208|Metazoa	U	Signal peptidase	SPCS1	GO:0003674,GO:0003824,GO:0005488,GO:0005575,GO:0005622,GO:0005623,GO:0005737,GO:0005783,GO:0005787,GO:0005789,GO:0006465,GO:0006508,GO:0006518,GO:0006605,GO:0006807,GO:0006810,GO:0006886,GO:0008104,GO:0008150,GO:0008152,GO:0008233,GO:0009987,GO:0010467,GO:0012505,GO:0015031,GO:0015833,GO:0016020,GO:0016021,GO:0016485,GO:0016787,GO:0019538,GO:0030176,GO:0031090,GO:0031224,GO:0031227,GO:0031984,GO:…	-	ko:K12946	ko03060,map03060	-	-	-	ko00000,ko00001,ko01000	-	-	-	SPC12
CDS::tig00000003:688780-688903(+)	7176.CPIJ005783-PA	7.38e-20	81.3	KOG4112@1|root,KOG4112@2759|Eukaryota,3AA9I@33154|Opisthokonta,3BT7E@33208|Metazoa,3D9RT@33213|Bilateria,420A8@6656|Arthropoda,3SNQD@50557|Insecta,458ST@7147|Diptera,45IYB@7148|Nematocera	33208|Metazoa	U	Signal peptidase	SPCS1	GO:0003674,GO:0003824,GO:0005488,GO:0005575,GO:0005622,GO:0005623,GO:0005737,GO:0005783,GO:0005787,GO:0005789,GO:0006465,GO:0006508,GO:0006518,GO:0006605,GO:0006807,GO:0006810,GO:0006886,GO:0008104,GO:0008150,GO:0008152,GO:0008233,GO:0009987,GO:0010467,GO:0012505,GO:0015031,GO:0015833,GO:0016020,GO:0016021,GO:0016485,GO:0016787,GO:0019538,GO:0030176,GO:0031090,GO:0031224,GO:0031227,GO:0031984,GO:…	-	ko:K12946	ko03060,map03060	-	-	-	ko00000,ko00001,ko01000	-	-	-	SPC12
CDS::tig00000003:688972-689800(-)	7176.CPIJ005782-PA	2.26e-184	516.0	KOG3795@1|root,KOG3795@2759|Eukaryota,39T4Z@33154|Opisthokonta,3BF3K@33208|Metazoa,3CT5X@33213|Bilateria,41WA1@6656|Arthropoda,3SIJR@50557|Insecta,44X8E@7147|Diptera,45CI2@7148|Nematocera	33208|Metazoa	S	DTW	DTWD1	-	-	-	-	-	-	-	-	-	-	-	DTW
CDS::tig00000003:697579-700258(+)	7176.CPIJ005780-PA	0.0	1458.0	COG5147@1|root,KOG0050@2759|Eukaryota,38D9Q@33154|Opisthokonta,3BB85@33208|Metazoa,3CV27@33213|Bilateria,41UT0@6656|Arthropoda,3SHDC@50557|Insecta,452I8@7147|Diptera,45EEI@7148|Nematocera	33208|Metazoa	AD	pre-mRNA splicing factor component	CDC5L	GO:0000075,GO:0000077,GO:0000086,GO:0000228,GO:0000278,GO:0000375,GO:0000377,GO:0000398,GO:0000974,GO:0000976,GO:0000977,GO:0000981,GO:0000988,GO:0000989,GO:0001012,GO:0001067,GO:0001076,GO:0001134,GO:0001135,GO:0001221,GO:0001222,GO:0001228,GO:0003674,GO:0003676,GO:0003677,GO:0003690,GO:0003700,GO:0003723,GO:0005488,GO:0005515,GO:0005575,GO:0005622,GO:0005623,GO:0005634,GO:0005654,GO:0005657,GO:…	-	ko:K12860	ko03040,map03040	M00353,M00355	-	-	ko00000,ko00001,ko00002,ko03041,ko03400	-	-	-	Myb_Cef,Myb_DNA-binding
CDS::tig00000003:703999-705541(-)	7176.CPIJ005775-PA	2.52e-163	508.0	2D5TX@1|root,2SZNT@2759|Eukaryota,3AT05@33154|Opisthokonta,3C51N@33208|Metazoa,3DK18@33213|Bilateria,423VH@6656|Arthropoda,3SZPB@50557|Insecta,458ZR@7147|Diptera,45G81@7148|Nematocera	33208|Metazoa	-	-	-	-	-	-	-	-	-	-	-	-	-	-	-
CDS::tig00000003:710192-712076(-)	7176.CPIJ005775-PA	6.43e-171	532.0	2D5TX@1|root,2SZNT@2759|Eukaryota,3AT05@33154|Opisthokonta,3C51N@33208|Metazoa,3DK18@33213|Bilateria,423VH@6656|Arthropoda,3SZPB@50557|Insecta,458ZR@7147|Diptera,45G81@7148|Nematocera	33208|Metazoa	-	-	-	-	-	-	-	-	-	-	-	-	-	-	-
CDS::tig00000003:738445-739732(-)	7176.CPIJ005776-PA	1.09e-295	820.0	COG0513@1|root,KOG0336@2759|Eukaryota,3952H@33154|Opisthokonta,3B9S5@33208|Metazoa,3CZAC@33213|Bilateria,41W2R@6656|Arthropoda,3SIDE@50557|Insecta,44XM5@7147|Diptera,45CSY@7148|Nematocera	33208|Metazoa	A	Belongs to the DEAD box helicase family	DDX43	GO:0000166,GO:0003674,GO:0003676,GO:0003723,GO:0003724,GO:0003824,GO:0004004,GO:0004386,GO:0005488,GO:0005524,GO:0005575,GO:0005622,GO:0005623,GO:0005634,GO:0005730,GO:0005737,GO:0006139,GO:0006725,GO:0006807,GO:0008026,GO:0008144,GO:0008150,GO:0008152,GO:0008186,GO:0009987,GO:0010501,GO:0016070,GO:0016462,GO:0016787,GO:0016817,GO:0016818,GO:0016887,GO:0017076,GO:0017111,GO:0030554,GO:0031974,GO:…	3.6.4.13	ko:K17043,ko:K21869	-	-	-	-	ko00000,ko01000,ko03036,ko03041	-	-	-	DEAD,Helicase_C,KH_1
CDS::tig00000008:2-470(-)	7176.CPIJ019240-PA	6.4e-101	296.0	KOG3144@1|root,KOG3144@2759|Eukaryota,38FGA@33154|Opisthokonta,3B9DU@33208|Metazoa,3CV5X@33213|Bilateria,420MT@6656|Arthropoda,3SNMT@50557|Insecta,4506Q@7147|Diptera,45BJV@7148|Nematocera	33208|Metazoa	MO	GPI biosynthesis protein family Pig-F	PIGF	GO:0003674,GO:0003824,GO:0004307,GO:0005575,GO:0005622,GO:0005623,GO:0005737,GO:0005783,GO:0005789,GO:0006464,GO:0006497,GO:0006505,GO:0006506,GO:0006629,GO:0006643,GO:0006644,GO:0006650,GO:0006661,GO:0006664,GO:0006793,GO:0006796,GO:0006807,GO:0008150,GO:0008152,GO:0008610,GO:0008654,GO:0009058,GO:0009059,GO:0009247,GO:0009987,GO:0012505,GO:0016020,GO:0016021,GO:0016254,GO:0016740,GO:0016772,GO:…	-	ko:K05287	ko00563,ko01100,map00563,map01100	M00065	R05923,R05924,R08107	RC00017	ko00000,ko00001,ko00002,ko01000	-	-	-	PIG-F
CDS::tig00000008:518-743(-)	7176.CPIJ011253-PA	1.88e-42	144.0	KOG3144@1|root,KOG3144@2759|Eukaryota,38FGA@33154|Opisthokonta,3B9DU@33208|Metazoa,3CV5X@33213|Bilateria,420MT@6656|Arthropoda,3SNMT@50557|Insecta,4506Q@7147|Diptera,45BJV@7148|Nematocera	33208|Metazoa	MO	GPI biosynthesis protein family Pig-F	PIGF	GO:0003674,GO:0003824,GO:0004307,GO:0005575,GO:0005622,GO:0005623,GO:0005737,GO:0005783,GO:0005789,GO:0006464,GO:0006497,GO:0006505,GO:0006506,GO:0006629,GO:0006643,GO:0006644,GO:0006650,GO:0006661,GO:0006664,GO:0006793,GO:0006796,GO:0006807,GO:0008150,GO:0008152,GO:0008610,GO:0008654,GO:0009058,GO:0009059,GO:0009247,GO:0009987,GO:0012505,GO:0016020,GO:0016021,GO:0016254,GO:0016740,GO:0016772,GO:…	-	ko:K05287	ko00563,ko01100,map00563,map01100	M00065	R05923,R05924,R08107	RC00017	ko00000,ko00001,ko00002,ko01000	-	-	-	PIG-F
CDS::tig00000008:5967-6587(+)	7176.CPIJ019241-PA	8.51e-138	416.0	KOG1938@1|root,KOG1938@2759|Eukaryota,38BMA@33154|Opisthokonta,3BHB6@33208|Metazoa,3CRR2@33213|Bilateria,41WXQ@6656|Arthropoda,3SIGH@50557|Insecta,44ZTC@7147|Diptera,45BZQ@7148|Nematocera	33208|Metazoa	D	ER-Golgi trafficking TRAPP I complex 85 kDa subunit	TRAPPC8	GO:0000045,GO:0000407,GO:0003674,GO:0005085,GO:0005088,GO:0005488,GO:0005515,GO:0005575,GO:0005622,GO:0005623,GO:0005737,GO:0005794,GO:0005829,GO:0006810,GO:0006888,GO:0006914,GO:0006996,GO:0007030,GO:0007033,GO:0008104,GO:0008150,GO:0008152,GO:0009056,GO:0009987,GO:0010256,GO:0012505,GO:0016043,GO:0016192,GO:0016236,GO:0017016,GO:0017112,GO:0017137,GO:0019899,GO:0022607,GO:0030008,GO:0030242,GO:…	-	ko:K20305	-	-	-	-	ko00000,ko04131	-	-	-	TRAPPC-Trs85
CDS::tig00000008:44512-45673(-)	7176.CPIJ011249-PA	4.23e-215	605.0	KOG1382@1|root,KOG1382@2759|Eukaryota,38GUJ@33154|Opisthokonta,3BC3S@33208|Metazoa,3CVYV@33213|Bilateria,41X84@6656|Arthropoda,3SJIU@50557|Insecta,458N9@7147|Diptera,45HNM@7148|Nematocera	33208|Metazoa	S	Belongs to the histidine acid phosphatase family	MINPP1	GO:0001503,GO:0003674,GO:0003824,GO:0003993,GO:0004446,GO:0004721,GO:0005575,GO:0005576,GO:0005615,GO:0005622,GO:0005623,GO:0005737,GO:0005783,GO:0005788,GO:0005886,GO:0006066,GO:0006082,GO:0006464,GO:0006470,GO:0006793,GO:0006796,GO:0006797,GO:0006807,GO:0007154,GO:0007165,GO:0007275,GO:0007424,GO:0008150,GO:0008152,GO:0009888,GO:0009897,GO:0009986,GO:0009987,GO:0012505,GO:0016020,GO:0016311,GO:…	3.1.3.62,3.1.3.80	ko:K03103	ko00010,ko00562,ko01100,map00010,map00562,map01100	-	R03434,R09532	RC00017,RC00078	ko00000,ko00001,ko01000	-	-	-	His_Phos_2
CDS::tig00000008:53660-54833(-)	7176.CPIJ011248-PA	1.05e-274	756.0	KOG1382@1|root,KOG1382@2759|Eukaryota,38GUJ@33154|Opisthokonta,3BC3S@33208|Metazoa,3CVYV@33213|Bilateria,41X84@6656|Arthropoda,3SJIU@50557|Insecta,458N9@7147|Diptera,45HNM@7148|Nematocera	33208|Metazoa	S	Belongs to the histidine acid phosphatase family	MINPP1	GO:0001503,GO:0003674,GO:0003824,GO:0003993,GO:0004446,GO:0004721,GO:0005575,GO:0005576,GO:0005615,GO:0005622,GO:0005623,GO:0005737,GO:0005783,GO:0005788,GO:0005886,GO:0006066,GO:0006082,GO:0006464,GO:0006470,GO:0006793,GO:0006796,GO:0006797,GO:0006807,GO:0007154,GO:0007165,GO:0007275,GO:0007424,GO:0008150,GO:0008152,GO:0009888,GO:0009897,GO:0009986,GO:0009987,GO:0012505,GO:0016020,GO:0016311,GO:…	3.1.3.62,3.1.3.80	ko:K03103	ko00010,ko00562,ko01100,map00010,map00562,map01100	-	R03434,R09532	RC00017,RC00078	ko00000,ko00001,ko01000	-	-	-	His_Phos_2
CDS::tig00000008:64287-66384(-)	7176.CPIJ011244-PA	0.0	1239.0	COG0326@1|root,KOG0019@2759|Eukaryota,38B7K@33154|Opisthokonta,3BFAG@33208|Metazoa,3CVM1@33213|Bilateria,41V1T@6656|Arthropoda,3SHJ9@50557|Insecta,44XE9@7147|Diptera,45G5Z@7148|Nematocera	33208|Metazoa	O	Heat shock protein	HSP90AB1	GO:0000003,GO:0000086,GO:0000166,GO:0000226,GO:0000278,GO:0000323,GO:0000578,GO:0000723,GO:0000902,GO:0000904,GO:0001505,GO:0001568,GO:0001654,GO:0001726,GO:0001745,GO:0001751,GO:0001752,GO:0001754,GO:0001764,GO:0001775,GO:0001817,GO:0001818,GO:0001882,GO:0001883,GO:0001884,GO:0001890,GO:0001932,GO:0001934,GO:0001944,GO:0001959,GO:0002134,GO:0002135,GO:0002252,GO:0002253,GO:0002263,GO:0002274,GO:…	-	ko:K04079	ko04141,ko04151,ko04217,ko04612,ko04621,ko04626,ko04657,ko04659,ko04914,ko04915,ko05200,ko05215,ko05418,map04141,map04151,map04217,map04612,map04621,map04626,map04657,map04659,map04914,map04915,map05200,map05215,map05418	-	-	-	ko00000,ko00001,ko01009,ko03029,ko03051,ko03110,ko04131,ko04147	-	-	-	HATPase_c,HSP90
CDS::tig00000008:101601-103695(+)	7176.CPIJ015075-PA	0.0	1245.0	COG0326@1|root,KOG0019@2759|Eukaryota,38B7K@33154|Opisthokonta,3BFAG@33208|Metazoa,3CVM1@33213|Bilateria,41V1T@6656|Arthropoda,3SHJ9@50557|Insecta,44XE9@7147|Diptera,45G5Z@7148|Nematocera	33208|Metazoa	O	Heat shock protein	HSP90AB1	GO:0000003,GO:0000086,GO:0000166,GO:0000226,GO:0000278,GO:0000323,GO:0000578,GO:0000723,GO:0000902,GO:0000904,GO:0001505,GO:0001568,GO:0001654,GO:0001726,GO:0001745,GO:0001751,GO:0001752,GO:0001754,GO:0001764,GO:0001775,GO:0001817,GO:0001818,GO:0001882,GO:0001883,GO:0001884,GO:0001890,GO:0001932,GO:0001934,GO:0001944,GO:0001959,GO:0002134,GO:0002135,GO:0002252,GO:0002253,GO:0002263,GO:0002274,GO:…	-	ko:K04079	ko04141,ko04151,ko04217,ko04612,ko04621,ko04626,ko04657,ko04659,ko04914,ko04915,ko05200,ko05215,ko05418,map04141,map04151,map04217,map04612,map04621,map04626,map04657,map04659,map04914,map04915,map05200,map05215,map05418	-	-	-	ko00000,ko00001,ko01009,ko03029,ko03051,ko03110,ko04131,ko04147	-	-	-	HATPase_c,HSP90
CDS::tig00000008:139086-139971(+)	7176.CPIJ015076-PA	5.43e-208	593.0	COG5599@1|root,KOG0200@1|root,KOG0200@2759|Eukaryota,KOG4228@2759|Eukaryota,39WUU@33154|Opisthokonta,3BKAJ@33208|Metazoa,3D5WE@33213|Bilateria,41WE1@6656|Arthropoda,3SJDD@50557|Insecta,44YVH@7147|Diptera,45BER@7148|Nematocera	33208|Metazoa	T	WSC domain	-	GO:0000166,GO:0002376,GO:0003674,GO:0005488,GO:0005524,GO:0005575,GO:0005622,GO:0005623,GO:0005886,GO:0006464,GO:0006468,GO:0006793,GO:0006796,GO:0006807,GO:0006950,GO:0006952,GO:0006955,GO:0007154,GO:0007165,GO:0007166,GO:0007167,GO:0007169,GO:0008144,GO:0008150,GO:0008152,GO:0009898,GO:0009987,GO:0016020,GO:0016310,GO:0017076,GO:0019538,GO:0019897,GO:0019898,GO:0023052,GO:0030154,GO:0030554,GO:…	-	-	-	-	-	-	-	-	-	-	Pkinase_Tyr,WSC,fn3
CDS::tig00000008:143690-144176(+)	7176.CPIJ015076-PA	9.55e-110	335.0	COG5599@1|root,KOG0200@1|root,KOG0200@2759|Eukaryota,KOG4228@2759|Eukaryota,39WUU@33154|Opisthokonta,3BKAJ@33208|Metazoa,3D5WE@33213|Bilateria,41WE1@6656|Arthropoda,3SJDD@50557|Insecta,44YVH@7147|Diptera,45BER@7148|Nematocera	33208|Metazoa	T	WSC domain	-	GO:0000166,GO:0002376,GO:0003674,GO:0005488,GO:0005524,GO:0005575,GO:0005622,GO:0005623,GO:0005886,GO:0006464,GO:0006468,GO:0006793,GO:0006796,GO:0006807,GO:0006950,GO:0006952,GO:0006955,GO:0007154,GO:0007165,GO:0007166,GO:0007167,GO:0007169,GO:0008144,GO:0008150,GO:0008152,GO:0009898,GO:0009987,GO:0016020,GO:0016310,GO:0017076,GO:0019538,GO:0019897,GO:0019898,GO:0023052,GO:0030154,GO:0030554,GO:…	-	-	-	-	-	-	-	-	-	-	Pkinase_Tyr,WSC,fn3
CDS::tig00000008:150731-152130(-)	7176.CPIJ015077-PA	0.0	937.0	COG2272@1|root,KOG1516@2759|Eukaryota,39WMR@33154|Opisthokonta,3BFGG@33208|Metazoa,3CXAK@33213|Bilateria,41VGD@6656|Arthropoda,3SG03@50557|Insecta,44YPE@7147|Diptera,45BS0@7148|Nematocera	33208|Metazoa	I	Carboxylesterase family	CCE-I1	GO:0001941,GO:0003674,GO:0003824,GO:0005102,GO:0005488,GO:0005515,GO:0005575,GO:0005623,GO:0005886,GO:0005887,GO:0006810,GO:0006897,GO:0007155,GO:0007158,GO:0007275,GO:0007399,GO:0007416,GO:0008150,GO:0009986,GO:0009987,GO:0010646,GO:0016020,GO:0016021,GO:0016043,GO:0016192,GO:0016787,GO:0016788,GO:0022607,GO:0022610,GO:0023051,GO:0031224,GO:0031226,GO:0032501,GO:0032502,GO:0036465,GO:0042043,GO:…	-	ko:K07378	ko04514,map04514	-	-	-	ko00000,ko00001,ko04131,ko04516	-	-	-	COesterase
CDS::tig00000008:247956-248226(+)	7176.CPIJ011243-PA	1.88e-49	160.0	2CSNR@1|root,2S49W@2759|Eukaryota,3A68S@33154|Opisthokonta,3BTBJ@33208|Metazoa,3D9XF@33213|Bilateria,420TV@6656|Arthropoda,3SNY4@50557|Insecta,453IW@7147|Diptera,45IN8@7148|Nematocera	33208|Metazoa	-	-	-	GO:0003674,GO:0005575,GO:0005623,GO:0009986,GO:0044464	-	-	-	-	-	-	-	-	-	-	-
CDS::tig00000008:254187-254316(+)	7176.CPIJ015079-PA	2.31e-21	87.4	KOG3458@1|root,KOG3458@2759|Eukaryota,39ZUX@33154|Opisthokonta,3BJ49@33208|Metazoa,3CXFC@33213|Bilateria,41Z7A@6656|Arthropoda,3SM01@50557|Insecta,44XQ1@7147|Diptera,45CRQ@7148|Nematocera	33208|Metazoa	C	Accessory subunit of the mitochondrial membrane respiratory chain NADH dehydrogenase (Complex I), that is believed not to be involved in catalysis. Complex I functions in the transfer of electrons from NADH to the respiratory chain. The immediate electron acceptor for the enzyme is believed to be ubiquinone	NDUFA8	GO:0003674,GO:0003824,GO:0003954,GO:0005488,GO:0005575,GO:0005622,GO:0005623,GO:0005737,GO:0005739,GO:0005740,GO:0005743,GO:0005746,GO:0005747,GO:0005758,GO:0006091,GO:0006119,GO:0006120,GO:0006139,GO:0006163,GO:0006725,GO:0006753,GO:0006793,GO:0006796,GO:0006807,GO:0006996,GO:0007005,GO:0008137,GO:0008150,GO:0008152,GO:0009117,GO:0009123,GO:0009126,GO:0009141,GO:0009144,GO:0009150,GO:0009161,GO:…	-	ko:K03952	ko00190,ko01100,ko04714,ko04723,ko04932,ko05010,ko05012,ko05016,map00190,map01100,map04714,map04723,map04932,map05010,map05012,map05016	M00146	-	-	ko00000,ko00001,ko00002	3.D.1.6	-	-	CHCH
CDS::tig00000008:254511-254687(+)	7176.CPIJ015079-PA	2.72e-35	123.0	KOG3458@1|root,KOG3458@2759|Eukaryota,39ZUX@33154|Opisthokonta,3BJ49@33208|Metazoa,3CXFC@33213|Bilateria,41Z7A@6656|Arthropoda,3SM01@50557|Insecta,44XQ1@7147|Diptera,45CRQ@7148|Nematocera	33208|Metazoa	C	Accessory subunit of the mitochondrial membrane respiratory chain NADH dehydrogenase (Complex I), that is believed not to be involved in catalysis. Complex I functions in the transfer of electrons from NADH to the respiratory chain. The immediate electron acceptor for the enzyme is believed to be ubiquinone	NDUFA8	GO:0003674,GO:0003824,GO:0003954,GO:0005488,GO:0005575,GO:0005622,GO:0005623,GO:0005737,GO:0005739,GO:0005740,GO:0005743,GO:0005746,GO:0005747,GO:0005758,GO:0006091,GO:0006119,GO:0006120,GO:0006139,GO:0006163,GO:0006725,GO:0006753,GO:0006793,GO:0006796,GO:0006807,GO:0006996,GO:0007005,GO:0008137,GO:0008150,GO:0008152,GO:0009117,GO:0009123,GO:0009126,GO:0009141,GO:0009144,GO:0009150,GO:0009161,GO:…	-	ko:K03952	ko00190,ko01100,ko04714,ko04723,ko04932,ko05010,ko05012,ko05016,map00190,map01100,map04714,map04723,map04932,map05010,map05012,map05016	M00146	-	-	ko00000,ko00001,ko00002	3.D.1.6	-	-	CHCH
CDS::tig00000008:366663-366799(-)	7176.CPIJ011242-PA	5.44e-20	83.2	KOG4029@1|root,KOG4029@2759|Eukaryota,38EPH@33154|Opisthokonta,3BME1@33208|Metazoa,3CW4A@33213|Bilateria,4213G@6656|Arthropoda,3SPEB@50557|Insecta,458ZA@7147|Diptera,45J46@7148|Nematocera	33208|Metazoa	K	helix loop helix domain	TCF15	GO:0000976,GO:0000977,GO:0000978,GO:0000981,GO:0000982,GO:0000987,GO:0001012,GO:0001067,GO:0001077,GO:0001228,GO:0001501,GO:0001738,GO:0001756,GO:0002009,GO:0003002,GO:0003008,GO:0003016,GO:0003674,GO:0003676,GO:0003677,GO:0003690,GO:0003700,GO:0005488,GO:0005515,GO:0005575,GO:0005622,GO:0005623,GO:0005634,GO:0005667,GO:0006139,GO:0006351,GO:0006355,GO:0006357,GO:0006366,GO:0006725,GO:0006807,GO:…	-	ko:K09070	-	-	-	-	ko00000,ko03000	-	-	-	HLH
CDS::tig00000008:408842-409007(+)	13037.EHJ67533	2.06e-16	76.6	KOG3536@1|root,KOG3536@2759|Eukaryota,39SQG@33154|Opisthokonta,3BFJW@33208|Metazoa,3CS4C@33213|Bilateria,41UG4@6656|Arthropoda,3SG0M@50557|Insecta,441IX@7088|Lepidoptera	33208|Metazoa	S	Phosphotyrosine-binding domain	GULP1	GO:0000132,GO:0000226,GO:0000278,GO:0003002,GO:0003674,GO:0005102,GO:0005124,GO:0005488,GO:0005515,GO:0005575,GO:0005622,GO:0005623,GO:0005737,GO:0005886,GO:0006810,GO:0006869,GO:0006897,GO:0006898,GO:0006909,GO:0006911,GO:0006915,GO:0006996,GO:0007010,GO:0007017,GO:0007049,GO:0007163,GO:0007275,GO:0007389,GO:0007399,GO:0007417,GO:0007420,GO:0008150,GO:0008219,GO:0009798,GO:0009898,GO:0009987,GO:…	-	-	-	-	-	-	-	-	-	-	PID
CDS::tig00000008:409064-409354(+)	7159.AAEL012967-PA	9.43e-39	140.0	KOG3536@1|root,KOG3536@2759|Eukaryota,39SQG@33154|Opisthokonta,3BFJW@33208|Metazoa,3CS4C@33213|Bilateria,41UG4@6656|Arthropoda,3SG0M@50557|Insecta,450CK@7147|Diptera,45GH7@7148|Nematocera	33208|Metazoa	S	Phosphotyrosine-binding domain	GULP1	GO:0000132,GO:0000226,GO:0000278,GO:0003002,GO:0003674,GO:0005102,GO:0005124,GO:0005488,GO:0005515,GO:0005575,GO:0005622,GO:0005623,GO:0005737,GO:0005886,GO:0006810,GO:0006869,GO:0006897,GO:0006898,GO:0006909,GO:0006911,GO:0006915,GO:0006996,GO:0007010,GO:0007017,GO:0007049,GO:0007163,GO:0007275,GO:0007389,GO:0007399,GO:0007417,GO:0007420,GO:0008150,GO:0008219,GO:0009798,GO:0009898,GO:0009987,GO:…	-	-	-	-	-	-	-	-	-	-	PID
CDS::tig00000008:418174-418496(+)	43151.ADAC005487-PA	7.52e-34	129.0	KOG3536@1|root,KOG3536@2759|Eukaryota,39SQG@33154|Opisthokonta,3BFJW@33208|Metazoa,3CS4C@33213|Bilateria,41UG4@6656|Arthropoda,3SG0M@50557|Insecta,450CK@7147|Diptera,45GH7@7148|Nematocera	33208|Metazoa	S	Phosphotyrosine-binding domain	GULP1	GO:0000132,GO:0000226,GO:0000278,GO:0003002,GO:0003674,GO:0005102,GO:0005124,GO:0005488,GO:0005515,GO:0005575,GO:0005622,GO:0005623,GO:0005737,GO:0005886,GO:0006810,GO:0006869,GO:0006897,GO:0006898,GO:0006909,GO:0006911,GO:0006915,GO:0006996,GO:0007010,GO:0007017,GO:0007049,GO:0007163,GO:0007275,GO:0007389,GO:0007399,GO:0007417,GO:0007420,GO:0008150,GO:0008219,GO:0009798,GO:0009898,GO:0009987,GO:…	-	-	-	-	-	-	-	-	-	-	PID
CDS::tig00000008:427591-428284(+)	7176.CPIJ011241-PA	2.11e-83	270.0	KOG3536@1|root,KOG3536@2759|Eukaryota,39SQG@33154|Opisthokonta,3BFJW@33208|Metazoa,3CS4C@33213|Bilateria,41UG4@6656|Arthropoda,3SG0M@50557|Insecta,450CK@7147|Diptera,45GH7@7148|Nematocera	33208|Metazoa	S	Phosphotyrosine-binding domain	GULP1	GO:0000132,GO:0000226,GO:0000278,GO:0003002,GO:0003674,GO:0005102,GO:0005124,GO:0005488,GO:0005515,GO:0005575,GO:0005622,GO:0005623,GO:0005737,GO:0005886,GO:0006810,GO:0006869,GO:0006897,GO:0006898,GO:0006909,GO:0006911,GO:0006915,GO:0006996,GO:0007010,GO:0007017,GO:0007049,GO:0007163,GO:0007275,GO:0007389,GO:0007399,GO:0007417,GO:0007420,GO:0008150,GO:0008219,GO:0009798,GO:0009898,GO:0009987,GO:…	-	-	-	-	-	-	-	-	-	-	PID
CDS::tig00000008:494139-494457(-)	7176.CPIJ011240-PA	5.8e-50	164.0	KOG0489@1|root,KOG0489@2759|Eukaryota,38E0J@33154|Opisthokonta,3BBD4@33208|Metazoa,3D1F8@33213|Bilateria,41ZY4@6656|Arthropoda,3SN3R@50557|Insecta,44YXJ@7147|Diptera,45I96@7148|Nematocera	33208|Metazoa	K	homeobox protein	GBX2	GO:0000902,GO:0000904,GO:0000976,GO:0000977,GO:0000979,GO:0000981,GO:0000988,GO:0000989,GO:0001012,GO:0001046,GO:0001047,GO:0001067,GO:0001076,GO:0001190,GO:0001228,GO:0001525,GO:0001568,GO:0001569,GO:0001667,GO:0001755,GO:0001763,GO:0001944,GO:0002009,GO:0003002,GO:0003674,GO:0003676,GO:0003677,GO:0003690,GO:0003700,GO:0005488,GO:0005575,GO:0005622,GO:0005623,GO:0005634,GO:0006139,GO:0006351,GO:…	-	ko:K09321	-	-	-	-	ko00000,ko03000	-	-	-	Homeobox
CDS::tig00000008:494521-494749(-)	7176.CPIJ011240-PA	3.99e-25	99.8	KOG0489@1|root,KOG0489@2759|Eukaryota,38E0J@33154|Opisthokonta,3BBD4@33208|Metazoa,3D1F8@33213|Bilateria,41ZY4@6656|Arthropoda,3SN3R@50557|Insecta,44YXJ@7147|Diptera,45I96@7148|Nematocera	33208|Metazoa	K	homeobox protein	GBX2	GO:0000902,GO:0000904,GO:0000976,GO:0000977,GO:0000979,GO:0000981,GO:0000988,GO:0000989,GO:0001012,GO:0001046,GO:0001047,GO:0001067,GO:0001076,GO:0001190,GO:0001228,GO:0001525,GO:0001568,GO:0001569,GO:0001667,GO:0001755,GO:0001763,GO:0001944,GO:0002009,GO:0003002,GO:0003674,GO:0003676,GO:0003677,GO:0003690,GO:0003700,GO:0005488,GO:0005575,GO:0005622,GO:0005623,GO:0005634,GO:0006139,GO:0006351,GO:…	-	ko:K09321	-	-	-	-	ko00000,ko03000	-	-	-	Homeobox
CDS::tig00000008:573812-574438(-)	7176.CPIJ015083-PA	4.06e-132	395.0	KOG2346@1|root,KOG2346@2759|Eukaryota,38M5B@33154|Opisthokonta,3BGBC@33208|Metazoa,3CSBD@33213|Bilateria,41XPF@6656|Arthropoda,3SGG4@50557|Insecta,4503K@7147|Diptera,45HFA@7148|Nematocera	33208|Metazoa	U	Vps51/Vps67	VPS51	GO:0000139,GO:0000149,GO:0000938,GO:0003674,GO:0005488,GO:0005515,GO:0005575,GO:0005622,GO:0005623,GO:0005634,GO:0005730,GO:0005737,GO:0005768,GO:0005794,GO:0005802,GO:0005829,GO:0006810,GO:0006869,GO:0006914,GO:0006996,GO:0007030,GO:0007034,GO:0007041,GO:0007586,GO:0008104,GO:0008150,GO:0008152,GO:0009056,GO:0009987,GO:0010256,GO:0010517,GO:0010876,GO:0012505,GO:0015031,GO:0015833,GO:0016020,GO:…	-	ko:K20296	-	-	-	-	ko00000,ko04131	-	-	-	Sec5,Vps51
CDS::tig00000008:580032-581430(-)	7176.CPIJ015083-PA	5.64e-317	877.0	KOG2346@1|root,KOG2346@2759|Eukaryota,38M5B@33154|Opisthokonta,3BGBC@33208|Metazoa,3CSBD@33213|Bilateria,41XPF@6656|Arthropoda,3SGG4@50557|Insecta,4503K@7147|Diptera,45HFA@7148|Nematocera	33208|Metazoa	U	Vps51/Vps67	VPS51	GO:0000139,GO:0000149,GO:0000938,GO:0003674,GO:0005488,GO:0005515,GO:0005575,GO:0005622,GO:0005623,GO:0005634,GO:0005730,GO:0005737,GO:0005768,GO:0005794,GO:0005802,GO:0005829,GO:0006810,GO:0006869,GO:0006914,GO:0006996,GO:0007030,GO:0007034,GO:0007041,GO:0007586,GO:0008104,GO:0008150,GO:0008152,GO:0009056,GO:0009987,GO:0010256,GO:0010517,GO:0010876,GO:0012505,GO:0015031,GO:0015833,GO:0016020,GO:…	-	ko:K20296	-	-	-	-	ko00000,ko04131	-	-	-	Sec5,Vps51
CDS::tig00000008:590254-590938(+)	7176.CPIJ011238-PA	6.85e-136	401.0	KOG3736@1|root,KOG3736@2759|Eukaryota,38I51@33154|Opisthokonta,3BF00@33208|Metazoa,3CZHG@33213|Bilateria,41VR9@6656|Arthropoda,3SGH1@50557|Insecta,44YR8@7147|Diptera,45DEK@7148|Nematocera	33208|Metazoa	O	N-acetylgalactosaminyltransferase	-	GO:0000139,GO:0003674,GO:0003824,GO:0004653,GO:0005488,GO:0005575,GO:0005622,GO:0005623,GO:0005737,GO:0005794,GO:0005795,GO:0005975,GO:0006464,GO:0006486,GO:0006807,GO:0008150,GO:0008152,GO:0008194,GO:0008376,GO:0009058,GO:0009059,GO:0009100,GO:0009101,GO:0009311,GO:0009312,GO:0009987,GO:0012505,GO:0016020,GO:0016021,GO:0016051,GO:0016740,GO:0016757,GO:0016758,GO:0019538,GO:0030246,GO:0031090,GO:…	2.4.1.41	ko:K00710	ko00512,ko01100,map00512,map01100	M00056	R05907	-	ko00000,ko00001,ko00002,ko01000,ko01003	-	GT27	-	Glyco_transf_7C,Glycos_transf_2,Ricin_B_lectin
CDS::tig00000011:11283-11896(+)	7176.CPIJ017146-PA	1.62e-118	347.0	KOG0831@1|root,KOG0831@2759|Eukaryota,38BMV@33154|Opisthokonta,3BDI4@33208|Metazoa,3CU5W@33213|Bilateria,41XRK@6656|Arthropoda,3SJUD@50557|Insecta,44YIE@7147|Diptera,45DIZ@7148|Nematocera	33208|Metazoa	I	2-acylglycerol O-acyltransferase	DGAT2	GO:0001101,GO:0001523,GO:0003674,GO:0003824,GO:0003846,GO:0004144,GO:0005488,GO:0005515,GO:0005575,GO:0005622,GO:0005623,GO:0005737,GO:0005739,GO:0005783,GO:0005789,GO:0005811,GO:0005975,GO:0006066,GO:0006071,GO:0006109,GO:0006111,GO:0006139,GO:0006163,GO:0006629,GO:0006637,GO:0006638,GO:0006639,GO:0006641,GO:0006720,GO:0006721,GO:0006725,GO:0006732,GO:0006753,GO:0006790,GO:0006793,GO:0006796,GO:…	2.3.1.20,2.3.1.22,2.3.1.75	ko:K11160,ko:K14457,ko:K14458	ko00561,ko01100,ko04975,map00561,map01100,map04975	M00089	R02251,R03755,R03756	RC00004,RC00037,RC00041	ko00000,ko00001,ko00002,ko01000	-	-	-	DAGAT
CDS::tig00000011:16353-16924(+)	7176.CPIJ017146-PA	1.26e-123	360.0	KOG0831@1|root,KOG0831@2759|Eukaryota,38BMV@33154|Opisthokonta,3BDI4@33208|Metazoa,3CU5W@33213|Bilateria,41XRK@6656|Arthropoda,3SJUD@50557|Insecta,44YIE@7147|Diptera,45DIZ@7148|Nematocera	33208|Metazoa	I	2-acylglycerol O-acyltransferase	DGAT2	GO:0001101,GO:0001523,GO:0003674,GO:0003824,GO:0003846,GO:0004144,GO:0005488,GO:0005515,GO:0005575,GO:0005622,GO:0005623,GO:0005737,GO:0005739,GO:0005783,GO:0005789,GO:0005811,GO:0005975,GO:0006066,GO:0006071,GO:0006109,GO:0006111,GO:0006139,GO:0006163,GO:0006629,GO:0006637,GO:0006638,GO:0006639,GO:0006641,GO:0006720,GO:0006721,GO:0006725,GO:0006732,GO:0006753,GO:0006790,GO:0006793,GO:0006796,GO:…	2.3.1.20,2.3.1.22,2.3.1.75	ko:K11160,ko:K14457,ko:K14458	ko00561,ko01100,ko04975,map00561,map01100,map04975	M00089	R02251,R03755,R03756	RC00004,RC00037,RC00041	ko00000,ko00001,ko00002,ko01000	-	-	-	DAGAT
CDS::tig00000011:25132-25294(-)	7091.BGIBMGA006968-TA	7.51e-21	88.2	COG0654@1|root,KOG2614@2759|Eukaryota,38H32@33154|Opisthokonta,3B95Q@33208|Metazoa,3CUZM@33213|Bilateria,41TIU@6656|Arthropoda,3SQQD@50557|Insecta,443T5@7088|Lepidoptera	33208|Metazoa	C	FAD binding domain	KMO	GO:0000166,GO:0001505,GO:0001655,GO:0001822,GO:0001878,GO:0001956,GO:0002064,GO:0002237,GO:0003674,GO:0003824,GO:0004497,GO:0004502,GO:0005488,GO:0005575,GO:0005622,GO:0005623,GO:0005737,GO:0005739,GO:0005740,GO:0005741,GO:0005829,GO:0006082,GO:0006139,GO:0006520,GO:0006568,GO:0006569,GO:0006576,GO:0006586,GO:0006725,GO:0006726,GO:0006727,GO:0006732,GO:0006733,GO:0006753,GO:0006793,GO:0006796,GO:…	1.14.13.9	ko:K00486	ko00380,ko01100,map00380,map01100	M00038	R01960	RC00046	ko00000,ko00001,ko00002,ko01000	-	-	-	FAD_binding_3
CDS::tig00000011:45200-46268(+)	7176.CPIJ017148-PA	3.87e-242	669.0	2CFJ0@1|root,2T880@2759|Eukaryota,392R8@33154|Opisthokonta,3C833@33208|Metazoa,3DP3U@33213|Bilateria,425CB@6656|Arthropoda,3SUV4@50557|Insecta,4564Y@7147|Diptera,45CI3@7148|Nematocera	33208|Metazoa	I	Gustatory receptor which mediates acceptance or avoidance behavior, depending on its substrates	-	-	-	ko:K08471	-	-	-	-	ko00000,ko04030	-	-	-	7tm_7
CDS::tig00000011:93308-93489(+)	69319.XP_008544100.1	2.95e-10	60.8	COG0526@1|root,KOG0191@2759|Eukaryota,39X8I@33154|Opisthokonta,3BE8T@33208|Metazoa,3D2HW@33213|Bilateria,41U6D@6656|Arthropoda,3SHE8@50557|Insecta,46ETJ@7399|Hymenoptera	33208|Metazoa	O	It is involved in the biological process described with cell redox homeostasis	-	GO:0008150,GO:0009987,GO:0019725,GO:0042592,GO:0045454,GO:0050789,GO:0050794,GO:0065007,GO:0065008	-	-	-	-	-	-	-	-	-	-	Thioredoxin,Thioredoxin_6
CDS::tig00000011:149072-150005(+)	7176.CPIJ020130-PA	9.24e-174	490.0	28I6J@1|root,2QQGQ@2759|Eukaryota,38G8Z@33154|Opisthokonta,3BBJJ@33208|Metazoa,3CW2K@33213|Bilateria,41TI6@6656|Arthropoda,3SGM7@50557|Insecta,44XB7@7147|Diptera,45E3T@7148|Nematocera	33208|Metazoa	S	Male germ-cell putative homeodomain transcription factor	PHTF1	GO:0003674,GO:0003676,GO:0003677,GO:0003700,GO:0005488,GO:0005515,GO:0005575,GO:0005622,GO:0005623,GO:0005634,GO:0005737,GO:0005783,GO:0005794,GO:0005801,GO:0006139,GO:0006351,GO:0006355,GO:0006357,GO:0006725,GO:0006807,GO:0008150,GO:0008152,GO:0009058,GO:0009059,GO:0009889,GO:0009987,GO:0010467,GO:0010468,GO:0010556,GO:0012505,GO:0016070,GO:0018130,GO:0019219,GO:0019222,GO:0019438,GO:0031323,GO:…	-	-	-	-	-	-	-	-	-	-	Phtf-FEM1B_bdg
CDS::tig00000011:160324-160925(+)	7176.CPIJ017151-PA	1.24e-93	298.0	28I6J@1|root,2QQGQ@2759|Eukaryota,38G8Z@33154|Opisthokonta,3BBJJ@33208|Metazoa,3CW2K@33213|Bilateria,41TI6@6656|Arthropoda,3SGM7@50557|Insecta,44XB7@7147|Diptera,45E3T@7148|Nematocera	33208|Metazoa	S	Male germ-cell putative homeodomain transcription factor	PHTF1	GO:0003674,GO:0003676,GO:0003677,GO:0003700,GO:0005488,GO:0005515,GO:0005575,GO:0005622,GO:0005623,GO:0005634,GO:0005737,GO:0005783,GO:0005794,GO:0005801,GO:0006139,GO:0006351,GO:0006355,GO:0006357,GO:0006725,GO:0006807,GO:0008150,GO:0008152,GO:0009058,GO:0009059,GO:0009889,GO:0009987,GO:0010467,GO:0010468,GO:0010556,GO:0012505,GO:0016070,GO:0018130,GO:0019219,GO:0019222,GO:0019438,GO:0031323,GO:…	-	-	-	-	-	-	-	-	-	-	Phtf-FEM1B_bdg
CDS::tig00000011:172570-172720(+)	6412.HelroP71070	1.18e-15	73.9	28I6J@1|root,2QQGQ@2759|Eukaryota,38G8Z@33154|Opisthokonta,3BBJJ@33208|Metazoa,3CW2K@33213|Bilateria	33208|Metazoa	S	homeodomain transcription factor	PHTF1	GO:0003674,GO:0003676,GO:0003677,GO:0003700,GO:0005488,GO:0005515,GO:0005575,GO:0005622,GO:0005623,GO:0005634,GO:0005737,GO:0005783,GO:0005794,GO:0005801,GO:0006139,GO:0006351,GO:0006355,GO:0006357,GO:0006725,GO:0006807,GO:0008150,GO:0008152,GO:0009058,GO:0009059,GO:0009889,GO:0009987,GO:0010467,GO:0010468,GO:0010556,GO:0012505,GO:0016070,GO:0018130,GO:0019219,GO:0019222,GO:0019438,GO:0031323,GO:…	-	-	-	-	-	-	-	-	-	-	Phtf-FEM1B_bdg
CDS::tig00000011:183998-184328(-)	7176.CPIJ017152-PA	3.94e-64	206.0	2EIYA@1|root,2SP8S@2759|Eukaryota,3AMA3@33154|Opisthokonta,3C0AC@33208|Metazoa,3DGWI@33213|Bilateria,422GJ@6656|Arthropoda,3SR4R@50557|Insecta,458GD@7147|Diptera	33208|Metazoa	-	-	-	-	-	-	-	-	-	-	-	-	-	-	-
CDS::tig00000011:190273-191185(-)	7176.CPIJ017152-PA	4.88e-116	347.0	2EIYA@1|root,2SP8S@2759|Eukaryota,3AMA3@33154|Opisthokonta,3C0AC@33208|Metazoa,3DGWI@33213|Bilateria,422GJ@6656|Arthropoda,3SR4R@50557|Insecta,458GD@7147|Diptera	33208|Metazoa	-	-	-	-	-	-	-	-	-	-	-	-	-	-	-
CDS::tig00000011:204464-205406(-)	7176.CPIJ017153-PA	1.07e-142	411.0	28MWN@1|root,2QUF2@2759|Eukaryota,39UB1@33154|Opisthokonta,3BKHQ@33208|Metazoa,3CZH4@33213|Bilateria,41VN8@6656|Arthropoda,3SKSC@50557|Insecta,4555S@7147|Diptera,45ISA@7148|Nematocera	33208|Metazoa	S	DNA binding	-	GO:0003674,GO:0003676,GO:0003677,GO:0005488,GO:0005575,GO:0005622,GO:0005623,GO:0005634,GO:0006355,GO:0006357,GO:0008150,GO:0009889,GO:0010468,GO:0010556,GO:0019219,GO:0019222,GO:0031323,GO:0031326,GO:0043226,GO:0043227,GO:0043229,GO:0043231,GO:0044424,GO:0044464,GO:0050789,GO:0050794,GO:0051171,GO:0051252,GO:0060255,GO:0065007,GO:0080090,GO:0097159,GO:1901363,GO:1903506,GO:2000112,GO:2001141	-	-	-	-	-	-	-	-	-	-	BTB,HTH_psq
CDS::tig00000011:259510-259699(-)	7176.CPIJ018271-PA	4.92e-32	117.0	28MWN@1|root,2QUF2@2759|Eukaryota,39UB1@33154|Opisthokonta,3BKHQ@33208|Metazoa,3CZH4@33213|Bilateria,41VN8@6656|Arthropoda,3SKSC@50557|Insecta,4555S@7147|Diptera,45C2G@7148|Nematocera	33208|Metazoa	S	DNA binding	-	GO:0003674,GO:0003676,GO:0003677,GO:0005488,GO:0005575,GO:0005622,GO:0005623,GO:0005634,GO:0006355,GO:0006357,GO:0008150,GO:0009889,GO:0010468,GO:0010556,GO:0019219,GO:0019222,GO:0031323,GO:0031326,GO:0043226,GO:0043227,GO:0043229,GO:0043231,GO:0044424,GO:0044464,GO:0050789,GO:0050794,GO:0051171,GO:0051252,GO:0060255,GO:0065007,GO:0080090,GO:0097159,GO:1901363,GO:1903506,GO:2000112,GO:2001141	-	-	-	-	-	-	-	-	-	-	BTB,HTH_psq
CDS::tig00000011:260128-260365(-)	7176.CPIJ018271-PA	2.87e-50	165.0	28MWN@1|root,2QUF2@2759|Eukaryota,39UB1@33154|Opisthokonta,3BKHQ@33208|Metazoa,3CZH4@33213|Bilateria,41VN8@6656|Arthropoda,3SKSC@50557|Insecta,4555S@7147|Diptera,45C2G@7148|Nematocera	33208|Metazoa	S	DNA binding	-	GO:0003674,GO:0003676,GO:0003677,GO:0005488,GO:0005575,GO:0005622,GO:0005623,GO:0005634,GO:0006355,GO:0006357,GO:0008150,GO:0009889,GO:0010468,GO:0010556,GO:0019219,GO:0019222,GO:0031323,GO:0031326,GO:0043226,GO:0043227,GO:0043229,GO:0043231,GO:0044424,GO:0044464,GO:0050789,GO:0050794,GO:0051171,GO:0051252,GO:0060255,GO:0065007,GO:0080090,GO:0097159,GO:1901363,GO:1903506,GO:2000112,GO:2001141	-	-	-	-	-	-	-	-	-	-	BTB,HTH_psq
CDS::tig00000011:260451-260622(-)	7176.CPIJ018271-PA	9.58e-33	119.0	28MWN@1|root,2QUF2@2759|Eukaryota,39UB1@33154|Opisthokonta,3BKHQ@33208|Metazoa,3CZH4@33213|Bilateria,41VN8@6656|Arthropoda,3SKSC@50557|Insecta,4555S@7147|Diptera,45C2G@7148|Nematocera	33208|Metazoa	S	DNA binding	-	GO:0003674,GO:0003676,GO:0003677,GO:0005488,GO:0005575,GO:0005622,GO:0005623,GO:0005634,GO:0006355,GO:0006357,GO:0008150,GO:0009889,GO:0010468,GO:0010556,GO:0019219,GO:0019222,GO:0031323,GO:0031326,GO:0043226,GO:0043227,GO:0043229,GO:0043231,GO:0044424,GO:0044464,GO:0050789,GO:0050794,GO:0051171,GO:0051252,GO:0060255,GO:0065007,GO:0080090,GO:0097159,GO:1901363,GO:1903506,GO:2000112,GO:2001141	-	-	-	-	-	-	-	-	-	-	BTB,HTH_psq
CDS::tig00000011:333122-333473(+)	126957.SMAR005857-PA	1.56e-63	202.0	KOG3528@1|root,KOG3528@2759|Eukaryota,38CM7@33154|Opisthokonta,3BKMJ@33208|Metazoa,3CVFZ@33213|Bilateria,41YJE@6656|Arthropoda	33208|Metazoa	S	Domain present in PSD-95, Dlg, and ZO-1/2.	GRASP	GO:0000226,GO:0000278,GO:0000280,GO:0003674,GO:0005488,GO:0005515,GO:0005575,GO:0005622,GO:0005623,GO:0005634,GO:0005635,GO:0005641,GO:0005737,GO:0005886,GO:0006810,GO:0006886,GO:0006996,GO:0007010,GO:0007017,GO:0007049,GO:0007051,GO:0007052,GO:0007154,GO:0007165,GO:0008104,GO:0008150,GO:0009987,GO:0012505,GO:0015031,GO:0015833,GO:0016020,GO:0016043,GO:0019899,GO:0019904,GO:0022402,GO:0022607,GO:…	-	-	-	-	-	-	-	-	-	-	PDZ
CDS::tig00000011:340217-340826(+)	7176.CPIJ018273-PA	4.94e-113	346.0	KOG3528@1|root,KOG3528@2759|Eukaryota,38CM7@33154|Opisthokonta,3BKMJ@33208|Metazoa,3CVFZ@33213|Bilateria,41YJE@6656|Arthropoda,3SJ01@50557|Insecta,44YEW@7147|Diptera,45GV2@7148|Nematocera	33208|Metazoa	S	Domain present in PSD-95, Dlg, and ZO-1/2.	GRASP	GO:0000226,GO:0000278,GO:0000280,GO:0003674,GO:0005488,GO:0005515,GO:0005575,GO:0005622,GO:0005623,GO:0005634,GO:0005635,GO:0005641,GO:0005737,GO:0005886,GO:0006810,GO:0006886,GO:0006996,GO:0007010,GO:0007017,GO:0007049,GO:0007051,GO:0007052,GO:0007154,GO:0007165,GO:0008104,GO:0008150,GO:0009987,GO:0012505,GO:0015031,GO:0015833,GO:0016020,GO:0016043,GO:0019899,GO:0019904,GO:0022402,GO:0022607,GO:…	-	-	-	-	-	-	-	-	-	-	PDZ
CDS::tig00000011:343644-344550(+)	7176.CPIJ018273-PA	1.17e-133	403.0	KOG3528@1|root,KOG3528@2759|Eukaryota,38CM7@33154|Opisthokonta,3BKMJ@33208|Metazoa,3CVFZ@33213|Bilateria,41YJE@6656|Arthropoda,3SJ01@50557|Insecta,44YEW@7147|Diptera,45GV2@7148|Nematocera	33208|Metazoa	S	Domain present in PSD-95, Dlg, and ZO-1/2.	GRASP	GO:0000226,GO:0000278,GO:0000280,GO:0003674,GO:0005488,GO:0005515,GO:0005575,GO:0005622,GO:0005623,GO:0005634,GO:0005635,GO:0005641,GO:0005737,GO:0005886,GO:0006810,GO:0006886,GO:0006996,GO:0007010,GO:0007017,GO:0007049,GO:0007051,GO:0007052,GO:0007154,GO:0007165,GO:0008104,GO:0008150,GO:0009987,GO:0012505,GO:0015031,GO:0015833,GO:0016020,GO:0016043,GO:0019899,GO:0019904,GO:0022402,GO:0022607,GO:…	-	-	-	-	-	-	-	-	-	-	PDZ
CDS::tig00000011:352760-353693(+)	7176.CPIJ018274-PA	7.23e-191	533.0	2D6HQ@1|root,2T229@2759|Eukaryota,3AVDV@33154|Opisthokonta,3C398@33208|Metazoa,3DJAN@33213|Bilateria,423CY@6656|Arthropoda,3SUQX@50557|Insecta,455E6@7147|Diptera,45BJM@7148|Nematocera	33208|Metazoa	S	zinc finger	-	-	-	-	-	-	-	-	-	-	-	-	-
CDS::tig00000011:362935-363153(-)	7176.CPIJ018275-PA	2.89e-46	156.0	KOG0643@1|root,KOG0643@2759|Eukaryota,38D40@33154|Opisthokonta,3B9W9@33208|Metazoa,3CYW6@33213|Bilateria,41VJ5@6656|Arthropoda,3SGNV@50557|Insecta,450BT@7147|Diptera,45GVX@7148|Nematocera	33208|Metazoa	J	Component of the eukaryotic translation initiation factor 3 (eIF-3) complex, which is involved in protein synthesis of a specialized repertoire of mRNAs and, together with other initiation factors, stimulates binding of mRNA and methionyl-tRNAi to the 40S ribosome. The eIF-3 complex specifically targets and initiates translation of a subset of mRNAs involved in cell proliferation	EIF3I	GO:0001525,GO:0001568,GO:0001889,GO:0001944,GO:0002040,GO:0003674,GO:0003676,GO:0003723,GO:0003743,GO:0005488,GO:0005515,GO:0005575,GO:0005622,GO:0005623,GO:0005737,GO:0005829,GO:0005852,GO:0006412,GO:0006413,GO:0006518,GO:0006807,GO:0007275,GO:0008135,GO:0008150,GO:0008152,GO:0009058,GO:0009059,GO:0009653,GO:0009987,GO:0010467,GO:0019538,GO:0019899,GO:0032501,GO:0032502,GO:0032991,GO:0034641,GO:…	-	ko:K03246	ko03013,map03013	-	-	-	ko00000,ko00001,ko03012	-	-	-	WD40
CDS::tig00000011:486089-486389(-)	7176.CPIJ018461-PA	6.69e-57	181.0	KOG0255@1|root,KOG0255@2759|Eukaryota,38FJ1@33154|Opisthokonta,3B9N9@33208|Metazoa,3CT4W@33213|Bilateria,41VPZ@6656|Arthropoda,3SGIB@50557|Insecta,44ZXW@7147|Diptera,45KNM@7148|Nematocera	33208|Metazoa	S	Sugar (and other) transporter	-	GO:0003674,GO:0005215,GO:0005575,GO:0005623,GO:0005886,GO:0005887,GO:0006810,GO:0006811,GO:0006820,GO:0008150,GO:0008509,GO:0008514,GO:0015075,GO:0015711,GO:0016020,GO:0016021,GO:0022857,GO:0031224,GO:0031226,GO:0034220,GO:0044425,GO:0044459,GO:0044464,GO:0051179,GO:0051234,GO:0055085,GO:0071702,GO:0071944,GO:0098656	-	ko:K08202	ko05231,map05231	-	-	-	ko00000,ko00001,ko02000	2.A.1.19.2,2.A.1.19.3	-	-	MFS_1,Sugar_tr
CDS::tig00000011:491524-491659(-)	7176.CPIJ018461-PA	1.12e-26	101.0	KOG0255@1|root,KOG0255@2759|Eukaryota,38FJ1@33154|Opisthokonta,3B9N9@33208|Metazoa,3CT4W@33213|Bilateria,41VPZ@6656|Arthropoda,3SGIB@50557|Insecta,44ZXW@7147|Diptera,45KNM@7148|Nematocera	33208|Metazoa	S	Sugar (and other) transporter	-	GO:0003674,GO:0005215,GO:0005575,GO:0005623,GO:0005886,GO:0005887,GO:0006810,GO:0006811,GO:0006820,GO:0008150,GO:0008509,GO:0008514,GO:0015075,GO:0015711,GO:0016020,GO:0016021,GO:0022857,GO:0031224,GO:0031226,GO:0034220,GO:0044425,GO:0044459,GO:0044464,GO:0051179,GO:0051234,GO:0055085,GO:0071702,GO:0071944,GO:0098656	-	ko:K08202	ko05231,map05231	-	-	-	ko00000,ko00001,ko02000	2.A.1.19.2,2.A.1.19.3	-	-	MFS_1,Sugar_tr
CDS::tig00000011:530931-531402(-)	7176.CPIJ018462-PA	1.39e-106	307.0	KOG0255@1|root,KOG0255@2759|Eukaryota,38FJ1@33154|Opisthokonta,3B9N9@33208|Metazoa,3CT4W@33213|Bilateria,41VPZ@6656|Arthropoda,3SGIB@50557|Insecta,44ZXW@7147|Diptera,45IJV@7148|Nematocera	33208|Metazoa	S	Transmembrane transporter activity. It is involved in the biological process described with transmembrane transport	-	GO:0003674,GO:0005215,GO:0005575,GO:0005623,GO:0005886,GO:0005887,GO:0006810,GO:0006811,GO:0006820,GO:0008150,GO:0008509,GO:0008514,GO:0015075,GO:0015711,GO:0016020,GO:0016021,GO:0022857,GO:0031224,GO:0031226,GO:0034220,GO:0044425,GO:0044459,GO:0044464,GO:0051179,GO:0051234,GO:0055085,GO:0071702,GO:0071944,GO:0098656	-	ko:K08202	ko05231,map05231	-	-	-	ko00000,ko00001,ko02000	2.A.1.19.2,2.A.1.19.3	-	-	MFS_1,Sugar_tr
CDS::tig00000011:578624-579396(+)	7176.CPIJ012908-PA	1.48e-180	506.0	KOG3946@1|root,KOG3946@2759|Eukaryota,38FQR@33154|Opisthokonta,3BKDA@33208|Metazoa,3CUAP@33213|Bilateria,41WM7@6656|Arthropoda,3SKUD@50557|Insecta,44WXF@7147|Diptera,45E2P@7148|Nematocera	33208|Metazoa	O	Glutaminyl-peptide cyclotransferase	-	GO:0003674,GO:0003824,GO:0005575,GO:0005576,GO:0006464,GO:0006807,GO:0008150,GO:0008152,GO:0009987,GO:0016603,GO:0016740,GO:0016746,GO:0016755,GO:0017186,GO:0018193,GO:0018199,GO:0019538,GO:0036211,GO:0043170,GO:0043412,GO:0044237,GO:0044238,GO:0044260,GO:0044267,GO:0071704,GO:0140096,GO:1901564	-	-	-	-	-	-	-	-	-	-	Peptidase_M28
CDS::tig00000012:22669-25173(-)	7176.CPIJ008367-PA	0.0	1662.0	COG3321@1|root,KOG1202@2759|Eukaryota,38D6P@33154|Opisthokonta,3BJ45@33208|Metazoa,3D2W0@33213|Bilateria,41V75@6656|Arthropoda,3SGED@50557|Insecta,452GH@7147|Diptera,45BR7@7148|Nematocera	33208|Metazoa	I	Fatty acid synthase	-	GO:0003674,GO:0003824,GO:0004312,GO:0005488,GO:0008150,GO:0008152,GO:0009058,GO:0016491,GO:0016740,GO:0016746,GO:0016747,GO:0016787,GO:0016788,GO:0019842,GO:0031177,GO:0033218,GO:0036094,GO:0043167,GO:0043168,GO:0048037,GO:0055114,GO:0072341	2.3.1.85	ko:K00665	ko00061,ko01100,ko01212,ko04152,ko04910,map00061,map01100,map01212,map04152,map04910	M00082,M00083	R01404,R01624,R01626,R01706,R04355,R04428,R04430,R04533,R04534,R04535,R04536,R04537,R04543,R04544,R04566,R04568,R04725,R04726,R04952,R04953,R04954,R04956,R04957,R04959,R04960,R04962,R04963,R04965,R04967,R04968,R04970,R08159	RC00004,RC00014,RC00029,RC00039,RC00052,RC00076,RC00117,RC00120,RC00831,RC01095,RC02727,RC02728,RC02729,RC02857,RC02888	ko00000,ko00001,ko00002,ko01000,ko01004,ko04147	-	-	-	ADH_zinc_N,Acyl_transf_1,KAsynt_C_assoc,KR,Ketoacyl-synt_C,PP-binding,PS-DH,Thioesterase,ketoacyl-synt
CDS::tig00000012:25710-27917(-)	7176.CPIJ008367-PA	0.0	1458.0	COG3321@1|root,KOG1202@2759|Eukaryota,38D6P@33154|Opisthokonta,3BJ45@33208|Metazoa,3D2W0@33213|Bilateria,41V75@6656|Arthropoda,3SGED@50557|Insecta,452GH@7147|Diptera,45BR7@7148|Nematocera	33208|Metazoa	I	Fatty acid synthase	-	GO:0003674,GO:0003824,GO:0004312,GO:0005488,GO:0008150,GO:0008152,GO:0009058,GO:0016491,GO:0016740,GO:0016746,GO:0016747,GO:0016787,GO:0016788,GO:0019842,GO:0031177,GO:0033218,GO:0036094,GO:0043167,GO:0043168,GO:0048037,GO:0055114,GO:0072341	2.3.1.85	ko:K00665	ko00061,ko01100,ko01212,ko04152,ko04910,map00061,map01100,map01212,map04152,map04910	M00082,M00083	R01404,R01624,R01626,R01706,R04355,R04428,R04430,R04533,R04534,R04535,R04536,R04537,R04543,R04544,R04566,R04568,R04725,R04726,R04952,R04953,R04954,R04956,R04957,R04959,R04960,R04962,R04963,R04965,R04967,R04968,R04970,R08159	RC00004,RC00014,RC00029,RC00039,RC00052,RC00076,RC00117,RC00120,RC00831,RC01095,RC02727,RC02728,RC02729,RC02857,RC02888	ko00000,ko00001,ko00002,ko01000,ko01004,ko04147	-	-	-	ADH_zinc_N,Acyl_transf_1,KAsynt_C_assoc,KR,Ketoacyl-synt_C,PP-binding,PS-DH,Thioesterase,ketoacyl-synt
CDS::tig00000012:27989-28259(-)	7091.BGIBMGA013044-TA	5.11e-26	99.8	COG3321@1|root,KOG1202@2759|Eukaryota,38D6P@33154|Opisthokonta,3BJ45@33208|Metazoa,3D2W0@33213|Bilateria,41V75@6656|Arthropoda,3SGED@50557|Insecta,445W7@7088|Lepidoptera	33208|Metazoa	I	It is involved in the biological process described with	-	GO:0003674,GO:0003824,GO:0004312,GO:0005488,GO:0008150,GO:0008152,GO:0009058,GO:0016491,GO:0016740,GO:0016746,GO:0016747,GO:0016787,GO:0016788,GO:0019842,GO:0031177,GO:0033218,GO:0036094,GO:0043167,GO:0043168,GO:0048037,GO:0055114,GO:0072341	2.3.1.85	ko:K00665	ko00061,ko01100,ko01212,ko04152,ko04910,map00061,map01100,map01212,map04152,map04910	M00082,M00083	R01404,R01624,R01626,R01706,R04355,R04428,R04430,R04533,R04534,R04535,R04536,R04537,R04543,R04544,R04566,R04568,R04725,R04726,R04952,R04953,R04954,R04956,R04957,R04959,R04960,R04962,R04963,R04965,R04967,R04968,R04970,R08159	RC00004,RC00014,RC00029,RC00039,RC00052,RC00076,RC00117,RC00120,RC00831,RC01095,RC02727,RC02728,RC02729,RC02857,RC02888	ko00000,ko00001,ko00002,ko01000,ko01004,ko04147	-	-	-	ADH_zinc_N,Acyl_transf_1,KAsynt_C_assoc,KR,Ketoacyl-synt_C,PP-binding,PS-DH,Thioesterase,ketoacyl-synt
CDS::tig00000012:40610-41153(-)	7176.CPIJ008366-PA	2.85e-114	335.0	COG0039@1|root,KOG1494@2759|Eukaryota,38EX2@33154|Opisthokonta,3BHCA@33208|Metazoa,3D186@33213|Bilateria,41U9W@6656|Arthropoda,3SFUI@50557|Insecta,44XKE@7147|Diptera,45DGY@7148|Nematocera	33208|Metazoa	C	Malate dehydrogenase	MDH2	GO:0002165,GO:0003674,GO:0003824,GO:0005488,GO:0005515,GO:0005575,GO:0005622,GO:0005623,GO:0005737,GO:0005739,GO:0005759,GO:0005975,GO:0005996,GO:0006006,GO:0006082,GO:0006091,GO:0006094,GO:0006099,GO:0006101,GO:0006107,GO:0006108,GO:0006139,GO:0006464,GO:0006473,GO:0006475,GO:0006725,GO:0006732,GO:0006733,GO:0006734,GO:0006753,GO:0006793,GO:0006796,GO:0006807,GO:0006919,GO:0007275,GO:0007431,GO:…	1.1.1.37	ko:K00026	ko00020,ko00270,ko00620,ko00630,ko00710,ko01100,ko01110,ko01120,ko01130,ko01200,map00020,map00270,map00620,map00630,map00710,map01100,map01110,map01120,map01130,map01200	M00009,M00011,M00012,M00168,M00171	R00342,R07136	RC00031	ko00000,ko00001,ko00002,ko01000	-	-	-	Ldh_1_C,Ldh_1_N
CDS::tig00000012:47760-48165(-)	7176.CPIJ008366-PA	1.46e-89	270.0	COG0039@1|root,KOG1494@2759|Eukaryota,38EX2@33154|Opisthokonta,3BHCA@33208|Metazoa,3D186@33213|Bilateria,41U9W@6656|Arthropoda,3SFUI@50557|Insecta,44XKE@7147|Diptera,45DGY@7148|Nematocera	33208|Metazoa	C	Malate dehydrogenase	MDH2	GO:0002165,GO:0003674,GO:0003824,GO:0005488,GO:0005515,GO:0005575,GO:0005622,GO:0005623,GO:0005737,GO:0005739,GO:0005759,GO:0005975,GO:0005996,GO:0006006,GO:0006082,GO:0006091,GO:0006094,GO:0006099,GO:0006101,GO:0006107,GO:0006108,GO:0006139,GO:0006464,GO:0006473,GO:0006475,GO:0006725,GO:0006732,GO:0006733,GO:0006734,GO:0006753,GO:0006793,GO:0006796,GO:0006807,GO:0006919,GO:0007275,GO:0007431,GO:…	1.1.1.37	ko:K00026	ko00020,ko00270,ko00620,ko00630,ko00710,ko01100,ko01110,ko01120,ko01130,ko01200,map00020,map00270,map00620,map00630,map00710,map01100,map01110,map01120,map01130,map01200	M00009,M00011,M00012,M00168,M00171	R00342,R07136	RC00031	ko00000,ko00001,ko00002,ko01000	-	-	-	Ldh_1_C,Ldh_1_N
CDS::tig00000012:84390-84813(+)	7176.CPIJ008362-PA	4.29e-77	245.0	KOG2558@1|root,KOG2558@2759|Eukaryota,38GCZ@33154|Opisthokonta,3BAMS@33208|Metazoa,3CXWW@33213|Bilateria,41Y3G@6656|Arthropoda,3SKH0@50557|Insecta,451CV@7147|Diptera,45G8K@7148|Nematocera	33208|Metazoa	K	De-etiolated protein 1 Det1	DET1	GO:0000003,GO:0000122,GO:0000151,GO:0003006,GO:0003674,GO:0003682,GO:0005488,GO:0005515,GO:0005575,GO:0005622,GO:0005623,GO:0005634,GO:0005694,GO:0005700,GO:0006355,GO:0006357,GO:0006464,GO:0006807,GO:0007276,GO:0007281,GO:0007292,GO:0008150,GO:0008152,GO:0009889,GO:0009890,GO:0009892,GO:0009893,GO:0009894,GO:0009896,GO:0009987,GO:0010468,GO:0010556,GO:0010558,GO:0010604,GO:0010605,GO:0010629,GO:…	-	ko:K10571	ko04120,map04120	-	-	-	ko00000,ko00001,ko04121	-	-	-	Det1
CDS::tig00000012:84886-86188(+)	7176.CPIJ008362-PA	1.09e-306	842.0	KOG2558@1|root,KOG2558@2759|Eukaryota,38GCZ@33154|Opisthokonta,3BAMS@33208|Metazoa,3CXWW@33213|Bilateria,41Y3G@6656|Arthropoda,3SKH0@50557|Insecta,451CV@7147|Diptera,45G8K@7148|Nematocera	33208|Metazoa	K	De-etiolated protein 1 Det1	DET1	GO:0000003,GO:0000122,GO:0000151,GO:0003006,GO:0003674,GO:0003682,GO:0005488,GO:0005515,GO:0005575,GO:0005622,GO:0005623,GO:0005634,GO:0005694,GO:0005700,GO:0006355,GO:0006357,GO:0006464,GO:0006807,GO:0007276,GO:0007281,GO:0007292,GO:0008150,GO:0008152,GO:0009889,GO:0009890,GO:0009892,GO:0009893,GO:0009894,GO:0009896,GO:0009987,GO:0010468,GO:0010556,GO:0010558,GO:0010604,GO:0010605,GO:0010629,GO:…	-	ko:K10571	ko04120,map04120	-	-	-	ko00000,ko00001,ko04121	-	-	-	Det1
CDS::tig00000012:109786-111362(+)	7176.CPIJ008361-PA	1.25e-279	790.0	KOG3792@1|root,KOG3792@2759|Eukaryota,38ESR@33154|Opisthokonta,3BABV@33208|Metazoa,3CTKN@33213|Bilateria,41VXP@6656|Arthropoda,3SKBT@50557|Insecta,4505Y@7147|Diptera,45EF7@7148|Nematocera	33208|Metazoa	A	RNA-binding protein	ZFR	GO:0000375,GO:0000377,GO:0000398,GO:0003674,GO:0003676,GO:0003677,GO:0003723,GO:0005488,GO:0005575,GO:0005622,GO:0005623,GO:0005634,GO:0005694,GO:0005737,GO:0006139,GO:0006396,GO:0006397,GO:0006725,GO:0006807,GO:0007275,GO:0008150,GO:0008152,GO:0008270,GO:0008380,GO:0009987,GO:0010467,GO:0016070,GO:0016071,GO:0032501,GO:0032502,GO:0034641,GO:0043167,GO:0043169,GO:0043170,GO:0043226,GO:0043227,GO:…	-	ko:K13203	-	-	-	-	ko00000,ko03041	-	-	-	DZF,zf-met
CDS::tig00000012:122779-123131(+)	12957.ACEP24253-PA	5.3e-41	149.0	KOG3792@1|root,KOG3792@2759|Eukaryota,38ESR@33154|Opisthokonta,3BABV@33208|Metazoa,3CTKN@33213|Bilateria,41VXP@6656|Arthropoda,3SKBT@50557|Insecta,46DZX@7399|Hymenoptera	33208|Metazoa	A	Zinc finger RNA-binding protein-like	ZFR	GO:0000375,GO:0000377,GO:0000398,GO:0003674,GO:0003676,GO:0003677,GO:0003723,GO:0005488,GO:0005575,GO:0005622,GO:0005623,GO:0005634,GO:0005694,GO:0005737,GO:0006139,GO:0006396,GO:0006397,GO:0006725,GO:0006807,GO:0007275,GO:0008150,GO:0008152,GO:0008270,GO:0008380,GO:0009987,GO:0010467,GO:0016070,GO:0016071,GO:0032501,GO:0032502,GO:0034641,GO:0043167,GO:0043169,GO:0043170,GO:0043226,GO:0043227,GO:…	-	ko:K13203	-	-	-	-	ko00000,ko03041	-	-	-	DZF,zf-met
CDS::tig00000012:165200-165353(+)	7176.CPIJ008360-PA	4.89e-26	100.0	2BXV7@1|root,2S00N@2759|Eukaryota,38J6E@33154|Opisthokonta,3BBGU@33208|Metazoa,3CRHV@33213|Bilateria,41Z4J@6656|Arthropoda,3SM5T@50557|Insecta,45313@7147|Diptera,45EE6@7148|Nematocera	33208|Metazoa	S	Tumor necrosis factor	TNFAIP8	GO:0001816,GO:0001932,GO:0001934,GO:0003674,GO:0004857,GO:0004866,GO:0004869,GO:0005575,GO:0005622,GO:0005623,GO:0005634,GO:0005654,GO:0005737,GO:0006915,GO:0006950,GO:0006952,GO:0007275,GO:0007431,GO:0007435,GO:0008150,GO:0008219,GO:0009605,GO:0009607,GO:0009617,GO:0009653,GO:0009887,GO:0009892,GO:0009893,GO:0009894,GO:0009966,GO:0009967,GO:0009968,GO:0009987,GO:0010466,GO:0010506,GO:0010562,GO:…	-	-	-	-	-	-	-	-	-	-	DUF758
CDS::tig00000012:165414-165828(+)	7176.CPIJ008360-PA	3.05e-85	254.0	2BXV7@1|root,2S00N@2759|Eukaryota,38J6E@33154|Opisthokonta,3BBGU@33208|Metazoa,3CRHV@33213|Bilateria,41Z4J@6656|Arthropoda,3SM5T@50557|Insecta,45313@7147|Diptera,45EE6@7148|Nematocera	33208|Metazoa	S	Tumor necrosis factor	TNFAIP8	GO:0001816,GO:0001932,GO:0001934,GO:0003674,GO:0004857,GO:0004866,GO:0004869,GO:0005575,GO:0005622,GO:0005623,GO:0005634,GO:0005654,GO:0005737,GO:0006915,GO:0006950,GO:0006952,GO:0007275,GO:0007431,GO:0007435,GO:0008150,GO:0008219,GO:0009605,GO:0009607,GO:0009617,GO:0009653,GO:0009887,GO:0009892,GO:0009893,GO:0009894,GO:0009966,GO:0009967,GO:0009968,GO:0009987,GO:0010466,GO:0010506,GO:0010562,GO:…	-	-	-	-	-	-	-	-	-	-	DUF758
CDS::tig00000012:170776-170998(-)	482537.XP_008562583.1	2.62e-29	109.0	COG1219@1|root,KOG0745@2759|Eukaryota,38BKK@33154|Opisthokonta,3BCBU@33208|Metazoa,3CRYF@33213|Bilateria,489CX@7711|Chordata,493X2@7742|Vertebrata,3JG0H@40674|Mammalia,35GAJ@314146|Euarchontoglires	33208|Metazoa	O	ATP-dependent Clp protease ATP-binding subunit clpX-like, mitochondrial	CLPX	GO:0000166,GO:0003674,GO:0003824,GO:0004175,GO:0004176,GO:0004252,GO:0005488,GO:0005515,GO:0005524,GO:0005575,GO:0005622,GO:0005623,GO:0005634,GO:0005654,GO:0005737,GO:0005739,GO:0005740,GO:0005743,GO:0005759,GO:0005829,GO:0006139,GO:0006163,GO:0006457,GO:0006508,GO:0006725,GO:0006753,GO:0006793,GO:0006796,GO:0006807,GO:0008047,GO:0008144,GO:0008150,GO:0008152,GO:0008233,GO:0008236,GO:0009056,GO:…	-	ko:K03544	ko04112,map04112	-	-	-	ko00000,ko00001,ko03110	-	-	-	AAA_2,ClpB_D2-small
CDS::tig00000012:174546-175463(-)	7176.CPIJ008359-PA	6.3e-178	512.0	COG1219@1|root,KOG0745@2759|Eukaryota,38BKK@33154|Opisthokonta,3BCBU@33208|Metazoa,3CRYF@33213|Bilateria,41TGV@6656|Arthropoda,3SHVP@50557|Insecta,44YZ1@7147|Diptera,45BB8@7148|Nematocera	33208|Metazoa	O	ATP-dependent Clp protease ATP-binding subunit	CLPX	GO:0000166,GO:0003674,GO:0003824,GO:0004175,GO:0004176,GO:0004252,GO:0005488,GO:0005515,GO:0005524,GO:0005575,GO:0005622,GO:0005623,GO:0005634,GO:0005654,GO:0005737,GO:0005739,GO:0005740,GO:0005743,GO:0005759,GO:0005829,GO:0006139,GO:0006163,GO:0006457,GO:0006508,GO:0006725,GO:0006753,GO:0006793,GO:0006796,GO:0006807,GO:0008047,GO:0008144,GO:0008150,GO:0008152,GO:0008233,GO:0008236,GO:0009056,GO:…	-	ko:K03544	ko04112,map04112	-	-	-	ko00000,ko00001,ko03110	-	-	-	AAA_2,ClpB_D2-small
CDS::tig00000012:179201-179378(-)	7176.CPIJ008358-PA	1.67e-32	116.0	2F7R9@1|root,2T4XK@2759|Eukaryota,397ET@33154|Opisthokonta,3CBQV@33208|Metazoa,3DT0B@33213|Bilateria,4293B@6656|Arthropoda,3T10G@50557|Insecta,45A0A@7147|Diptera,45MB7@7148|Nematocera	33208|Metazoa	S	Protein of unknown function (DUF1091)	-	-	-	-	-	-	-	-	-	-	-	-	DUF1091
CDS::tig00000012:179456-179822(-)	7176.CPIJ008358-PA	1.38e-75	228.0	2F7R9@1|root,2T4XK@2759|Eukaryota,397ET@33154|Opisthokonta,3CBQV@33208|Metazoa,3DT0B@33213|Bilateria,4293B@6656|Arthropoda,3T10G@50557|Insecta,45A0A@7147|Diptera,45MB7@7148|Nematocera	33208|Metazoa	S	Protein of unknown function (DUF1091)	-	-	-	-	-	-	-	-	-	-	-	-	DUF1091
CDS::tig00000012:228448-229093(+)	7176.CPIJ010005-PA	2.57e-141	407.0	KOG0800@1|root,KOG0800@2759|Eukaryota,38F90@33154|Opisthokonta,3BCP6@33208|Metazoa,3CT4E@33213|Bilateria,41YRT@6656|Arthropoda,3SKZP@50557|Insecta,452AZ@7147|Diptera,45D6Q@7148|Nematocera	33208|Metazoa	O	RING-like zinc finger	RNF115	GO:0000209,GO:0003674,GO:0003824,GO:0004842,GO:0005102,GO:0005154,GO:0005488,GO:0005515,GO:0005575,GO:0005622,GO:0005623,GO:0005634,GO:0005654,GO:0005737,GO:0005829,GO:0006464,GO:0006508,GO:0006511,GO:0006513,GO:0006515,GO:0006807,GO:0006810,GO:0006950,GO:0008150,GO:0008152,GO:0008270,GO:0009056,GO:0009057,GO:0009966,GO:0009968,GO:0009987,GO:0010033,GO:0010498,GO:0010646,GO:0010648,GO:0016192,GO:…	2.3.2.27	ko:K11982	-	-	-	-	ko00000,ko01000,ko04121,ko04131	-	-	-	zf-RING_2,zinc_ribbon_9
CDS::tig00000012:235761-236178(-)	43151.ADAC009916-PA	3.68e-41	152.0	KOG1929@1|root,KOG1929@2759|Eukaryota,38CXB@33154|Opisthokonta,3BFK7@33208|Metazoa,3CV4U@33213|Bilateria,41XXN@6656|Arthropoda,3SJFN@50557|Insecta,450GS@7147|Diptera,45HFP@7148|Nematocera	33208|Metazoa	L	breast cancer carboxy-terminal domain	TOPBP1	GO:0000003,GO:0000075,GO:0000076,GO:0000077,GO:0000228,GO:0000278,GO:0000280,GO:0000793,GO:0000794,GO:0000922,GO:0001673,GO:0003674,GO:0003676,GO:0003677,GO:0005488,GO:0005515,GO:0005575,GO:0005622,GO:0005623,GO:0005634,GO:0005654,GO:0005694,GO:0005737,GO:0005815,GO:0005819,GO:0005856,GO:0006139,GO:0006259,GO:0006260,GO:0006261,GO:0006270,GO:0006281,GO:0006310,GO:0006725,GO:0006807,GO:0006950,GO:…	-	ko:K10728,ko:K11824	ko03440,ko04144,ko04721,ko04961,ko05016,map03440,map04144,map04721,map04961,map05016	-	-	-	ko00000,ko00001,ko03032,ko03400,ko04131,ko04147	-	-	-	BRCT,BRCT_2,PTCB-BRCT
CDS::tig00000012:240345-242758(-)	7176.CPIJ010004-PA	0.0	1261.0	KOG1929@1|root,KOG1929@2759|Eukaryota,38CXB@33154|Opisthokonta,3BFK7@33208|Metazoa,3CV4U@33213|Bilateria,41XXN@6656|Arthropoda,3SJFN@50557|Insecta,450GS@7147|Diptera,45HFP@7148|Nematocera	33208|Metazoa	L	breast cancer carboxy-terminal domain	TOPBP1	GO:0000003,GO:0000075,GO:0000076,GO:0000077,GO:0000228,GO:0000278,GO:0000280,GO:0000793,GO:0000794,GO:0000922,GO:0001673,GO:0003674,GO:0003676,GO:0003677,GO:0005488,GO:0005515,GO:0005575,GO:0005622,GO:0005623,GO:0005634,GO:0005654,GO:0005694,GO:0005737,GO:0005815,GO:0005819,GO:0005856,GO:0006139,GO:0006259,GO:0006260,GO:0006261,GO:0006270,GO:0006281,GO:0006310,GO:0006725,GO:0006807,GO:0006950,GO:…	-	ko:K10728,ko:K11824	ko03440,ko04144,ko04721,ko04961,ko05016,map03440,map04144,map04721,map04961,map05016	-	-	-	ko00000,ko00001,ko03032,ko03400,ko04131,ko04147	-	-	-	BRCT,BRCT_2,PTCB-BRCT
CDS::tig00000012:247994-249050(-)	7176.CPIJ010004-PA	3.01e-219	644.0	KOG1929@1|root,KOG1929@2759|Eukaryota,38CXB@33154|Opisthokonta,3BFK7@33208|Metazoa,3CV4U@33213|Bilateria,41XXN@6656|Arthropoda,3SJFN@50557|Insecta,450GS@7147|Diptera,45HFP@7148|Nematocera	33208|Metazoa	L	breast cancer carboxy-terminal domain	TOPBP1	GO:0000003,GO:0000075,GO:0000076,GO:0000077,GO:0000228,GO:0000278,GO:0000280,GO:0000793,GO:0000794,GO:0000922,GO:0001673,GO:0003674,GO:0003676,GO:0003677,GO:0005488,GO:0005515,GO:0005575,GO:0005622,GO:0005623,GO:0005634,GO:0005654,GO:0005694,GO:0005737,GO:0005815,GO:0005819,GO:0005856,GO:0006139,GO:0006259,GO:0006260,GO:0006261,GO:0006270,GO:0006281,GO:0006310,GO:0006725,GO:0006807,GO:0006950,GO:…	-	ko:K10728,ko:K11824	ko03440,ko04144,ko04721,ko04961,ko05016,map03440,map04144,map04721,map04961,map05016	-	-	-	ko00000,ko00001,ko03032,ko03400,ko04131,ko04147	-	-	-	BRCT,BRCT_2,PTCB-BRCT
CDS::tig00000012:252236-253781(+)	7176.CPIJ010002-PA	0.0	978.0	COG0459@1|root,KOG0364@2759|Eukaryota,38GPW@33154|Opisthokonta,3BFX2@33208|Metazoa,3CYB8@33213|Bilateria,41XAJ@6656|Arthropoda,3SIBR@50557|Insecta,44XRK@7147|Diptera,45DFU@7148|Nematocera	33208|Metazoa	O	assists the folding of proteins upon ATP hydrolysis	CCT3	GO:0000003,GO:0000166,GO:0002199,GO:0003674,GO:0003824,GO:0005488,GO:0005515,GO:0005524,GO:0005575,GO:0005622,GO:0005623,GO:0005737,GO:0005829,GO:0005832,GO:0005856,GO:0005874,GO:0005886,GO:0006457,GO:0006458,GO:0006810,GO:0007338,GO:0007339,GO:0008037,GO:0008144,GO:0008150,GO:0009566,GO:0009889,GO:0009891,GO:0009893,GO:0009987,GO:0009988,GO:0010556,GO:0010557,GO:0010604,GO:0010638,GO:0015630,GO:…	-	ko:K09495	-	-	-	-	ko00000,ko03036,ko03110,ko04147	-	-	-	Cpn60_TCP1
CDS::tig00000012:264127-266045(-)	7176.CPIJ010001-PA	0.0	1226.0	COG0144@1|root,KOG2198@2759|Eukaryota,38F5P@33154|Opisthokonta,3BEZD@33208|Metazoa,3D0WB@33213|Bilateria,41WTB@6656|Arthropoda,3SHF1@50557|Insecta,44X62@7147|Diptera,45F6N@7148|Nematocera	33208|Metazoa	A	Belongs to the class I-like SAM-binding methyltransferase superfamily. RsmB NOP family	NSUN2	GO:0000003,GO:0000049,GO:0000075,GO:0001510,GO:0001942,GO:0003006,GO:0003008,GO:0003674,GO:0003676,GO:0003723,GO:0003824,GO:0005488,GO:0005575,GO:0005622,GO:0005623,GO:0005634,GO:0005654,GO:0005730,GO:0005737,GO:0005819,GO:0005856,GO:0006139,GO:0006396,GO:0006399,GO:0006400,GO:0006725,GO:0006807,GO:0007049,GO:0007275,GO:0007276,GO:0007281,GO:0007283,GO:0007286,GO:0007610,GO:0007611,GO:0007613,GO:…	2.1.1.203	ko:K15335	-	-	-	-	ko00000,ko01000,ko03016	-	-	-	Methyltr_RsmB-F
CDS::tig00000012:266491-266578(+)	7176.CPIJ010000-PA	7.4e-13	63.9	COG0292@1|root,KOG4707@2759|Eukaryota,3A0R6@33154|Opisthokonta,3BKNI@33208|Metazoa,3D88S@33213|Bilateria,41ZS2@6656|Arthropoda,3SMZI@50557|Insecta,4595V@7147|Diptera,45IJK@7148|Nematocera	33208|Metazoa	J	Belongs to the bacterial ribosomal protein bL20 family	-	-	-	ko:K02887	ko03010,map03010	M00178	-	-	br01610,ko00000,ko00001,ko00002,ko03011	-	-	-	Ribosomal_L20
CDS::tig00000012:266668-266877(+)	7176.CPIJ010000-PA	1.18e-45	149.0	COG0292@1|root,KOG4707@2759|Eukaryota,3A0R6@33154|Opisthokonta,3BKNI@33208|Metazoa,3D88S@33213|Bilateria,41ZS2@6656|Arthropoda,3SMZI@50557|Insecta,4595V@7147|Diptera,45IJK@7148|Nematocera	33208|Metazoa	J	Belongs to the bacterial ribosomal protein bL20 family	-	-	-	ko:K02887	ko03010,map03010	M00178	-	-	br01610,ko00000,ko00001,ko00002,ko03011	-	-	-	Ribosomal_L20
CDS::tig00000013:11377-12622(-)	7176.CPIJ009500-PA	5.96e-197	562.0	KOG1721@1|root,KOG1721@2759|Eukaryota,3A0FW@33154|Opisthokonta,3BPER@33208|Metazoa,3D6ZQ@33213|Bilateria,41Z05@6656|Arthropoda,3SZWD@50557|Insecta,4594N@7147|Diptera,45KCC@7148|Nematocera	33208|Metazoa	S	Zinc finger protein	-	GO:0000976,GO:0000977,GO:0001012,GO:0001067,GO:0003674,GO:0003676,GO:0003677,GO:0003690,GO:0005488,GO:0005575,GO:0005622,GO:0005623,GO:0005634,GO:0008270,GO:0043167,GO:0043169,GO:0043226,GO:0043227,GO:0043229,GO:0043231,GO:0043565,GO:0044212,GO:0044424,GO:0044464,GO:0046872,GO:0046914,GO:0097159,GO:1901363,GO:1990837	-	-	-	-	-	-	-	-	-	-	zf-AD,zf-C2H2,zf-C2H2_6
CDS::tig00000013:13090-13429(-)	7176.CPIJ009500-PA	3.09e-50	173.0	KOG1721@1|root,KOG1721@2759|Eukaryota,3A0FW@33154|Opisthokonta,3BPER@33208|Metazoa,3D6ZQ@33213|Bilateria,41Z05@6656|Arthropoda,3SZWD@50557|Insecta,4594N@7147|Diptera,45KCC@7148|Nematocera	33208|Metazoa	S	Zinc finger protein	-	GO:0000976,GO:0000977,GO:0001012,GO:0001067,GO:0003674,GO:0003676,GO:0003677,GO:0003690,GO:0005488,GO:0005575,GO:0005622,GO:0005623,GO:0005634,GO:0008270,GO:0043167,GO:0043169,GO:0043226,GO:0043227,GO:0043229,GO:0043231,GO:0043565,GO:0044212,GO:0044424,GO:0044464,GO:0046872,GO:0046914,GO:0097159,GO:1901363,GO:1990837	-	-	-	-	-	-	-	-	-	-	zf-AD,zf-C2H2,zf-C2H2_6
CDS::tig00000013:20088-20982(+)	7176.CPIJ009501-PA	4.55e-179	503.0	COG0244@1|root,KOG0815@2759|Eukaryota,38BU8@33154|Opisthokonta,3BAZV@33208|Metazoa,3CZPS@33213|Bilateria,41WXE@6656|Arthropoda,3SJDT@50557|Insecta,452BD@7147|Diptera,45DAP@7148|Nematocera	33208|Metazoa	J	Ribosomal protein P0 is the functional equivalent of E.coli protein L10	RPLP0	GO:0000184,GO:0000956,GO:0002181,GO:0003674,GO:0003735,GO:0003824,GO:0003906,GO:0004518,GO:0004519,GO:0004520,GO:0004536,GO:0005198,GO:0005488,GO:0005575,GO:0005622,GO:0005623,GO:0005634,GO:0005737,GO:0005783,GO:0005829,GO:0005840,GO:0006139,GO:0006259,GO:0006401,GO:0006402,GO:0006412,GO:0006413,GO:0006518,GO:0006605,GO:0006612,GO:0006613,GO:0006614,GO:0006725,GO:0006807,GO:0006810,GO:0006886,GO:…	-	ko:K02941	ko03010,map03010	M00177	-	-	br01610,ko00000,ko00001,ko00002,ko03011	-	-	-	Ribosomal_60s,Ribosomal_L10
CDS::tig00000013:29611-29808(+)	7176.CPIJ009498-PA	7.58e-15	71.6	COG0633@1|root,KOG3309@2759|Eukaryota,3A6C7@33154|Opisthokonta,3BTDQ@33208|Metazoa,3D7H1@33213|Bilateria,41ZF8@6656|Arthropoda,3SN48@50557|Insecta,4539V@7147|Diptera,45ICW@7148|Nematocera	33208|Metazoa	C	2Fe-2S iron-sulfur cluster binding domain	FDX1	GO:0003674,GO:0003824,GO:0005488,GO:0005506,GO:0005515,GO:0005575,GO:0005622,GO:0005623,GO:0005737,GO:0005739,GO:0005740,GO:0005743,GO:0005759,GO:0006066,GO:0006091,GO:0006139,GO:0006629,GO:0006694,GO:0006700,GO:0006725,GO:0006732,GO:0006733,GO:0006739,GO:0006753,GO:0006793,GO:0006796,GO:0006807,GO:0007275,GO:0007553,GO:0007554,GO:0008022,GO:0008150,GO:0008152,GO:0008202,GO:0008203,GO:0008207,GO:…	-	ko:K22070,ko:K22071	-	-	-	-	ko00000,ko03029	-	-	-	Fer2
CDS::tig00000013:85102-85624(+)	7165.AGAP012683-PA	3.15e-102	301.0	KOG2398@1|root,KOG2398@2759|Eukaryota,39G7W@33154|Opisthokonta,3BCH5@33208|Metazoa,3CVEE@33213|Bilateria,41VDR@6656|Arthropoda,3SHD9@50557|Insecta,44ZG5@7147|Diptera,45FYY@7148|Nematocera	33208|Metazoa	D	FCH domain only protein	-	GO:0003674,GO:0005488,GO:0005543,GO:0005575,GO:0005622,GO:0005623,GO:0005737,GO:0005886,GO:0005905,GO:0006810,GO:0006897,GO:0006898,GO:0008150,GO:0008289,GO:0012505,GO:0016020,GO:0016192,GO:0035612,GO:0043167,GO:0043168,GO:0044424,GO:0044425,GO:0044464,GO:0044877,GO:0051179,GO:0051234,GO:0071944,GO:0072583,GO:0098657	-	ko:K20042	-	-	-	-	ko00000,ko04131	-	-	-	FCH,muHD
CDS::tig00000013:124973-125807(+)	7176.CPIJ009491-PA	8.42e-194	542.0	COG0473@1|root,KOG0784@2759|Eukaryota,38EFS@33154|Opisthokonta,3B9B3@33208|Metazoa,3CT4H@33213|Bilateria,41X5I@6656|Arthropoda,3SH7B@50557|Insecta,44Y4X@7147|Diptera,45CYS@7148|Nematocera	33208|Metazoa	E	Isocitrate dehydrogenase	IDH3G	GO:0000166,GO:0000287,GO:0003674,GO:0003824,GO:0004448,GO:0004449,GO:0005488,GO:0005524,GO:0005575,GO:0005622,GO:0005623,GO:0005634,GO:0005654,GO:0005730,GO:0005737,GO:0005739,GO:0005759,GO:0005962,GO:0005975,GO:0006082,GO:0006091,GO:0006099,GO:0006101,GO:0006102,GO:0006103,GO:0006139,GO:0006725,GO:0006732,GO:0006733,GO:0006734,GO:0006753,GO:0006793,GO:0006796,GO:0006807,GO:0008144,GO:0008150,GO:…	1.1.1.41	ko:K00030,ko:K14832	ko00020,ko01100,ko01110,ko01120,ko01130,ko01200,ko01210,ko01230,map00020,map01100,map01110,map01120,map01130,map01200,map01210,map01230	M00009,M00010	R00709	RC00114	br01601,ko00000,ko00001,ko00002,ko01000,ko03009	-	-	-	Iso_dh
CDS::tig00000013:125870-126089(+)	136037.KDR00540	4.8e-25	99.0	COG0473@1|root,KOG0784@2759|Eukaryota,38EFS@33154|Opisthokonta,3B9B3@33208|Metazoa,3CT4H@33213|Bilateria,41X5I@6656|Arthropoda,3SH7B@50557|Insecta	33208|Metazoa	E	It is involved in the biological process described with	IDH3G	GO:0000166,GO:0000287,GO:0003674,GO:0003824,GO:0004448,GO:0004449,GO:0005488,GO:0005524,GO:0005575,GO:0005622,GO:0005623,GO:0005634,GO:0005654,GO:0005730,GO:0005737,GO:0005739,GO:0005759,GO:0005962,GO:0005975,GO:0006082,GO:0006091,GO:0006099,GO:0006101,GO:0006102,GO:0006103,GO:0006139,GO:0006725,GO:0006732,GO:0006733,GO:0006734,GO:0006753,GO:0006793,GO:0006796,GO:0006807,GO:0008144,GO:0008150,GO:…	1.1.1.41	ko:K00030,ko:K14832	ko00020,ko01100,ko01110,ko01120,ko01130,ko01200,ko01210,ko01230,map00020,map01100,map01110,map01120,map01130,map01200,map01210,map01230	M00009,M00010	R00709	RC00114	br01601,ko00000,ko00001,ko00002,ko01000,ko03009	-	-	-	Iso_dh
CDS::tig00000013:199502-199685(-)	6412.HelroP82429	4.94e-15	70.1	COG5271@1|root,KOG1808@2759|Eukaryota	2759|Eukaryota	M	Nuclear chaperone required for maturation and nuclear export of pre-60S ribosome subunits	-	GO:0000027,GO:0000166,GO:0001101,GO:0003674,GO:0003824,GO:0005488,GO:0005509,GO:0005524,GO:0005575,GO:0005622,GO:0005623,GO:0005634,GO:0005654,GO:0005730,GO:0005737,GO:0005911,GO:0006139,GO:0006364,GO:0006396,GO:0006725,GO:0006807,GO:0006996,GO:0007154,GO:0007165,GO:0007275,GO:0008144,GO:0008150,GO:0008152,GO:0009506,GO:0009507,GO:0009526,GO:0009536,GO:0009553,GO:0009719,GO:0009725,GO:0009737,GO:…	-	ko:K11294,ko:K14572	ko03008,ko05130,map03008,map05130	-	-	-	ko00000,ko00001,ko03009,ko03036	-	-	-	AAA_5
CDS::tig00000013:204347-205321(-)	7176.CPIJ010146-PA	1.23e-85	277.0	COG5271@1|root,KOG1808@2759|Eukaryota,38FBP@33154|Opisthokonta,3BD9P@33208|Metazoa,3D6N6@33213|Bilateria,425AA@6656|Arthropoda,3SS3C@50557|Insecta,455RM@7147|Diptera,45JT2@7148|Nematocera	33208|Metazoa	S	von Willebrand factor type A domain	mdn1	GO:0000027,GO:0000166,GO:0003674,GO:0003824,GO:0005488,GO:0005524,GO:0005575,GO:0005622,GO:0005623,GO:0005634,GO:0006139,GO:0006364,GO:0006396,GO:0006725,GO:0006807,GO:0006996,GO:0008144,GO:0008150,GO:0008152,GO:0009987,GO:0010467,GO:0016043,GO:0016070,GO:0016072,GO:0016462,GO:0016787,GO:0016817,GO:0016818,GO:0016887,GO:0017076,GO:0017111,GO:0022607,GO:0022613,GO:0022618,GO:0030554,GO:0030684,GO:…	-	ko:K14572	ko03008,map03008	-	-	-	ko00000,ko00001,ko03009	-	-	-	AAA_5,VWA
CDS::tig00000013:237105-237553(-)	9685.ENSFCAP00000023119	3.77e-11	66.6	COG5271@1|root,KOG1808@2759|Eukaryota,38FBP@33154|Opisthokonta,3BD9P@33208|Metazoa,3CUCR@33213|Bilateria,483B3@7711|Chordata,490GJ@7742|Vertebrata,3J45Q@40674|Mammalia,3EGYF@33554|Carnivora	33208|Metazoa	J	AAA domain (dynein-related subfamily)	MDN1	GO:0000027,GO:0000166,GO:0003674,GO:0003824,GO:0005488,GO:0005515,GO:0005524,GO:0005575,GO:0005622,GO:0005623,GO:0005634,GO:0005654,GO:0005730,GO:0005737,GO:0005829,GO:0005856,GO:0006139,GO:0006364,GO:0006396,GO:0006725,GO:0006807,GO:0006996,GO:0008144,GO:0008150,GO:0008152,GO:0009987,GO:0010467,GO:0016043,GO:0016070,GO:0016072,GO:0016462,GO:0016787,GO:0016817,GO:0016818,GO:0016887,GO:0017076,GO:…	-	ko:K14572	ko03008,map03008	-	-	-	ko00000,ko00001,ko03009	-	-	-	AAA_5,VWA
CDS::tig00000013:488879-489110(+)	7245.FBpp0255680	6.47e-12	64.7	KOG1215@1|root,KOG1215@2759|Eukaryota,38B6M@33154|Opisthokonta,3B9HR@33208|Metazoa,3CR8C@33213|Bilateria,41VDA@6656|Arthropoda,3SFWB@50557|Insecta,451G5@7147|Diptera,45QRJ@7214|Drosophilidae	33208|Metazoa	T	Calcium ion binding	-	GO:0003674,GO:0005488,GO:0005509,GO:0005515,GO:0005575,GO:0006810,GO:0006897,GO:0006898,GO:0008150,GO:0016020,GO:0016021,GO:0016192,GO:0030334,GO:0031224,GO:0032879,GO:0038024,GO:0040012,GO:0043167,GO:0043169,GO:0044425,GO:0046872,GO:0050789,GO:0050794,GO:0051179,GO:0051234,GO:0051270,GO:0065007,GO:0098657,GO:2000145	-	ko:K04550,ko:K20051,ko:K20053	ko04979,ko05010,ko05144,map04979,map05010,map05144	-	-	-	ko00000,ko00001,ko04090,ko04131,ko04516	-	-	-	EGF,EGF_CA,FXa_inhibition,Ldl_recept_a,Ldl_recept_b,cEGF
CDS::tig00000018:100195-100654(+)	7176.CPIJ007718-PA	2.58e-79	238.0	KOG3656@1|root,KOG3656@2759|Eukaryota,39WR4@33154|Opisthokonta,3BKYJ@33208|Metazoa,3D22B@33213|Bilateria,41TP6@6656|Arthropoda,3SKT0@50557|Insecta,44XH6@7147|Diptera,45BTG@7148|Nematocera	33208|Metazoa	S	7 transmembrane receptor (rhodopsin family)	-	GO:0003008,GO:0003674,GO:0004888,GO:0004930,GO:0005575,GO:0005623,GO:0005886,GO:0005887,GO:0007154,GO:0007165,GO:0007186,GO:0007187,GO:0007188,GO:0007189,GO:0007191,GO:0007193,GO:0007200,GO:0007211,GO:0007212,GO:0007610,GO:0007611,GO:0007612,GO:0008150,GO:0008226,GO:0008227,GO:0009719,GO:0009987,GO:0010033,GO:0010243,GO:0014075,GO:0016020,GO:0016021,GO:0019932,GO:0019933,GO:0019935,GO:0023052,GO:…	-	ko:K04145	ko04015,ko04024,ko04080,ko04540,ko04728,ko05012,ko05030,ko05034,map04015,map04024,map04080,map04540,map04728,map05012,map05030,map05034	-	-	-	ko00000,ko00001,ko04030	-	-	-	7tm_1
CDS::tig00000018:134960-135155(+)	7176.CPIJ007717-PA	5.08e-15	69.7	KOG3656@1|root,KOG3656@2759|Eukaryota,39WR4@33154|Opisthokonta,3BKYJ@33208|Metazoa,3D22B@33213|Bilateria,41TP6@6656|Arthropoda,3SKT0@50557|Insecta,44XH6@7147|Diptera,45BTG@7148|Nematocera	33208|Metazoa	S	7 transmembrane receptor (rhodopsin family)	-	GO:0003008,GO:0003674,GO:0004888,GO:0004930,GO:0005575,GO:0005623,GO:0005886,GO:0005887,GO:0007154,GO:0007165,GO:0007186,GO:0007187,GO:0007188,GO:0007189,GO:0007191,GO:0007193,GO:0007200,GO:0007211,GO:0007212,GO:0007610,GO:0007611,GO:0007612,GO:0008150,GO:0008226,GO:0008227,GO:0009719,GO:0009987,GO:0010033,GO:0010243,GO:0014075,GO:0016020,GO:0016021,GO:0019932,GO:0019933,GO:0019935,GO:0023052,GO:…	-	ko:K04145	ko04015,ko04024,ko04080,ko04540,ko04728,ko05012,ko05030,ko05034,map04015,map04024,map04080,map04540,map04728,map05012,map05030,map05034	-	-	-	ko00000,ko00001,ko04030	-	-	-	7tm_1
CDS::tig00000018:146664-147342(+)	7176.CPIJ007716-PA	2.12e-152	431.0	KOG3656@1|root,KOG3656@2759|Eukaryota,3AN8D@33154|Opisthokonta,3C1DW@33208|Metazoa,3DHWD@33213|Bilateria,422TV@6656|Arthropoda,3SRGC@50557|Insecta,4588P@7147|Diptera,45MIA@7148|Nematocera	33208|Metazoa	S	7 transmembrane receptor (rhodopsin family)	-	-	-	-	-	-	-	-	-	-	-	-	7tm_1
CDS::tig00000018:436028-437054(+)	7176.CPIJ007713-PA	8.39e-196	553.0	KOG3656@1|root,KOG3656@2759|Eukaryota,39WR4@33154|Opisthokonta,3BKYJ@33208|Metazoa,3D22B@33213|Bilateria,41TP6@6656|Arthropoda,3SKT0@50557|Insecta,44XW5@7147|Diptera,45FE2@7148|Nematocera	33208|Metazoa	S	7 transmembrane receptor (rhodopsin family)	-	GO:0003008,GO:0003674,GO:0004888,GO:0004930,GO:0005575,GO:0005623,GO:0005886,GO:0005887,GO:0007154,GO:0007165,GO:0007186,GO:0007187,GO:0007188,GO:0007189,GO:0007191,GO:0007200,GO:0007211,GO:0007212,GO:0007610,GO:0007611,GO:0007612,GO:0008150,GO:0008226,GO:0008227,GO:0008277,GO:0009719,GO:0009966,GO:0009967,GO:0009987,GO:0010033,GO:0010243,GO:0010646,GO:0010647,GO:0014075,GO:0016020,GO:0016021,GO:…	-	ko:K04145	ko04015,ko04024,ko04080,ko04540,ko04728,ko05012,ko05030,ko05034,map04015,map04024,map04080,map04540,map04728,map05012,map05030,map05034	-	-	-	ko00000,ko00001,ko04030	-	-	-	7tm_1
CDS::tig00000023:35672-36293(+)	7176.CPIJ015227-PA	6.81e-128	372.0	COG0183@1|root,KOG1390@2759|Eukaryota,38C4X@33154|Opisthokonta,3BDQV@33208|Metazoa,3CYAF@33213|Bilateria,41X1F@6656|Arthropoda,3SFYB@50557|Insecta,44Z57@7147|Diptera,45E6K@7148|Nematocera	33208|Metazoa	I	Belongs to the thiolase family	ACAT2	GO:0001101,GO:0001889,GO:0003674,GO:0003824,GO:0003985,GO:0003988,GO:0005575,GO:0005622,GO:0005623,GO:0005634,GO:0005730,GO:0005737,GO:0005739,GO:0005777,GO:0005829,GO:0006066,GO:0006082,GO:0006091,GO:0006629,GO:0006631,GO:0006635,GO:0006694,GO:0006695,GO:0006720,GO:0007154,GO:0007275,GO:0007399,GO:0007417,GO:0007420,GO:0007584,GO:0008150,GO:0008152,GO:0008202,GO:0008203,GO:0008299,GO:0008610,GO:…	2.3.1.9	ko:K00626	ko00071,ko00072,ko00280,ko00310,ko00362,ko00380,ko00620,ko00630,ko00640,ko00650,ko00720,ko00900,ko01100,ko01110,ko01120,ko01130,ko01200,ko01212,ko02020,map00071,map00072,map00280,map00310,map00362,map00380,map00620,map00630,map00640,map00650,map00720,map00900,map01100,map01110,map01120,map01130,map01200,map01212,map02020	M00088,M00095,M00373,M00374,M00375	R00238,R01177	RC00004,RC00326	ko00000,ko00001,ko00002,ko01000,ko04147	-	-	-	Thiolase_C,Thiolase_N
CDS::tig00000023:79160-80287(+)	7176.CPIJ015619-PA	2.53e-268	762.0	KOG3648@1|root,KOG3648@2759|Eukaryota,38DNM@33154|Opisthokonta,3BAF2@33208|Metazoa,3CRII@33213|Bilateria,41WNZ@6656|Arthropoda,3SHII@50557|Insecta,44XMD@7147|Diptera,45D02@7148|Nematocera	33208|Metazoa	U	Cysteine rich repeat	GLG1	GO:0000137,GO:0000138,GO:0000139,GO:0001501,GO:0002376,GO:0003674,GO:0005102,GO:0005488,GO:0005515,GO:0005575,GO:0005576,GO:0005622,GO:0005623,GO:0005737,GO:0005794,GO:0005795,GO:0005797,GO:0005886,GO:0006810,GO:0006886,GO:0006928,GO:0007275,GO:0008104,GO:0008150,GO:0009653,GO:0009887,GO:0009892,GO:0009966,GO:0009968,GO:0009987,GO:0010468,GO:0010605,GO:0010629,GO:0010646,GO:0010648,GO:0010955,GO:…	-	ko:K06816	ko04514,map04514	-	-	-	ko00000,ko00001,ko04516	-	-	-	Cys_rich_FGFR
CDS::tig00000023:127156-128665(-)	7176.CPIJ015620-PA	0.0	952.0	KOG3097@1|root,KOG3097@2759|Eukaryota,39WEF@33154|Opisthokonta,3BKBE@33208|Metazoa,3D45C@33213|Bilateria,41VT2@6656|Arthropoda,3SKPX@50557|Insecta,450KS@7147|Diptera,45H71@7148|Nematocera	33208|Metazoa	S	toll-like receptor 7 signaling pathway	-	GO:0003674,GO:0005575,GO:0005622,GO:0005623,GO:0005737,GO:0005886,GO:0006937,GO:0008150,GO:0010959,GO:0015459,GO:0016020,GO:0016247,GO:0032879,GO:0043226,GO:0043228,GO:0043229,GO:0043232,GO:0043266,GO:0043269,GO:0043292,GO:0044057,GO:0044422,GO:0044424,GO:0044444,GO:0044449,GO:0044464,GO:0050789,GO:0051049,GO:0051239,GO:0055120,GO:0065007,GO:0065009,GO:0071944,GO:0090257,GO:0098772,GO:0099080,GO:…	-	-	-	-	-	-	-	-	-	-	UNC-93
CDS::tig00000023:304509-304674(-)	7176.CPIJ015622-PA	4.51e-35	119.0	KOG3430@1|root,KOG3430@2759|Eukaryota,3A3DU@33154|Opisthokonta,3BRE5@33208|Metazoa,3D83W@33213|Bilateria,41ZPZ@6656|Arthropoda,3SN5D@50557|Insecta,453NX@7147|Diptera,45JDR@7148|Nematocera	33208|Metazoa	Z	dynein light chain	DLC-D	GO:0000003,GO:0000132,GO:0000226,GO:0000278,GO:0002009,GO:0002165,GO:0003006,GO:0003674,GO:0003774,GO:0003824,GO:0005488,GO:0005515,GO:0005575,GO:0005622,GO:0005623,GO:0005737,GO:0005814,GO:0005815,GO:0005856,GO:0005868,GO:0005874,GO:0005875,GO:0006810,GO:0006914,GO:0006928,GO:0006996,GO:0006997,GO:0007010,GO:0007015,GO:0007017,GO:0007018,GO:0007049,GO:0007163,GO:0007275,GO:0007276,GO:0007281,GO:…	-	ko:K10418	ko04962,map04962	-	-	-	ko00000,ko00001,ko04812	-	-	-	Dynein_light
CDS::tig00000023:407183-411089(-)	7176.CPIJ016670-PA	0.0	2279.0	KOG4712@1|root,KOG4712@2759|Eukaryota,38DBS@33154|Opisthokonta,3BGF0@33208|Metazoa,3CU1C@33213|Bilateria,41YID@6656|Arthropoda,3SJZ0@50557|Insecta,44XVJ@7147|Diptera,45GEJ@7148|Nematocera	33208|Metazoa	S	Fanconi anaemia protein FancD2 nuclease	FANCD2	GO:0000003,GO:0000075,GO:0000077,GO:0000278,GO:0000280,GO:0000793,GO:0002682,GO:0002694,GO:0003674,GO:0005488,GO:0005515,GO:0005575,GO:0005622,GO:0005623,GO:0005634,GO:0005654,GO:0005694,GO:0005730,GO:0005737,GO:0005829,GO:0006139,GO:0006259,GO:0006281,GO:0006355,GO:0006725,GO:0006807,GO:0006950,GO:0006974,GO:0006979,GO:0006996,GO:0007049,GO:0007059,GO:0007093,GO:0007127,GO:0007129,GO:0007275,GO:…	-	ko:K10891	ko03460,map03460	-	-	-	ko00000,ko00001,ko03400	-	-	-	FancD2
CDS::tig00000023:435407-435998(+)	7176.CPIJ016671-PA	1.04e-140	402.0	COG0846@1|root,KOG1905@2759|Eukaryota,38FZB@33154|Opisthokonta,3B9VN@33208|Metazoa,3CZVD@33213|Bilateria,41W5I@6656|Arthropoda,3SGE8@50557|Insecta,44ZHR@7147|Diptera,45C9M@7148|Nematocera	33208|Metazoa	BK	Sir2 family	SIRT6	GO:0000003,GO:0000018,GO:0000166,GO:0000228,GO:0000578,GO:0000781,GO:0000784,GO:0000785,GO:0000790,GO:0000792,GO:0001672,GO:0001936,GO:0001938,GO:0003002,GO:0003006,GO:0003007,GO:0003241,GO:0003245,GO:0003247,GO:0003674,GO:0003682,GO:0003712,GO:0003714,GO:0003824,GO:0003950,GO:0003956,GO:0004407,GO:0005488,GO:0005515,GO:0005575,GO:0005622,GO:0005623,GO:0005634,GO:0005635,GO:0005643,GO:0005654,GO:…	2.4.2.31	ko:K11416	ko04714,ko05230,map04714,map05230	-	-	-	ko00000,ko00001,ko01000,ko03036	-	-	-	SIR2
CDS::tig00000023:436059-436392(+)	7176.CPIJ016671-PA	1.42e-44	154.0	COG0846@1|root,KOG1905@2759|Eukaryota,38FZB@33154|Opisthokonta,3B9VN@33208|Metazoa,3CZVD@33213|Bilateria,41W5I@6656|Arthropoda,3SGE8@50557|Insecta,44ZHR@7147|Diptera,45C9M@7148|Nematocera	33208|Metazoa	BK	Sir2 family	SIRT6	GO:0000003,GO:0000018,GO:0000166,GO:0000228,GO:0000578,GO:0000781,GO:0000784,GO:0000785,GO:0000790,GO:0000792,GO:0001672,GO:0001936,GO:0001938,GO:0003002,GO:0003006,GO:0003007,GO:0003241,GO:0003245,GO:0003247,GO:0003674,GO:0003682,GO:0003712,GO:0003714,GO:0003824,GO:0003950,GO:0003956,GO:0004407,GO:0005488,GO:0005515,GO:0005575,GO:0005622,GO:0005623,GO:0005634,GO:0005635,GO:0005643,GO:0005654,GO:…	2.4.2.31	ko:K11416	ko04714,ko05230,map04714,map05230	-	-	-	ko00000,ko00001,ko01000,ko03036	-	-	-	SIR2
CDS::tig00000025:178230-178997(+)	7176.CPIJ005374-PA	6.84e-87	270.0	2F792@1|root,2T8C4@2759|Eukaryota,392VQ@33154|Opisthokonta,3C86I@33208|Metazoa,3DP6X@33213|Bilateria,425FJ@6656|Arthropoda,3SUZ8@50557|Insecta,456I9@7147|Diptera	7176.CPIJ005374-PA|-	I	Odorant receptor	-	-	-	-	-	-	-	-	-	-	-	-	-
CDS::tig00000025:217185-217505(-)	7176.CPIJ005374-PA	1.05e-28	114.0	2F792@1|root,2T8C4@2759|Eukaryota,392VQ@33154|Opisthokonta,3C86I@33208|Metazoa,3DP6X@33213|Bilateria,425FJ@6656|Arthropoda,3SUZ8@50557|Insecta,456I9@7147|Diptera	7176.CPIJ005374-PA|-	I	Odorant receptor	-	-	-	-	-	-	-	-	-	-	-	-	-
CDS::tig00000025:228807-229592(-)	7176.CPIJ005374-PA	1.21e-94	290.0	2F792@1|root,2T8C4@2759|Eukaryota,392VQ@33154|Opisthokonta,3C86I@33208|Metazoa,3DP6X@33213|Bilateria,425FJ@6656|Arthropoda,3SUZ8@50557|Insecta,456I9@7147|Diptera	7176.CPIJ005374-PA|-	I	Odorant receptor	-	-	-	-	-	-	-	-	-	-	-	-	-
CDS::tig00000025:284503-285291(+)	7176.CPIJ005399-PA	3.4e-158	452.0	2D805@1|root,2T85I@2759|Eukaryota,392MP@33154|Opisthokonta,3C7ZY@33208|Metazoa,3DP0N@33213|Bilateria,4259H@6656|Arthropoda,3SURU@50557|Insecta,45837@7147|Diptera,45JTC@7148|Nematocera	33208|Metazoa	I	Odorant receptor	-	-	-	-	-	-	-	-	-	-	-	-	7tm_6
CDS::tig00000025:294802-295368(+)	7176.CPIJ005400-PA	4.54e-99	300.0	2D805@1|root,2T85I@2759|Eukaryota,392MP@33154|Opisthokonta,3C7ZY@33208|Metazoa,3DP0N@33213|Bilateria,4259H@6656|Arthropoda,3SURU@50557|Insecta,45837@7147|Diptera,45JTC@7148|Nematocera	33208|Metazoa	I	Odorant receptor	-	-	-	-	-	-	-	-	-	-	-	-	7tm_6
CDS::tig00000025:296038-296251(+)	7176.CPIJ012949-PA	4.63e-10	60.8	2FJJ9@1|root,2TM0Q@2759|Eukaryota,39I7B@33154|Opisthokonta,3CN09@33208|Metazoa,3E3NJ@33213|Bilateria,429KH@6656|Arthropoda,3SWG7@50557|Insecta,455XZ@7147|Diptera,45IFG@7148|Nematocera	33208|Metazoa	I	Odorant receptor	GPROR23	-	-	-	-	-	-	-	-	-	-	-	7tm_6
CDS::tig00000025:314774-315342(+)	7176.CPIJ005401-PA	3.5e-107	317.0	2F792@1|root,2T8C4@2759|Eukaryota,392VQ@33154|Opisthokonta,3C86I@33208|Metazoa,3DP6X@33213|Bilateria,425FJ@6656|Arthropoda,3SUZ8@50557|Insecta,456I9@7147|Diptera	7176.CPIJ005401-PA|-	I	Odorant receptor	-	-	-	-	-	-	-	-	-	-	-	-	-
CDS::tig00000025:315928-316138(+)	7176.CPIJ012949-PA	1.29e-12	67.8	2FJJ9@1|root,2TM0Q@2759|Eukaryota,39I7B@33154|Opisthokonta,3CN09@33208|Metazoa,3E3NJ@33213|Bilateria,429KH@6656|Arthropoda,3SWG7@50557|Insecta,455XZ@7147|Diptera,45IFG@7148|Nematocera	33208|Metazoa	I	Odorant receptor	GPROR23	-	-	-	-	-	-	-	-	-	-	-	7tm_6
CDS::tig00000025:323599-324387(+)	7176.CPIJ005401-PA	5.71e-140	403.0	2F792@1|root,2T8C4@2759|Eukaryota,392VQ@33154|Opisthokonta,3C86I@33208|Metazoa,3DP6X@33213|Bilateria,425FJ@6656|Arthropoda,3SUZ8@50557|Insecta,456I9@7147|Diptera	7176.CPIJ005401-PA|-	I	Odorant receptor	-	-	-	-	-	-	-	-	-	-	-	-	-
CDS::tig00000025:324750-324951(+)	7176.CPIJ012949-PA	5.46e-10	60.5	2FJJ9@1|root,2TM0Q@2759|Eukaryota,39I7B@33154|Opisthokonta,3CN09@33208|Metazoa,3E3NJ@33213|Bilateria,429KH@6656|Arthropoda,3SWG7@50557|Insecta,455XZ@7147|Diptera,45IFG@7148|Nematocera	33208|Metazoa	I	Odorant receptor	GPROR23	-	-	-	-	-	-	-	-	-	-	-	7tm_6
CDS::tig00000025:408856-410200(-)	7176.CPIJ005405-PA	1.35e-239	691.0	28M87@1|root,2QTRD@2759|Eukaryota,38HS2@33154|Opisthokonta,3BDKT@33208|Metazoa,3CVAG@33213|Bilateria,41X2E@6656|Arthropoda,3SI44@50557|Insecta,44YN3@7147|Diptera,45CFG@7148|Nematocera	33208|Metazoa	T	Src homology 2 domains	SHF	GO:0003674,GO:0005070,GO:0005488,GO:0005515,GO:0005575,GO:0006915,GO:0007154,GO:0007165,GO:0008150,GO:0008219,GO:0009966,GO:0009967,GO:0009987,GO:0010646,GO:0010647,GO:0012501,GO:0022603,GO:0023051,GO:0023052,GO:0023056,GO:0030674,GO:0035591,GO:0048518,GO:0048522,GO:0048583,GO:0048584,GO:0050789,GO:0050793,GO:0050794,GO:0050896,GO:0051239,GO:0051716,GO:0060090,GO:0065007,GO:0090175,GO:1905330,GO:…	-	-	-	-	-	-	-	-	-	-	SH2
CDS::tig00000025:433634-434422(+)	7176.CPIJ005399-PA	1.69e-158	452.0	2D805@1|root,2T85I@2759|Eukaryota,392MP@33154|Opisthokonta,3C7ZY@33208|Metazoa,3DP0N@33213|Bilateria,4259H@6656|Arthropoda,3SURU@50557|Insecta,45837@7147|Diptera,45JTC@7148|Nematocera	33208|Metazoa	I	Odorant receptor	-	-	-	-	-	-	-	-	-	-	-	-	7tm_6
CDS::tig00000025:438706-439098(+)	7176.CPIJ005400-PA	4.46e-60	197.0	2D805@1|root,2T85I@2759|Eukaryota,392MP@33154|Opisthokonta,3C7ZY@33208|Metazoa,3DP0N@33213|Bilateria,4259H@6656|Arthropoda,3SURU@50557|Insecta,45837@7147|Diptera,45JTC@7148|Nematocera	33208|Metazoa	I	Odorant receptor	-	-	-	-	-	-	-	-	-	-	-	-	7tm_6
CDS::tig00000025:439601-439814(+)	7176.CPIJ012949-PA	4.63e-10	60.8	2FJJ9@1|root,2TM0Q@2759|Eukaryota,39I7B@33154|Opisthokonta,3CN09@33208|Metazoa,3E3NJ@33213|Bilateria,429KH@6656|Arthropoda,3SWG7@50557|Insecta,455XZ@7147|Diptera,45IFG@7148|Nematocera	33208|Metazoa	I	Odorant receptor	GPROR23	-	-	-	-	-	-	-	-	-	-	-	7tm_6
CDS::tig00000025:466111-466681(+)	7176.CPIJ005401-PA	9.52e-110	323.0	2F792@1|root,2T8C4@2759|Eukaryota,392VQ@33154|Opisthokonta,3C86I@33208|Metazoa,3DP6X@33213|Bilateria,425FJ@6656|Arthropoda,3SUZ8@50557|Insecta,456I9@7147|Diptera	7176.CPIJ005401-PA|-	I	Odorant receptor	-	-	-	-	-	-	-	-	-	-	-	-	-
CDS::tig00000025:467266-467476(+)	7176.CPIJ012949-PA	1.29e-12	67.8	2FJJ9@1|root,2TM0Q@2759|Eukaryota,39I7B@33154|Opisthokonta,3CN09@33208|Metazoa,3E3NJ@33213|Bilateria,429KH@6656|Arthropoda,3SWG7@50557|Insecta,455XZ@7147|Diptera,45IFG@7148|Nematocera	33208|Metazoa	I	Odorant receptor	GPROR23	-	-	-	-	-	-	-	-	-	-	-	7tm_6
CDS::tig00000025:480578-481366(+)	7176.CPIJ005401-PA	3.47e-141	406.0	2F792@1|root,2T8C4@2759|Eukaryota,392VQ@33154|Opisthokonta,3C86I@33208|Metazoa,3DP6X@33213|Bilateria,425FJ@6656|Arthropoda,3SUZ8@50557|Insecta,456I9@7147|Diptera	7176.CPIJ005401-PA|-	I	Odorant receptor	-	-	-	-	-	-	-	-	-	-	-	-	-
CDS::tig00000029:19416-20898(+)	7176.CPIJ004838-PA	0.0	923.0	KOG2581@1|root,KOG2581@2759|Eukaryota,38DK7@33154|Opisthokonta,3BASY@33208|Metazoa,3CUI0@33213|Bilateria,41VDU@6656|Arthropoda,3SICE@50557|Insecta,44WUK@7147|Diptera,45D74@7148|Nematocera	33208|Metazoa	O	26S proteasome non-ATPase regulatory subunit 3	PSMD3	GO:0000502,GO:0001775,GO:0002252,GO:0002263,GO:0002274,GO:0002275,GO:0002283,GO:0002366,GO:0002376,GO:0002443,GO:0002444,GO:0002446,GO:0003674,GO:0005488,GO:0005515,GO:0005575,GO:0005576,GO:0005622,GO:0005623,GO:0005634,GO:0005654,GO:0005737,GO:0005829,GO:0005838,GO:0006464,GO:0006508,GO:0006511,GO:0006807,GO:0006810,GO:0006887,GO:0006955,GO:0008150,GO:0008152,GO:0008270,GO:0008541,GO:0009056,GO:…	-	ko:K03033	ko03050,ko05169,map03050,map05169	M00341	-	-	ko00000,ko00001,ko00002,ko03051	-	-	-	PCI,Rpn3_C
CDS::tig00000029:129195-129344(+)	126957.SMAR014499-PA	6.71e-13	67.0	COG2340@1|root,KOG3017@2759|Eukaryota,39V9J@33154|Opisthokonta,3BI47@33208|Metazoa,3D0KV@33213|Bilateria,41YD5@6656|Arthropoda	33208|Metazoa	S	Belongs to the CRISP family	CRISP2	GO:0001775,GO:0002252,GO:0002263,GO:0002274,GO:0002275,GO:0002283,GO:0002366,GO:0002376,GO:0002443,GO:0002444,GO:0002446,GO:0003674,GO:0005575,GO:0005576,GO:0005615,GO:0005622,GO:0005623,GO:0005737,GO:0006810,GO:0006887,GO:0006935,GO:0006950,GO:0006952,GO:0006955,GO:0007155,GO:0008150,GO:0009605,GO:0009987,GO:0012505,GO:0016020,GO:0016021,GO:0016192,GO:0022610,GO:0030133,GO:0030141,GO:0031012,GO:…	-	ko:K19919	-	-	-	-	ko00000,ko04131	-	-	-	CAP,Crisp
CDS::tig00000029:153944-154550(+)	7159.AAEL014065-PA	2.19e-66	216.0	COG2114@1|root,KOG0618@2759|Eukaryota,38GSJ@33154|Opisthokonta,3BBNR@33208|Metazoa,3CTVJ@33213|Bilateria,41W4V@6656|Arthropoda,3SHF3@50557|Insecta,455AW@7147|Diptera,45I8X@7148|Nematocera	33208|Metazoa	T	Catalytic activity	PHLPP2	GO:0001750,GO:0001917,GO:0001932,GO:0001933,GO:0002643,GO:0002664,GO:0002667,GO:0002682,GO:0002911,GO:0003674,GO:0003824,GO:0004721,GO:0004722,GO:0005488,GO:0005515,GO:0005575,GO:0005622,GO:0005623,GO:0005634,GO:0005635,GO:0005654,GO:0005737,GO:0005829,GO:0005886,GO:0005929,GO:0006464,GO:0006470,GO:0006793,GO:0006796,GO:0006807,GO:0006915,GO:0007154,GO:0007165,GO:0007275,GO:0007399,GO:0007417,GO:…	3.1.3.16	ko:K16340	ko04151,map04151	-	-	-	ko00000,ko00001,ko01000,ko01009	-	-	-	LRR_1,LRR_6,LRR_8,PH,PP2C
CDS::tig00000029:168934-169226(+)	7176.CPIJ013312-PA	1.57e-63	200.0	COG2114@1|root,KOG0618@2759|Eukaryota,38GSJ@33154|Opisthokonta,3BBNR@33208|Metazoa,3CTVJ@33213|Bilateria,41W4V@6656|Arthropoda,3SHF3@50557|Insecta,455AW@7147|Diptera,45I8X@7148|Nematocera	33208|Metazoa	T	Catalytic activity	PHLPP2	GO:0001750,GO:0001917,GO:0001932,GO:0001933,GO:0002643,GO:0002664,GO:0002667,GO:0002682,GO:0002911,GO:0003674,GO:0003824,GO:0004721,GO:0004722,GO:0005488,GO:0005515,GO:0005575,GO:0005622,GO:0005623,GO:0005634,GO:0005635,GO:0005654,GO:0005737,GO:0005829,GO:0005886,GO:0005929,GO:0006464,GO:0006470,GO:0006793,GO:0006796,GO:0006807,GO:0006915,GO:0007154,GO:0007165,GO:0007275,GO:0007399,GO:0007417,GO:…	3.1.3.16	ko:K16340	ko04151,map04151	-	-	-	ko00000,ko00001,ko01000,ko01009	-	-	-	LRR_1,LRR_6,LRR_8,PH,PP2C
CDS::tig00000029:177487-178021(+)	7176.CPIJ013311-PA	4.26e-109	315.0	COG2114@1|root,KOG0618@2759|Eukaryota,38GSJ@33154|Opisthokonta,3BBNR@33208|Metazoa,3CTVJ@33213|Bilateria,41W4V@6656|Arthropoda,3SHF3@50557|Insecta,44XWI@7147|Diptera,45KZP@7148|Nematocera	33208|Metazoa	T	Leucine Rich repeats (2 copies)	PHLPP2	GO:0001750,GO:0001917,GO:0001932,GO:0001933,GO:0002643,GO:0002664,GO:0002667,GO:0002682,GO:0002911,GO:0003674,GO:0003824,GO:0004721,GO:0004722,GO:0005488,GO:0005515,GO:0005575,GO:0005622,GO:0005623,GO:0005634,GO:0005635,GO:0005654,GO:0005737,GO:0005829,GO:0005886,GO:0005929,GO:0006464,GO:0006470,GO:0006793,GO:0006796,GO:0006807,GO:0006915,GO:0007154,GO:0007165,GO:0007275,GO:0007399,GO:0007417,GO:…	3.1.3.16	ko:K16340	ko04151,map04151	-	-	-	ko00000,ko00001,ko01000,ko01009	-	-	-	LRR_1,LRR_6,LRR_8,PH,PP2C
CDS::tig00000029:216463-216672(-)	6412.HelroP70815	4.38e-21	89.7	KOG4577@1|root,KOG4577@2759|Eukaryota,38GK0@33154|Opisthokonta,3B97X@33208|Metazoa,3CUH7@33213|Bilateria	33208|Metazoa	K	medial motor column neuron differentiation	LHX3	GO:0000003,GO:0000166,GO:0000902,GO:0000904,GO:0000976,GO:0000977,GO:0000978,GO:0000981,GO:0000982,GO:0000987,GO:0000988,GO:0000989,GO:0001012,GO:0001067,GO:0001076,GO:0001077,GO:0001085,GO:0001228,GO:0001708,GO:0001890,GO:0003002,GO:0003006,GO:0003674,GO:0003676,GO:0003677,GO:0003690,GO:0003700,GO:0005488,GO:0005515,GO:0005575,GO:0005622,GO:0005623,GO:0005634,GO:0005654,GO:0005667,GO:0006139,GO:…	-	ko:K09374	-	-	-	-	ko00000,ko03000	-	-	-	Homeobox,LIM
CDS::tig00000029:372063-373305(-)	7176.CPIJ013308-PA	7.36e-294	805.0	COG0076@1|root,KOG0628@2759|Eukaryota,38EZZ@33154|Opisthokonta,3BJSN@33208|Metazoa,3D5VU@33213|Bilateria,41WKG@6656|Arthropoda,3SK6V@50557|Insecta,44ZP6@7147|Diptera,45EB7@7148|Nematocera	33208|Metazoa	E	Pyridoxal-dependent decarboxylase conserved domain	amd	GO:0003674,GO:0003824,GO:0005488,GO:0006082,GO:0006520,GO:0006584,GO:0006725,GO:0006807,GO:0007275,GO:0008144,GO:0008150,GO:0008152,GO:0009712,GO:0009987,GO:0016787,GO:0016829,GO:0016830,GO:0016831,GO:0018958,GO:0019239,GO:0019752,GO:0019842,GO:0030170,GO:0032501,GO:0032502,GO:0036094,GO:0040003,GO:0042335,GO:0043167,GO:0043168,GO:0043436,GO:0044237,GO:0044238,GO:0044281,GO:0048037,GO:0048856,GO:…	4.1.1.105,4.1.1.107,4.1.1.28	ko:K01593,ko:K01618	ko00350,ko00360,ko00380,ko00901,ko00950,ko00965,ko01100,ko01110,ko04726,ko04728,ko05030,ko05031,ko05034,map00350,map00360,map00380,map00901,map00950,map00965,map01100,map01110,map04726,map04728,map05030,map05031,map05034	M00037,M00042	R00685,R00699,R00736,R02080,R02701,R04909,R11916	RC00299	ko00000,ko00001,ko00002,ko01000,ko04147	-	-	-	Pyridoxal_deC
CDS::tig00000029:373366-373612(-)	7234.FBpp0185292	8.79e-30	109.0	COG0076@1|root,KOG0628@2759|Eukaryota,38EZZ@33154|Opisthokonta,3BJSN@33208|Metazoa,3D5VU@33213|Bilateria,41WKG@6656|Arthropoda,3SK6V@50557|Insecta,44ZP6@7147|Diptera,45RW4@7214|Drosophilidae	33208|Metazoa	E	carboxy-lyase activity. It is involved in the biological process described with cellular amino acid metabolic process	amd	GO:0003674,GO:0003824,GO:0005488,GO:0006082,GO:0006520,GO:0006584,GO:0006725,GO:0006807,GO:0007275,GO:0008144,GO:0008150,GO:0008152,GO:0009712,GO:0009987,GO:0016787,GO:0016829,GO:0016830,GO:0016831,GO:0018958,GO:0019239,GO:0019752,GO:0019842,GO:0030170,GO:0032501,GO:0032502,GO:0036094,GO:0040003,GO:0042335,GO:0043167,GO:0043168,GO:0043436,GO:0044237,GO:0044238,GO:0044281,GO:0048037,GO:0048856,GO:…	4.1.1.105,4.1.1.107,4.1.1.28	ko:K01593,ko:K01618	ko00350,ko00360,ko00380,ko00901,ko00950,ko00965,ko01100,ko01110,ko04726,ko04728,ko05030,ko05031,ko05034,map00350,map00360,map00380,map00901,map00950,map00965,map01100,map01110,map04726,map04728,map05030,map05031,map05034	M00037,M00042	R00685,R00699,R00736,R02080,R02701,R04909,R11916	RC00299	ko00000,ko00001,ko00002,ko01000,ko04147	-	-	-	Pyridoxal_deC
CDS::tig00000029:413424-413674(-)	7159.AAEL010737-PA	2.8e-41	145.0	COG0076@1|root,KOG0628@2759|Eukaryota,38EZZ@33154|Opisthokonta,3B9Z3@33208|Metazoa,3CSPZ@33213|Bilateria,41XBM@6656|Arthropoda,3SFQK@50557|Insecta,44YIB@7147|Diptera,45H9S@7148|Nematocera	33208|Metazoa	E	decarboxylase	DDC	GO:0000003,GO:0001505,GO:0003008,GO:0003674,GO:0003824,GO:0004058,GO:0005488,GO:0005515,GO:0005575,GO:0005622,GO:0005623,GO:0005737,GO:0005829,GO:0006082,GO:0006520,GO:0006568,GO:0006570,GO:0006576,GO:0006584,GO:0006585,GO:0006586,GO:0006587,GO:0006725,GO:0006807,GO:0006810,GO:0006836,GO:0006950,GO:0007275,GO:0007444,GO:0007562,GO:0007564,GO:0007568,GO:0007591,GO:0007593,GO:0007610,GO:0007611,GO:…	4.1.1.105,4.1.1.22,4.1.1.25,4.1.1.28	ko:K01590,ko:K01593,ko:K22329	ko00340,ko00350,ko00360,ko00380,ko00901,ko00950,ko00965,ko01100,ko01110,ko04726,ko04728,ko05030,ko05031,ko05034,map00340,map00350,map00360,map00380,map00901,map00950,map00965,map01100,map01110,map04726,map04728,map05030,map05031,map05034	M00037,M00042	R00685,R00699,R00736,R01167,R02080,R02701,R04909	RC00299	ko00000,ko00001,ko00002,ko01000,ko04147	-	-	-	Pyridoxal_deC
CDS::tig00000029:413736-413883(-)	9823.ENSSSCP00000016569	4.4e-23	91.3	COG0076@1|root,KOG0628@2759|Eukaryota,38EZZ@33154|Opisthokonta,3B9Z3@33208|Metazoa,3CSPZ@33213|Bilateria,481AM@7711|Chordata,48Y66@7742|Vertebrata,3JF3M@40674|Mammalia,4IYV0@91561|Cetartiodactyla	33208|Metazoa	E	aromatic-L-amino-acid decarboxylase	DDC	GO:0000003,GO:0001505,GO:0003008,GO:0003674,GO:0003824,GO:0004058,GO:0005488,GO:0005515,GO:0005575,GO:0005622,GO:0005623,GO:0005737,GO:0005829,GO:0006082,GO:0006520,GO:0006568,GO:0006570,GO:0006576,GO:0006584,GO:0006585,GO:0006586,GO:0006587,GO:0006725,GO:0006807,GO:0006810,GO:0006836,GO:0006950,GO:0007275,GO:0007444,GO:0007562,GO:0007564,GO:0007568,GO:0007591,GO:0007593,GO:0007610,GO:0007611,GO:…	4.1.1.105,4.1.1.22,4.1.1.28	ko:K01590,ko:K01593	ko00340,ko00350,ko00360,ko00380,ko00901,ko00950,ko00965,ko01100,ko01110,ko04726,ko04728,ko05030,ko05031,ko05034,map00340,map00350,map00360,map00380,map00901,map00950,map00965,map01100,map01110,map04726,map04728,map05030,map05031,map05034	M00037,M00042	R00685,R00699,R00736,R01167,R02080,R02701,R04909	RC00299	ko00000,ko00001,ko00002,ko01000,ko04147	-	-	-	Pyridoxal_deC
CDS::tig00000029:478660-479512(-)	7176.CPIJ013306-PA	1.02e-151	434.0	KOG2101@1|root,KOG2101@2759|Eukaryota,38WMK@33154|Opisthokonta,3BF0B@33208|Metazoa,3D0Q5@33213|Bilateria,41YY0@6656|Arthropoda,3SM2Z@50557|Insecta,451XE@7147|Diptera,45DDQ@7148|Nematocera	33208|Metazoa	DUZ	PhoX homologous domain, present in p47phox and p40phox.	SNX21	GO:0003674,GO:0005488,GO:0005543,GO:0005546,GO:0005575,GO:0005622,GO:0005623,GO:0005737,GO:0005768,GO:0005769,GO:0006810,GO:0008104,GO:0008150,GO:0008289,GO:0010008,GO:0012505,GO:0012506,GO:0015031,GO:0015833,GO:0016020,GO:0030659,GO:0031090,GO:0031410,GO:0031901,GO:0031982,GO:0032266,GO:0033036,GO:0035091,GO:0042886,GO:0043167,GO:0043168,GO:0043226,GO:0043227,GO:0043229,GO:0044422,GO:0044424,GO:…	-	ko:K17931,ko:K17932	-	-	-	-	ko00000	-	-	-	PX
CDS::tig00000029:505059-506358(-)	7176.CPIJ013303-PA	5.63e-276	763.0	2F7EC@1|root,2T8HN@2759|Eukaryota,3932M@33154|Opisthokonta,3C8CS@33208|Metazoa,3DPDH@33213|Bilateria,425MB@6656|Arthropoda,3SV75@50557|Insecta,459MX@7147|Diptera,45KKI@7148|Nematocera	33208|Metazoa	S	F-box-like	-	-	-	-	-	-	-	-	-	-	-	-	F-box-like
CDS::tig00000031:10160-10883(-)	7176.CPIJ019566-PA	1.03e-79	251.0	KOG3656@1|root,KOG3656@2759|Eukaryota,39535@33154|Opisthokonta,3BGH7@33208|Metazoa,3CR94@33213|Bilateria,41UN4@6656|Arthropoda,3SK52@50557|Insecta	33208|Metazoa	T	G-protein coupled receptor activity. It is involved in the biological process described with G-protein coupled receptor signaling pathway	NMUR1	GO:0000166,GO:0001607,GO:0001653,GO:0001882,GO:0001883,GO:0002021,GO:0002023,GO:0003008,GO:0003012,GO:0003674,GO:0004888,GO:0004930,GO:0005215,GO:0005216,GO:0005229,GO:0005253,GO:0005254,GO:0005488,GO:0005525,GO:0005575,GO:0005622,GO:0005623,GO:0005886,GO:0005887,GO:0006810,GO:0006811,GO:0006812,GO:0006816,GO:0006820,GO:0006821,GO:0006869,GO:0006873,GO:0006874,GO:0006875,GO:0006936,GO:0006937,GO:…	-	ko:K05052,ko:K05053	ko04080,map04080	-	-	-	ko00000,ko00001,ko04030	-	-	-	7tm_1
CDS::tig00000031:17209-17422(-)	7159.AAEL017048-PA	4.39e-36	129.0	KOG3656@1|root,KOG3656@2759|Eukaryota,39535@33154|Opisthokonta,3BGH7@33208|Metazoa,3CR94@33213|Bilateria,41UN4@6656|Arthropoda,3SK52@50557|Insecta,4504J@7147|Diptera,45EMK@7148|Nematocera	33208|Metazoa	T	Belongs to the G-protein coupled receptor 1 family	NMUR1	GO:0000166,GO:0001607,GO:0001653,GO:0001882,GO:0001883,GO:0002021,GO:0002023,GO:0003008,GO:0003012,GO:0003674,GO:0004888,GO:0004930,GO:0005215,GO:0005216,GO:0005229,GO:0005253,GO:0005254,GO:0005488,GO:0005525,GO:0005575,GO:0005622,GO:0005623,GO:0005886,GO:0005887,GO:0006810,GO:0006811,GO:0006812,GO:0006816,GO:0006820,GO:0006821,GO:0006869,GO:0006873,GO:0006874,GO:0006875,GO:0006936,GO:0006937,GO:…	-	ko:K05052,ko:K05053	ko04080,map04080	-	-	-	ko00000,ko00001,ko04030	-	-	-	7tm_1
CDS::tig00000031:44777-45117(-)	7176.CPIJ015545-PA	3.78e-46	154.0	KOG3656@1|root,KOG3656@2759|Eukaryota,39535@33154|Opisthokonta,3BGH7@33208|Metazoa,3CR94@33213|Bilateria,41UN4@6656|Arthropoda,3SK52@50557|Insecta,4504J@7147|Diptera,45EMK@7148|Nematocera	33208|Metazoa	T	Belongs to the G-protein coupled receptor 1 family	NMUR1	GO:0000166,GO:0001607,GO:0001653,GO:0001882,GO:0001883,GO:0002021,GO:0002023,GO:0003008,GO:0003012,GO:0003674,GO:0004888,GO:0004930,GO:0005215,GO:0005216,GO:0005229,GO:0005253,GO:0005254,GO:0005488,GO:0005525,GO:0005575,GO:0005622,GO:0005623,GO:0005886,GO:0005887,GO:0006810,GO:0006811,GO:0006812,GO:0006816,GO:0006820,GO:0006821,GO:0006869,GO:0006873,GO:0006874,GO:0006875,GO:0006936,GO:0006937,GO:…	-	ko:K05052,ko:K05053	ko04080,map04080	-	-	-	ko00000,ko00001,ko04030	-	-	-	7tm_1
CDS::tig00000031:117167-118152(+)	7176.CPIJ015547-PA	3.35e-212	598.0	COG5059@1|root,KOG0242@2759|Eukaryota,38B6U@33154|Opisthokonta,3BADB@33208|Metazoa,3D07P@33213|Bilateria,41WYK@6656|Arthropoda,3SJPN@50557|Insecta,44ZJE@7147|Diptera,45JQ9@7148|Nematocera	33208|Metazoa	Z	Belongs to the TRAFAC class myosin-kinesin ATPase superfamily. Kinesin family	KIF19	GO:0000003,GO:0000166,GO:0000226,GO:0003674,GO:0003774,GO:0003777,GO:0003824,GO:0005488,GO:0005515,GO:0005524,GO:0005575,GO:0005622,GO:0005623,GO:0005737,GO:0005856,GO:0005871,GO:0005874,GO:0005875,GO:0005929,GO:0005930,GO:0006928,GO:0006996,GO:0007010,GO:0007017,GO:0007018,GO:0007019,GO:0007610,GO:0008017,GO:0008092,GO:0008144,GO:0008150,GO:0008574,GO:0009987,GO:0010938,GO:0015630,GO:0015631,GO:…	-	ko:K10401	-	-	-	-	ko00000,ko04812	-	-	-	Kinesin
CDS::tig00000031:139183-139393(+)	8469.XP_007064980.1	2.52e-17	79.0	COG1218@1|root,KOG3099@2759|Eukaryota,38F69@33154|Opisthokonta,3BF9I@33208|Metazoa,3CWYR@33213|Bilateria,4818Z@7711|Chordata,491DK@7742|Vertebrata,4CIQ8@8459|Testudines	33208|Metazoa	F	Inositol monophosphatase family	INPP1	GO:0003674,GO:0003824,GO:0004441,GO:0005575,GO:0005975,GO:0006066,GO:0006629,GO:0006644,GO:0006650,GO:0006793,GO:0006796,GO:0007154,GO:0007267,GO:0007268,GO:0008150,GO:0008152,GO:0009056,GO:0009987,GO:0016310,GO:0016311,GO:0016312,GO:0016787,GO:0016788,GO:0016791,GO:0019637,GO:0019751,GO:0023052,GO:0030258,GO:0042578,GO:0043647,GO:0044237,GO:0044238,GO:0044255,GO:0044262,GO:0044281,GO:0044282,GO:…	3.1.3.57	ko:K01107	ko00562,ko01100,ko04070,map00562,map01100,map04070	M00131	R03393,R03427	RC00078	ko00000,ko00001,ko00002,ko01000	-	-	-	Inositol_P
CDS::tig00000031:143666-144233(+)	7176.CPIJ015548-PA	4.71e-128	371.0	COG1218@1|root,KOG3099@2759|Eukaryota,38F69@33154|Opisthokonta,3BF9I@33208|Metazoa,3CWYR@33213|Bilateria,41WHV@6656|Arthropoda,3SHWM@50557|Insecta,44YNU@7147|Diptera,45HR3@7148|Nematocera	33208|Metazoa	F	Inositol monophosphatase family	INPP1	GO:0003674,GO:0003824,GO:0004441,GO:0005488,GO:0005575,GO:0005622,GO:0005623,GO:0005737,GO:0005829,GO:0005975,GO:0006066,GO:0006629,GO:0006644,GO:0006650,GO:0006793,GO:0006796,GO:0007154,GO:0007165,GO:0007267,GO:0007268,GO:0008150,GO:0008152,GO:0009056,GO:0009987,GO:0016310,GO:0016311,GO:0016312,GO:0016787,GO:0016788,GO:0016791,GO:0019637,GO:0019751,GO:0023052,GO:0030258,GO:0042578,GO:0043167,GO:…	3.1.3.57	ko:K01107	ko00562,ko01100,ko04070,map00562,map01100,map04070	M00131	R03393,R03427	RC00078	ko00000,ko00001,ko00002,ko01000	-	-	-	Inositol_P
CDS::tig00000031:159448-160483(+)	7176.CPIJ015829-PA	1.51e-46	166.0	2D3X3@1|root,2ST2H@2759|Eukaryota,3ASQ8@33154|Opisthokonta,3C4UT@33208|Metazoa,3DQ6U@33213|Bilateria,428YX@6656|Arthropoda,3SXBZ@50557|Insecta,457HI@7147|Diptera	33208|Metazoa	-	-	-	-	-	-	-	-	-	-	-	-	-	-	-
CDS::tig00000031:201365-202124(+)	7176.CPIJ015549-PA	1.8e-40	151.0	KOG4208@1|root,KOG4208@2759|Eukaryota,3A02H@33154|Opisthokonta,3BAWH@33208|Metazoa,3D17W@33213|Bilateria,420VC@6656|Arthropoda,3SNNV@50557|Insecta,452HT@7147|Diptera,45J0G@7148|Nematocera	33208|Metazoa	A	RNA recognition motif	NIFK	GO:0000228,GO:0000793,GO:0000794,GO:0003674,GO:0003676,GO:0003723,GO:0003729,GO:0005488,GO:0005575,GO:0005622,GO:0005623,GO:0005634,GO:0005654,GO:0005694,GO:0005730,GO:0005737,GO:0006139,GO:0006351,GO:0006725,GO:0006807,GO:0007275,GO:0008150,GO:0008152,GO:0009058,GO:0009059,GO:0009303,GO:0009987,GO:0010467,GO:0016043,GO:0016070,GO:0016072,GO:0018130,GO:0019438,GO:0022607,GO:0031974,GO:0031981,GO:…	5.4.99.12	ko:K06173,ko:K14838	-	-	-	-	ko00000,ko01000,ko03009,ko03016	-	-	-	RRM_1,hNIFK_binding
CDS::tig00000031:202157-202364(-)	9597.XP_003806130.1	1.42e-22	93.6	KOG0489@1|root,KOG0489@2759|Eukaryota,38KPX@33154|Opisthokonta,3BDMP@33208|Metazoa,3D3MZ@33213|Bilateria,48103@7711|Chordata,493ZZ@7742|Vertebrata,3JEPY@40674|Mammalia,35F6C@314146|Euarchontoglires,4MFFW@9443|Primates,4N1NE@9604|Hominidae	33208|Metazoa	K	sclerotome development	MEOX1	GO:0000976,GO:0000977,GO:0000978,GO:0000981,GO:0000982,GO:0000987,GO:0001012,GO:0001067,GO:0001077,GO:0001228,GO:0001756,GO:0001757,GO:0002244,GO:0002376,GO:0002520,GO:0003002,GO:0003674,GO:0003676,GO:0003677,GO:0003682,GO:0003690,GO:0003700,GO:0005488,GO:0005515,GO:0005575,GO:0005622,GO:0005623,GO:0005634,GO:0005737,GO:0006139,GO:0006351,GO:0006355,GO:0006357,GO:0006366,GO:0006725,GO:0006807,GO:…	-	ko:K09322	-	-	-	-	ko00000,ko03000	-	-	-	Homeobox
CDS::tig00000031:208957-209606(-)	7176.CPIJ015550-PA	2.66e-67	217.0	KOG0489@1|root,KOG0489@2759|Eukaryota,38ITB@33154|Opisthokonta,3BEJA@33208|Metazoa,3CZCU@33213|Bilateria,422US@6656|Arthropoda,3SP6F@50557|Insecta,454EW@7147|Diptera	33208|Metazoa	K	DNA binding. It is involved in the biological process described with regulation of transcription, DNA-templated	MEOX2	GO:0000976,GO:0000977,GO:0000978,GO:0000980,GO:0000981,GO:0000982,GO:0000987,GO:0001012,GO:0001067,GO:0001077,GO:0001158,GO:0001205,GO:0001228,GO:0001525,GO:0001568,GO:0001756,GO:0001757,GO:0001944,GO:0003002,GO:0003008,GO:0003013,GO:0003674,GO:0003676,GO:0003677,GO:0003690,GO:0003700,GO:0003705,GO:0005488,GO:0005575,GO:0005622,GO:0005623,GO:0005634,GO:0005654,GO:0005737,GO:0006139,GO:0006351,GO:…	-	ko:K09322	-	-	-	-	ko00000,ko03000	-	-	-	Homeobox
CDS::tig00000031:338031-338133(+)	34740.HMEL003369-PA	7e-16	69.7	KOG3970@1|root,KOG3970@2759|Eukaryota	2759|Eukaryota	S	dsRNA transport	ZFPL1	GO:0003674,GO:0003676,GO:0003677,GO:0005488,GO:0005575,GO:0005622,GO:0005623,GO:0005634,GO:0005737,GO:0005794,GO:0006355,GO:0006403,GO:0006810,GO:0008150,GO:0008270,GO:0009889,GO:0010468,GO:0010556,GO:0012505,GO:0015931,GO:0016020,GO:0016021,GO:0016192,GO:0019219,GO:0019222,GO:0031224,GO:0031323,GO:0031326,GO:0033036,GO:0033227,GO:0043167,GO:0043169,GO:0043226,GO:0043227,GO:0043229,GO:0043231,GO:…	-	-	-	-	-	-	-	-	-	-	-
CDS::tig00000031:338621-338880(+)	7176.CPIJ006296-PA	5.94e-16	77.8	KOG3970@1|root,KOG3970@2759|Eukaryota,39QDS@33154|Opisthokonta,3BI16@33208|Metazoa,3D039@33213|Bilateria,41WEK@6656|Arthropoda,3SH6R@50557|Insecta,450S2@7147|Diptera,45EXY@7148|Nematocera	33208|Metazoa	O	Ring finger	ZFPL1	GO:0003674,GO:0003676,GO:0003677,GO:0005488,GO:0005575,GO:0005622,GO:0005623,GO:0005634,GO:0005737,GO:0005794,GO:0006355,GO:0006403,GO:0006810,GO:0008150,GO:0008270,GO:0009889,GO:0010468,GO:0010556,GO:0012505,GO:0015931,GO:0016020,GO:0016021,GO:0016192,GO:0019219,GO:0019222,GO:0031224,GO:0031323,GO:0031326,GO:0033036,GO:0033227,GO:0043167,GO:0043169,GO:0043226,GO:0043227,GO:0043229,GO:0043231,GO:…	-	-	-	-	-	-	-	-	-	-	-
CDS::tig00000031:345162-345925(-)	7176.CPIJ006297-PA	9.06e-154	446.0	COG0457@1|root,KOG1124@2759|Eukaryota,38CJK@33154|Opisthokonta,3BCD9@33208|Metazoa,3CWPD@33213|Bilateria,41ZF5@6656|Arthropoda,3SMJN@50557|Insecta,4535P@7147|Diptera,45DSY@7148|Nematocera	33208|Metazoa	S	TPR repeat	SPAG1	GO:0000003,GO:0000166,GO:0000226,GO:0001578,GO:0001882,GO:0001883,GO:0003674,GO:0003824,GO:0005488,GO:0005515,GO:0005525,GO:0005575,GO:0005622,GO:0005623,GO:0005634,GO:0005737,GO:0005739,GO:0005740,GO:0005741,GO:0005829,GO:0006605,GO:0006626,GO:0006810,GO:0006839,GO:0006886,GO:0006996,GO:0007005,GO:0007010,GO:0007017,GO:0007338,GO:0008104,GO:0008150,GO:0009566,GO:0009987,GO:0015031,GO:0015833,GO:…	-	ko:K19870	-	-	-	-	ko00000,ko03036	-	-	-	RPAP3_C,TPR_1,TPR_16,TPR_2,TPR_8
CDS::tig00000031:352828-353041(-)	7176.CPIJ006300-PA	1.88e-29	112.0	KOG2619@1|root,KOG2619@2759|Eukaryota,39RRI@33154|Opisthokonta,3BPMR@33208|Metazoa,3D818@33213|Bilateria,429XY@6656|Arthropoda,3SNAG@50557|Insecta,44YZ0@7147|Diptera,45HDW@7148|Nematocera	33208|Metazoa	G	Alpha-1,3-fucosyltransferase	-	GO:0000139,GO:0003674,GO:0003824,GO:0005575,GO:0005622,GO:0005623,GO:0005737,GO:0005794,GO:0006464,GO:0006486,GO:0006807,GO:0008150,GO:0008152,GO:0008417,GO:0009058,GO:0009059,GO:0009100,GO:0009101,GO:0009987,GO:0012505,GO:0016020,GO:0016740,GO:0016757,GO:0016758,GO:0019538,GO:0031090,GO:0031984,GO:0034645,GO:0036065,GO:0036211,GO:0043170,GO:0043226,GO:0043227,GO:0043229,GO:0043231,GO:0043412,GO:…	-	ko:K14464	ko00513,ko01100,map00513,map01100	-	R09324	-	ko00000,ko00001,ko01000	-	GT10	-	Glyco_tran_10_N,Glyco_transf_10
CDS::tig00000031:365325-365844(-)	7176.CPIJ006300-PA	2.51e-76	237.0	KOG2619@1|root,KOG2619@2759|Eukaryota,39RRI@33154|Opisthokonta,3BPMR@33208|Metazoa,3D818@33213|Bilateria,429XY@6656|Arthropoda,3SNAG@50557|Insecta,44YZ0@7147|Diptera,45HDW@7148|Nematocera	33208|Metazoa	G	Alpha-1,3-fucosyltransferase	-	GO:0000139,GO:0003674,GO:0003824,GO:0005575,GO:0005622,GO:0005623,GO:0005737,GO:0005794,GO:0006464,GO:0006486,GO:0006807,GO:0008150,GO:0008152,GO:0008417,GO:0009058,GO:0009059,GO:0009100,GO:0009101,GO:0009987,GO:0012505,GO:0016020,GO:0016740,GO:0016757,GO:0016758,GO:0019538,GO:0031090,GO:0031984,GO:0034645,GO:0036065,GO:0036211,GO:0043170,GO:0043226,GO:0043227,GO:0043229,GO:0043231,GO:0043412,GO:…	-	ko:K14464	ko00513,ko01100,map00513,map01100	-	R09324	-	ko00000,ko00001,ko01000	-	GT10	-	Glyco_tran_10_N,Glyco_transf_10
CDS::tig00000031:369687-370316(-)	7176.CPIJ006300-PA	3.57e-108	320.0	KOG2619@1|root,KOG2619@2759|Eukaryota,39RRI@33154|Opisthokonta,3BPMR@33208|Metazoa,3D818@33213|Bilateria,429XY@6656|Arthropoda,3SNAG@50557|Insecta,44YZ0@7147|Diptera,45HDW@7148|Nematocera	33208|Metazoa	G	Alpha-1,3-fucosyltransferase	-	GO:0000139,GO:0003674,GO:0003824,GO:0005575,GO:0005622,GO:0005623,GO:0005737,GO:0005794,GO:0006464,GO:0006486,GO:0006807,GO:0008150,GO:0008152,GO:0008417,GO:0009058,GO:0009059,GO:0009100,GO:0009101,GO:0009987,GO:0012505,GO:0016020,GO:0016740,GO:0016757,GO:0016758,GO:0019538,GO:0031090,GO:0031984,GO:0034645,GO:0036065,GO:0036211,GO:0043170,GO:0043226,GO:0043227,GO:0043229,GO:0043231,GO:0043412,GO:…	-	ko:K14464	ko00513,ko01100,map00513,map01100	-	R09324	-	ko00000,ko00001,ko01000	-	GT10	-	Glyco_tran_10_N,Glyco_transf_10
CDS::tig00000031:380292-380630(-)	7176.CPIJ006298-PA	2.19e-44	155.0	KOG2619@1|root,KOG2619@2759|Eukaryota,39RRI@33154|Opisthokonta,3BPMR@33208|Metazoa,3D818@33213|Bilateria,429XY@6656|Arthropoda,3SNAG@50557|Insecta,44YZ0@7147|Diptera,45HDW@7148|Nematocera	33208|Metazoa	G	Alpha-1,3-fucosyltransferase	-	GO:0000139,GO:0003674,GO:0003824,GO:0005575,GO:0005622,GO:0005623,GO:0005737,GO:0005794,GO:0006464,GO:0006486,GO:0006807,GO:0008150,GO:0008152,GO:0008417,GO:0009058,GO:0009059,GO:0009100,GO:0009101,GO:0009987,GO:0012505,GO:0016020,GO:0016740,GO:0016757,GO:0016758,GO:0019538,GO:0031090,GO:0031984,GO:0034645,GO:0036065,GO:0036211,GO:0043170,GO:0043226,GO:0043227,GO:0043229,GO:0043231,GO:0043412,GO:…	-	ko:K14464	ko00513,ko01100,map00513,map01100	-	R09324	-	ko00000,ko00001,ko01000	-	GT10	-	Glyco_tran_10_N,Glyco_transf_10
CDS::tig00000031:385303-385924(-)	7176.CPIJ006301-PA	1.52e-136	395.0	KOG2619@1|root,KOG2619@2759|Eukaryota,39RRI@33154|Opisthokonta,3BPMR@33208|Metazoa,3D818@33213|Bilateria,429XY@6656|Arthropoda,3SNAG@50557|Insecta,44YZ0@7147|Diptera,45HDW@7148|Nematocera	33208|Metazoa	G	Alpha-1,3-fucosyltransferase	-	GO:0000139,GO:0003674,GO:0003824,GO:0005575,GO:0005622,GO:0005623,GO:0005737,GO:0005794,GO:0006464,GO:0006486,GO:0006807,GO:0008150,GO:0008152,GO:0008417,GO:0009058,GO:0009059,GO:0009100,GO:0009101,GO:0009987,GO:0012505,GO:0016020,GO:0016740,GO:0016757,GO:0016758,GO:0019538,GO:0031090,GO:0031984,GO:0034645,GO:0036065,GO:0036211,GO:0043170,GO:0043226,GO:0043227,GO:0043229,GO:0043231,GO:0043412,GO:…	-	ko:K14464	ko00513,ko01100,map00513,map01100	-	R09324	-	ko00000,ko00001,ko01000	-	GT10	-	Glyco_tran_10_N,Glyco_transf_10
CDS::tig00000031:400775-403109(+)	7176.CPIJ006302-PA	0.0	1254.0	28NDN@1|root,2QUZ2@2759|Eukaryota,39JIE@33154|Opisthokonta,3BNDD@33208|Metazoa,3CUCQ@33213|Bilateria,41XUI@6656|Arthropoda,3SHBI@50557|Insecta,44Z9A@7147|Diptera,45BR8@7148|Nematocera	33208|Metazoa	-	-	-	GO:0003674,GO:0005488,GO:0005515,GO:0005575,GO:0005622,GO:0005623,GO:0005737,GO:0006810,GO:0006897,GO:0008021,GO:0008150,GO:0012505,GO:0016192,GO:0030133,GO:0030139,GO:0031410,GO:0031982,GO:0036465,GO:0043226,GO:0043227,GO:0043229,GO:0044424,GO:0044444,GO:0044456,GO:0044464,GO:0045202,GO:0046907,GO:0048488,GO:0048489,GO:0051179,GO:0051234,GO:0051640,GO:0051641,GO:0051648,GO:0051649,GO:0051650,GO:…	-	-	-	-	-	-	-	-	-	-	-
CDS::tig00000031:403143-405066(+)	7176.CPIJ006303-PA	8.76e-267	775.0	KOG2677@1|root,KOG2677@2759|Eukaryota,39HEI@33154|Opisthokonta,3BDR4@33208|Metazoa,3CSND@33213|Bilateria,41XFT@6656|Arthropoda,3SI70@50557|Insecta,44YC0@7147|Diptera,45C1K@7148|Nematocera	33208|Metazoa	U	Adaptor complexes medium subunit family	stnB	GO:0003674,GO:0005488,GO:0005515,GO:0005575,GO:0005622,GO:0005623,GO:0005737,GO:0006810,GO:0006897,GO:0007154,GO:0007267,GO:0007268,GO:0008021,GO:0008150,GO:0009987,GO:0012505,GO:0016192,GO:0023052,GO:0030100,GO:0030133,GO:0030139,GO:0031410,GO:0031982,GO:0032879,GO:0036465,GO:0040012,GO:0040017,GO:0043226,GO:0043227,GO:0043229,GO:0044424,GO:0044444,GO:0044456,GO:0044464,GO:0045202,GO:0046907,GO:…	-	ko:K20067	-	-	-	-	ko00000,ko04131	-	-	-	Adap_comp_sub
CDS::tig00000032:0-1641(-)	7176.CPIJ012747-PA	0.0	1031.0	COG0572@1|root,KOG4203@2759|Eukaryota,38HW6@33154|Opisthokonta,3BBTZ@33208|Metazoa,3CWFI@33213|Bilateria,41V7I@6656|Arthropoda,3SHPM@50557|Insecta,44YM8@7147|Diptera,45G7D@7148|Nematocera	33208|Metazoa	F	Belongs to the uridine kinase family	UCKL1	GO:0000166,GO:0003674,GO:0003824,GO:0004849,GO:0005488,GO:0005524,GO:0005575,GO:0005622,GO:0005623,GO:0005634,GO:0005737,GO:0005829,GO:0006139,GO:0006206,GO:0006213,GO:0006220,GO:0006221,GO:0006222,GO:0006241,GO:0006725,GO:0006753,GO:0006793,GO:0006796,GO:0006807,GO:0007275,GO:0008144,GO:0008150,GO:0008152,GO:0008655,GO:0009058,GO:0009112,GO:0009116,GO:0009117,GO:0009119,GO:0009123,GO:0009124,GO:…	2.7.1.48	ko:K00876	ko00240,ko00983,ko01100,map00240,map00983,map01100	-	R00513,R00516,R00517,R00962,R00964,R00967,R00968,R00970,R01548,R01549,R01880,R02091,R02096,R02097,R02327,R02332,R02371,R02372,R08232	RC00002,RC00017	ko00000,ko00001,ko01000	-	-	-	PRK,UPRTase
CDS::tig00000032:74335-76750(+)	7176.CPIJ012750-PA	0.0	1457.0	KOG2000@1|root,KOG2000@2759|Eukaryota,38BDK@33154|Opisthokonta,3BCJS@33208|Metazoa,3D0CH@33213|Bilateria,41X7Z@6656|Arthropoda,3SHEK@50557|Insecta,44XR4@7147|Diptera,45H51@7148|Nematocera	33208|Metazoa	Z	Gamma-tubulin complex component 3	TUBGCP3	GO:0000003,GO:0000212,GO:0000226,GO:0000278,GO:0000280,GO:0000922,GO:0000923,GO:0000930,GO:0003674,GO:0005198,GO:0005200,GO:0005488,GO:0005515,GO:0005575,GO:0005622,GO:0005623,GO:0005737,GO:0005813,GO:0005814,GO:0005815,GO:0005819,GO:0005827,GO:0005829,GO:0005856,GO:0005874,GO:0005875,GO:0005876,GO:0006996,GO:0007010,GO:0007017,GO:0007020,GO:0007049,GO:0007051,GO:0007052,GO:0007098,GO:0007140,GO:…	-	ko:K16570	-	-	-	-	ko00000,ko03036,ko04147,ko04812	-	-	-	Spc97_Spc98
CDS::tig00000032:97458-98190(-)	7159.AAEL008462-PA	2.37e-160	478.0	COG4354@1|root,KOG1059@2759|Eukaryota,38EZD@33154|Opisthokonta,3BG9B@33208|Metazoa,3CY1Q@33213|Bilateria,41Y3N@6656|Arthropoda,3SGEN@50557|Insecta,450JP@7147|Diptera,45H2S@7148|Nematocera	33208|Metazoa	U	Belongs to the adaptor complexes large subunit family	AP3D1	GO:0000041,GO:0000139,GO:0002376,GO:0002475,GO:0002682,GO:0002684,GO:0002694,GO:0002696,GO:0003674,GO:0005215,GO:0005575,GO:0005622,GO:0005623,GO:0005737,GO:0005768,GO:0005770,GO:0005783,GO:0005794,GO:0005795,GO:0005798,GO:0005802,GO:0005886,GO:0006725,GO:0006726,GO:0006727,GO:0006807,GO:0006810,GO:0006811,GO:0006812,GO:0006829,GO:0006886,GO:0006887,GO:0006892,GO:0006895,GO:0006897,GO:0006900,GO:…	-	ko:K12396	ko04142,map04142	-	-	-	ko00000,ko00001,ko04131	-	-	-	AP3D1,Adaptin_N
CDS::tig00000032:150602-150731(-)	7176.CPIJ012756-PA	4.33e-14	68.2	2B1WH@1|root,2S0BD@2759|Eukaryota,3A1YK@33154|Opisthokonta,3BPKE@33208|Metazoa,3DA7S@33213|Bilateria,420UJ@6656|Arthropoda,3SN92@50557|Insecta,453FQ@7147|Diptera,45IJZ@7148|Nematocera	33208|Metazoa	I	Microsomal glutathione	MGST1	GO:0000003,GO:0000323,GO:0001775,GO:0002237,GO:0002252,GO:0002263,GO:0002274,GO:0002275,GO:0002283,GO:0002366,GO:0002376,GO:0002443,GO:0002444,GO:0002446,GO:0003006,GO:0003674,GO:0003824,GO:0004364,GO:0004601,GO:0004602,GO:0005488,GO:0005515,GO:0005575,GO:0005622,GO:0005623,GO:0005634,GO:0005737,GO:0005739,GO:0005740,GO:0005741,GO:0005764,GO:0005765,GO:0005766,GO:0005773,GO:0005774,GO:0005777,GO:…	2.5.1.18	ko:K00799	ko00480,ko00980,ko00982,ko00983,ko01524,ko05200,ko05204,ko05225,ko05418,map00480,map00980,map00982,map00983,map01524,map05200,map05204,map05225,map05418	-	R03522,R07002,R07003,R07004,R07023,R07024,R07025,R07026,R07069,R07070,R07083,R07084,R07091,R07092,R07093,R07094,R07100,R07113,R07116,R08280,R09409,R11905	RC00004,RC00069,RC00840,RC00948,RC01704,RC01705,RC01706,RC01758,RC01759,RC01765,RC01767,RC01769,RC02243,RC02527,RC02939,RC02940,RC02942,RC02943,RC02944	ko00000,ko00001,ko01000,ko02000	1.A.12.2.2,1.A.12.3.2	-	-	MAPEG
CDS::tig00000032:180054-180569(+)	7176.CPIJ012831-PA	8.48e-75	234.0	KOG2579@1|root,KOG2579@2759|Eukaryota,38H7K@33154|Opisthokonta,3BHN9@33208|Metazoa,3DGP2@33213|Bilateria,41TX5@6656|Arthropoda,3SMB3@50557|Insecta,456FX@7147|Diptera	33208|Metazoa	S	Fibrinogen and fibronectin	-	-	-	-	-	-	-	-	-	-	-	-	Fibrinogen_C
CDS::tig00000032:184761-186180(-)	7176.CPIJ018158-PA	5.28e-306	842.0	KOG3577@1|root,KOG3577@2759|Eukaryota,39XXU@33154|Opisthokonta,3BDZN@33208|Metazoa,3CY1C@33213|Bilateria,41XQP@6656|Arthropoda,3SQXA@50557|Insecta,44ZK9@7147|Diptera,45GV1@7148|Nematocera	33208|Metazoa	T	Belongs to the G-protein coupled receptor Fz Smo family	GPRFZ3	GO:0003674,GO:0003676,GO:0004888,GO:0004930,GO:0005488,GO:0005515,GO:0005575,GO:0007154,GO:0007163,GO:0007165,GO:0007166,GO:0007186,GO:0007267,GO:0008150,GO:0009987,GO:0016020,GO:0016021,GO:0016055,GO:0017147,GO:0023052,GO:0031224,GO:0035567,GO:0038023,GO:0042813,GO:0044425,GO:0050789,GO:0050794,GO:0050896,GO:0051716,GO:0060070,GO:0060089,GO:0065007,GO:0097159,GO:0198738,GO:1901363,GO:1905114	-	ko:K02375,ko:K02842,ko:K04690	ko04150,ko04310,ko04390,ko04550,ko04916,ko04934,ko05165,ko05166,ko05200,ko05205,ko05217,ko05224,ko05225,ko05226,map04150,map04310,map04390,map04550,map04916,map04934,map05165,map05166,map05200,map05205,map05217,map05224,map05225,map05226	M00677	-	-	ko00000,ko00001,ko00002,ko04030,ko04090	-	-	-	Frizzled,Fz
CDS::tig00000032:188791-189031(-)	7159.AAEL006832-PA	9.65e-53	174.0	KOG3577@1|root,KOG3577@2759|Eukaryota,39XXU@33154|Opisthokonta,3BDZN@33208|Metazoa,3CY1C@33213|Bilateria,41XQP@6656|Arthropoda,3SQXA@50557|Insecta,44ZK9@7147|Diptera,45GV1@7148|Nematocera	33208|Metazoa	T	Belongs to the G-protein coupled receptor Fz Smo family	GPRFZ3	GO:0003674,GO:0003676,GO:0004888,GO:0004930,GO:0005488,GO:0005515,GO:0005575,GO:0007154,GO:0007163,GO:0007165,GO:0007166,GO:0007186,GO:0007267,GO:0008150,GO:0009987,GO:0016020,GO:0016021,GO:0016055,GO:0017147,GO:0023052,GO:0031224,GO:0035567,GO:0038023,GO:0042813,GO:0044425,GO:0050789,GO:0050794,GO:0050896,GO:0051716,GO:0060070,GO:0060089,GO:0065007,GO:0097159,GO:0198738,GO:1901363,GO:1905114	-	ko:K02375,ko:K02842,ko:K04690	ko04150,ko04310,ko04390,ko04550,ko04916,ko04934,ko05165,ko05166,ko05200,ko05205,ko05217,ko05224,ko05225,ko05226,map04150,map04310,map04390,map04550,map04916,map04934,map05165,map05166,map05200,map05205,map05217,map05224,map05225,map05226	M00677	-	-	ko00000,ko00001,ko00002,ko04030,ko04090	-	-	-	Frizzled,Fz
CDS::tig00000032:223951-224493(+)	7176.CPIJ018155-PA	2.14e-106	322.0	COG0318@1|root,KOG1176@2759|Eukaryota,38D90@33154|Opisthokonta,3BIS4@33208|Metazoa,3CTVC@33213|Bilateria,41U94@6656|Arthropoda,3SHQB@50557|Insecta,44Y9J@7147|Diptera,45FQS@7148|Nematocera	33208|Metazoa	I	AMP dependent ligase	-	GO:0003674,GO:0003824,GO:0006082,GO:0006629,GO:0006631,GO:0006633,GO:0008150,GO:0008152,GO:0008610,GO:0009058,GO:0009987,GO:0015645,GO:0016053,GO:0016874,GO:0016877,GO:0016878,GO:0019752,GO:0032787,GO:0043436,GO:0044237,GO:0044238,GO:0044249,GO:0044255,GO:0044281,GO:0044283,GO:0046394,GO:0071704,GO:0072330,GO:1901576	-	-	-	-	-	-	-	-	-	-	AMP-binding,AMP-binding_C
CDS::tig00000033:54991-56059(+)	7176.CPIJ010463-PA	5.7e-90	283.0	KOG1987@1|root,KOG1987@2759|Eukaryota,38DSA@33154|Opisthokonta,3BFGK@33208|Metazoa,3CR5U@33213|Bilateria,41UVD@6656|Arthropoda	33208|Metazoa	D	Speckle-type poz protein	-	-	-	ko:K10523	ko04340,ko04341,map04340,map04341	M00384	-	-	ko00000,ko00001,ko00002,ko04121	-	-	-	BTB
CDS::tig00000033:60240-60861(+)	7176.CPIJ008611-PA	6.94e-129	390.0	KOG2744@1|root,KOG3001@1|root,KOG2744@2759|Eukaryota,KOG3001@2759|Eukaryota,38E0V@33154|Opisthokonta,3BAGC@33208|Metazoa,3CVKF@33213|Bilateria,41Y9T@6656|Arthropoda,3SGPU@50557|Insecta,44XQ8@7147|Diptera,45BEF@7148|Nematocera	33208|Metazoa	BK	RBB1NT (NUC162) domain	ARID4B	GO:0000003,GO:0000118,GO:0000228,GO:0000785,GO:0000790,GO:0000981,GO:0001067,GO:0002064,GO:0002262,GO:0002376,GO:0002520,GO:0003006,GO:0003674,GO:0003676,GO:0003677,GO:0003700,GO:0003824,GO:0004407,GO:0005488,GO:0005575,GO:0005622,GO:0005623,GO:0005634,GO:0005654,GO:0005694,GO:0005737,GO:0005829,GO:0005886,GO:0006139,GO:0006325,GO:0006349,GO:0006351,GO:0006355,GO:0006357,GO:0006366,GO:0006464,GO:…	-	ko:K07874,ko:K19194,ko:K19195	ko05134,map05134	-	-	-	ko00000,ko00001,ko03036,ko04031,ko04131,ko04147	-	-	-	ARID,RBB1NT,Tudor-knot
CDS::tig00000033:66649-68566(+)	7176.CPIJ008611-PA	2.1e-209	615.0	KOG2744@1|root,KOG3001@1|root,KOG2744@2759|Eukaryota,KOG3001@2759|Eukaryota,38E0V@33154|Opisthokonta,3BAGC@33208|Metazoa,3CVKF@33213|Bilateria,41Y9T@6656|Arthropoda,3SGPU@50557|Insecta,44XQ8@7147|Diptera,45BEF@7148|Nematocera	33208|Metazoa	BK	RBB1NT (NUC162) domain	ARID4B	GO:0000003,GO:0000118,GO:0000228,GO:0000785,GO:0000790,GO:0000981,GO:0001067,GO:0002064,GO:0002262,GO:0002376,GO:0002520,GO:0003006,GO:0003674,GO:0003676,GO:0003677,GO:0003700,GO:0003824,GO:0004407,GO:0005488,GO:0005575,GO:0005622,GO:0005623,GO:0005634,GO:0005654,GO:0005694,GO:0005737,GO:0005829,GO:0005886,GO:0006139,GO:0006325,GO:0006349,GO:0006351,GO:0006355,GO:0006357,GO:0006366,GO:0006464,GO:…	-	ko:K07874,ko:K19194,ko:K19195	ko05134,map05134	-	-	-	ko00000,ko00001,ko03036,ko04031,ko04131,ko04147	-	-	-	ARID,RBB1NT,Tudor-knot
CDS::tig00000033:77580-80986(+)	7176.CPIJ008610-PA	0.0	1491.0	KOG2744@1|root,KOG2744@2759|Eukaryota,38E0V@33154|Opisthokonta,3BAGC@33208|Metazoa,3CVKF@33213|Bilateria,41Y9T@6656|Arthropoda,3SGPU@50557|Insecta,44XQ8@7147|Diptera,45BEF@7148|Nematocera	33208|Metazoa	BK	RBB1NT (NUC162) domain	ARID4B	GO:0000003,GO:0000118,GO:0000228,GO:0000785,GO:0000790,GO:0000981,GO:0001067,GO:0002064,GO:0002262,GO:0002376,GO:0002520,GO:0003006,GO:0003674,GO:0003676,GO:0003677,GO:0003700,GO:0003824,GO:0004407,GO:0005488,GO:0005575,GO:0005622,GO:0005623,GO:0005634,GO:0005654,GO:0005694,GO:0005737,GO:0005829,GO:0005886,GO:0006139,GO:0006325,GO:0006349,GO:0006351,GO:0006355,GO:0006357,GO:0006366,GO:0006464,GO:…	-	ko:K07874,ko:K19194,ko:K19195	ko05134,map05134	-	-	-	ko00000,ko00001,ko03036,ko04031,ko04131,ko04147	-	-	-	ARID,RBB1NT,Tudor-knot
CDS::tig00000033:102548-103790(+)	7176.CPIJ008608-PA	1.77e-301	824.0	COG2939@1|root,KOG1282@2759|Eukaryota,38FWP@33154|Opisthokonta,3BC5G@33208|Metazoa,3CVVJ@33213|Bilateria,41V1W@6656|Arthropoda,3SHDR@50557|Insecta,450DF@7147|Diptera,45F0J@7148|Nematocera	33208|Metazoa	O	Belongs to the peptidase S10 family	CPVL	GO:0003674,GO:0003824,GO:0004180,GO:0004185,GO:0006403,GO:0006508,GO:0006807,GO:0006810,GO:0008150,GO:0008152,GO:0008233,GO:0008236,GO:0008238,GO:0009056,GO:0009057,GO:0009987,GO:0015931,GO:0016787,GO:0017171,GO:0019538,GO:0030163,GO:0033036,GO:0033227,GO:0043170,GO:0044237,GO:0044238,GO:0044248,GO:0044257,GO:0044260,GO:0044265,GO:0044267,GO:0050657,GO:0050658,GO:0051179,GO:0051234,GO:0051236,GO:…	-	ko:K09645	-	-	-	-	ko00000,ko01000,ko01002	-	-	-	Peptidase_S10
CDS::tig00000033:113864-115016(-)	7176.CPIJ008602-PA	6.96e-263	721.0	KOG2075@1|root,KOG2075@2759|Eukaryota,394P6@33154|Opisthokonta,3C9PU@33208|Metazoa,3DQUF@33213|Bilateria,42BD8@6656|Arthropoda,3T12E@50557|Insecta,4581Z@7147|Diptera,45JR7@7148|Nematocera	33208|Metazoa	S	BTB And C-terminal Kelch	-	-	-	-	-	-	-	-	-	-	-	-	BACK,BTB
CDS::tig00000033:122530-123910(-)	7176.CPIJ008603-PA	3.93e-284	782.0	KOG3700@1|root,KOG3700@2759|Eukaryota,39N42@33154|Opisthokonta,3CPPC@33208|Metazoa,3E5UD@33213|Bilateria,4211M@6656|Arthropoda,3SNQC@50557|Insecta,453VN@7147|Diptera,45F9E@7148|Nematocera	33208|Metazoa	S	transferase activity, transferring acyl groups	-	GO:0005575,GO:0005576,GO:0005615,GO:0044421	-	-	-	-	-	-	-	-	-	-	-
CDS::tig00000033:125778-126210(-)	7176.CPIJ008604-PA	7.37e-93	272.0	KOG4060@1|root,KOG4060@2759|Eukaryota,39Y2P@33154|Opisthokonta,3BG50@33208|Metazoa,3D3YE@33213|Bilateria,420QX@6656|Arthropoda,3SN07@50557|Insecta,452YZ@7147|Diptera,45IN1@7148|Nematocera	33208|Metazoa	J	Mitochondrial ribosomal protein, L48	MRPL48	GO:0000313,GO:0000315,GO:0003674,GO:0003735,GO:0005198,GO:0005575,GO:0005622,GO:0005623,GO:0005737,GO:0005739,GO:0005740,GO:0005743,GO:0005759,GO:0005761,GO:0005762,GO:0005840,GO:0006412,GO:0006414,GO:0006415,GO:0006518,GO:0006807,GO:0008150,GO:0008152,GO:0009058,GO:0009059,GO:0009987,GO:0010467,GO:0015934,GO:0016020,GO:0016043,GO:0019538,GO:0019866,GO:0022411,GO:0031090,GO:0031966,GO:0031967,GO:…	-	ko:K17429,ko:K17920	ko04144,map04144	-	-	-	br01610,ko00000,ko00001,ko03011,ko04131	-	-	-	Ribosomal_S10
CDS::tig00000033:130313-130895(+)	7176.CPIJ008605-PA	9.26e-57	184.0	COG2036@1|root,KOG1745@2759|Eukaryota,3AV24@33154|Opisthokonta,3CBC0@33208|Metazoa,3DSM6@33213|Bilateria,428QN@6656|Arthropoda,3SS9D@50557|Insecta,454G3@7147|Diptera,45M63@7148|Nematocera	33208|Metazoa	B	Histone H3	cid	GO:0000070,GO:0000226,GO:0000228,GO:0000278,GO:0000280,GO:0000775,GO:0000776,GO:0000777,GO:0000778,GO:0000779,GO:0000780,GO:0000785,GO:0000786,GO:0000788,GO:0000790,GO:0000793,GO:0000794,GO:0000819,GO:0000939,GO:0000941,GO:0003674,GO:0003676,GO:0003677,GO:0003682,GO:0003690,GO:0003774,GO:0003777,GO:0003824,GO:0005488,GO:0005515,GO:0005575,GO:0005622,GO:0005623,GO:0005634,GO:0005694,GO:0006323,GO:…	-	-	-	-	-	-	-	-	-	-	Histone
CDS::tig00000033:153100-156328(+)	7176.CPIJ008607-PA	0.0	1872.0	KOG2588@1|root,KOG2588@2759|Eukaryota,39IEW@33154|Opisthokonta,3BABD@33208|Metazoa,3CRAA@33213|Bilateria,41U6N@6656|Arthropoda,3SIRA@50557|Insecta,451DJ@7147|Diptera,45GUP@7148|Nematocera	33208|Metazoa	K	Sterol regulatory element-binding	SREBF2	GO:0000003,GO:0000122,GO:0000139,GO:0000902,GO:0000976,GO:0000977,GO:0000978,GO:0000981,GO:0000982,GO:0000987,GO:0001012,GO:0001067,GO:0001077,GO:0001078,GO:0001101,GO:0001227,GO:0001228,GO:0001889,GO:0002027,GO:0002791,GO:0002792,GO:0003062,GO:0003674,GO:0003676,GO:0003677,GO:0003682,GO:0003690,GO:0003700,GO:0004879,GO:0005488,GO:0005515,GO:0005575,GO:0005622,GO:0005623,GO:0005634,GO:0005635,GO:…	-	ko:K07197,ko:K09107	ko04152,ko04910,ko04931,ko04932,map04152,map04910,map04931,map04932	-	-	-	ko00000,ko00001,ko03000,ko04131	-	-	-	HLH
CDS::tig00000033:160492-161956(-)	7176.CPIJ008599-PA	2.26e-261	738.0	COG0513@1|root,KOG0337@2759|Eukaryota,38DZ2@33154|Opisthokonta,3BA8H@33208|Metazoa,3CSYF@33213|Bilateria,41TVX@6656|Arthropoda,3SIR8@50557|Insecta,44Y37@7147|Diptera,45EC0@7148|Nematocera	33208|Metazoa	A	ATP-dependent RNA helicase	DDX54	GO:0000166,GO:0003674,GO:0003676,GO:0003712,GO:0003714,GO:0003723,GO:0003724,GO:0003824,GO:0004004,GO:0004386,GO:0005102,GO:0005488,GO:0005515,GO:0005524,GO:0005575,GO:0005622,GO:0005623,GO:0005634,GO:0005730,GO:0005737,GO:0005794,GO:0006139,GO:0006351,GO:0006355,GO:0006396,GO:0006725,GO:0006807,GO:0007154,GO:0007165,GO:0008026,GO:0008134,GO:0008144,GO:0008150,GO:0008152,GO:0008186,GO:0009058,GO:…	3.6.4.13	ko:K14808	-	-	-	-	ko00000,ko01000,ko03009	-	-	-	DBP10CT,DEAD,Helicase_C
CDS::tig00000033:166490-167381(-)	7176.CPIJ008599-PA	7.61e-185	535.0	COG0513@1|root,KOG0337@2759|Eukaryota,38DZ2@33154|Opisthokonta,3BA8H@33208|Metazoa,3CSYF@33213|Bilateria,41TVX@6656|Arthropoda,3SIR8@50557|Insecta,44Y37@7147|Diptera,45EC0@7148|Nematocera	33208|Metazoa	A	ATP-dependent RNA helicase	DDX54	GO:0000166,GO:0003674,GO:0003676,GO:0003712,GO:0003714,GO:0003723,GO:0003724,GO:0003824,GO:0004004,GO:0004386,GO:0005102,GO:0005488,GO:0005515,GO:0005524,GO:0005575,GO:0005622,GO:0005623,GO:0005634,GO:0005730,GO:0005737,GO:0005794,GO:0006139,GO:0006351,GO:0006355,GO:0006396,GO:0006725,GO:0006807,GO:0007154,GO:0007165,GO:0008026,GO:0008134,GO:0008144,GO:0008150,GO:0008152,GO:0008186,GO:0009058,GO:…	3.6.4.13	ko:K14808	-	-	-	-	ko00000,ko01000,ko03009	-	-	-	DBP10CT,DEAD,Helicase_C
CDS::tig00000033:172517-174501(+)	7159.AAEL009289-PA	0.0	907.0	KOG2047@1|root,KOG4535@2759|Eukaryota,38HYB@33154|Opisthokonta,3BCDE@33208|Metazoa,3CVRY@33213|Bilateria,41VQD@6656|Arthropoda,3SFKB@50557|Insecta,44ZFT@7147|Diptera,45CBJ@7148|Nematocera	33208|Metazoa	S	Domain of unknown function (DUF4042)	HEATR6	-	-	-	-	-	-	-	-	-	-	-	DUF4042,HEAT,HEAT_2,HEAT_EZ
CDS::tig00000033:182178-183153(+)	7159.AAEL009289-PA	6.68e-160	482.0	KOG2047@1|root,KOG4535@2759|Eukaryota,38HYB@33154|Opisthokonta,3BCDE@33208|Metazoa,3CVRY@33213|Bilateria,41VQD@6656|Arthropoda,3SFKB@50557|Insecta,44ZFT@7147|Diptera,45CBJ@7148|Nematocera	33208|Metazoa	S	Domain of unknown function (DUF4042)	HEATR6	-	-	-	-	-	-	-	-	-	-	-	DUF4042,HEAT,HEAT_2,HEAT_EZ
CDS::tig00000033:405744-408009(-)	7176.CPIJ008597-PA	1.3e-270	774.0	KOG4643@1|root,KOG4643@2759|Eukaryota,38CBD@33154|Opisthokonta,3BBRW@33208|Metazoa,3CZG6@33213|Bilateria,41WM8@6656|Arthropoda,3SHUY@50557|Insecta,451JY@7147|Diptera,45FJ9@7148|Nematocera	33208|Metazoa	S	HOOK protein	CCDC88A	GO:0000226,GO:0000902,GO:0000904,GO:0001558,GO:0001932,GO:0001934,GO:0003386,GO:0003387,GO:0003388,GO:0003389,GO:0003390,GO:0003391,GO:0003674,GO:0003779,GO:0005488,GO:0005515,GO:0005543,GO:0005575,GO:0005622,GO:0005623,GO:0005737,GO:0005783,GO:0005794,GO:0005813,GO:0005814,GO:0005815,GO:0005829,GO:0005856,GO:0005886,GO:0005911,GO:0005912,GO:0005913,GO:0005914,GO:0005915,GO:0005929,GO:0006139,GO:…	-	-	-	-	-	-	-	-	-	-	HOOK
CDS::tig00000033:439510-439785(+)	9739.XP_004316199.1	1.09e-31	119.0	COG5032@1|root,KOG0903@2759|Eukaryota,38CDM@33154|Opisthokonta,3BBE2@33208|Metazoa,3CWAJ@33213|Bilateria,487ET@7711|Chordata,493HA@7742|Vertebrata,3J6F4@40674|Mammalia,4J09C@91561|Cetartiodactyla	33208|Metazoa	T	Phosphatidylinositol 4-kinase	PI4KB	GO:0000003,GO:0000139,GO:0000166,GO:0000212,GO:0000226,GO:0000280,GO:0000910,GO:0000916,GO:0003674,GO:0003824,GO:0004430,GO:0005488,GO:0005515,GO:0005524,GO:0005575,GO:0005622,GO:0005623,GO:0005737,GO:0005739,GO:0005740,GO:0005741,GO:0005768,GO:0005783,GO:0005789,GO:0005791,GO:0005794,GO:0005829,GO:0005886,GO:0006629,GO:0006644,GO:0006650,GO:0006661,GO:0006793,GO:0006796,GO:0006810,GO:0006897,GO:…	2.7.1.67	ko:K19801	ko00562,ko01100,ko04070,map00562,map01100,map04070	M00130	R03361	RC00002,RC00078	ko00000,ko00001,ko00002,ko01000	-	-	-	PI3_PI4_kinase
CDS::tig00000037:7096-7843(+)	7176.CPIJ006682-PA	3.16e-86	273.0	KOG1721@1|root,KOG1721@2759|Eukaryota,39RDA@33154|Opisthokonta,3BKE3@33208|Metazoa,3CWQP@33213|Bilateria,41UKG@6656|Arthropoda,3SGCA@50557|Insecta,455CS@7147|Diptera,45JZ2@7148|Nematocera	33208|Metazoa	S	Zinc finger protein	-	-	-	-	-	-	-	-	-	-	-	-	zf-AD,zf-C2H2,zf-C2H2_4,zf-C2H2_6,zf-met
CDS::tig00000037:28822-29133(-)	7176.CPIJ006680-PA	1.73e-34	130.0	28JVC@1|root,2QS9D@2759|Eukaryota,38FZJ@33154|Opisthokonta,3BFCE@33208|Metazoa,3D1VF@33213|Bilateria,41ZXV@6656|Arthropoda,3SN8Y@50557|Insecta,4549G@7147|Diptera,45F7K@7148|Nematocera	33208|Metazoa	S	Trichohyalin-plectin-homology domain	MNS1	GO:0000003,GO:0003002,GO:0003674,GO:0005488,GO:0005515,GO:0005575,GO:0005622,GO:0005623,GO:0005634,GO:0005635,GO:0005737,GO:0005856,GO:0005882,GO:0005929,GO:0005930,GO:0006996,GO:0007049,GO:0007275,GO:0007276,GO:0007283,GO:0007389,GO:0008150,GO:0009798,GO:0009987,GO:0010638,GO:0012505,GO:0016043,GO:0019953,GO:0022414,GO:0030030,GO:0031344,GO:0031346,GO:0031514,GO:0031967,GO:0031975,GO:0032501,GO:…	-	-	-	-	-	-	-	-	-	-	TPH
CDS::tig00000037:33529-33888(+)	7176.CPIJ006680-PA	6.56e-31	121.0	28JVC@1|root,2QS9D@2759|Eukaryota,38FZJ@33154|Opisthokonta,3BFCE@33208|Metazoa,3D1VF@33213|Bilateria,41ZXV@6656|Arthropoda,3SN8Y@50557|Insecta,4549G@7147|Diptera,45F7K@7148|Nematocera	33208|Metazoa	S	Trichohyalin-plectin-homology domain	MNS1	GO:0000003,GO:0003002,GO:0003674,GO:0005488,GO:0005515,GO:0005575,GO:0005622,GO:0005623,GO:0005634,GO:0005635,GO:0005737,GO:0005856,GO:0005882,GO:0005929,GO:0005930,GO:0006996,GO:0007049,GO:0007275,GO:0007276,GO:0007283,GO:0007389,GO:0008150,GO:0009798,GO:0009987,GO:0010638,GO:0012505,GO:0016043,GO:0019953,GO:0022414,GO:0030030,GO:0031344,GO:0031346,GO:0031514,GO:0031967,GO:0031975,GO:0032501,GO:…	-	-	-	-	-	-	-	-	-	-	TPH
CDS::tig00000037:41772-42098(+)	7176.CPIJ006680-PA	8.12e-33	125.0	28JVC@1|root,2QS9D@2759|Eukaryota,38FZJ@33154|Opisthokonta,3BFCE@33208|Metazoa,3D1VF@33213|Bilateria,41ZXV@6656|Arthropoda,3SN8Y@50557|Insecta,4549G@7147|Diptera,45F7K@7148|Nematocera	33208|Metazoa	S	Trichohyalin-plectin-homology domain	MNS1	GO:0000003,GO:0003002,GO:0003674,GO:0005488,GO:0005515,GO:0005575,GO:0005622,GO:0005623,GO:0005634,GO:0005635,GO:0005737,GO:0005856,GO:0005882,GO:0005929,GO:0005930,GO:0006996,GO:0007049,GO:0007275,GO:0007276,GO:0007283,GO:0007389,GO:0008150,GO:0009798,GO:0009987,GO:0010638,GO:0012505,GO:0016043,GO:0019953,GO:0022414,GO:0030030,GO:0031344,GO:0031346,GO:0031514,GO:0031967,GO:0031975,GO:0032501,GO:…	-	-	-	-	-	-	-	-	-	-	TPH
CDS::tig00000037:50869-51931(+)	7176.CPIJ006676-PA	1.21e-223	631.0	KOG3700@1|root,KOG3700@2759|Eukaryota,38GB4@33154|Opisthokonta,3BE7Z@33208|Metazoa,3D4AT@33213|Bilateria,41VIU@6656|Arthropoda,3SZ06@50557|Insecta,458I4@7147|Diptera,45KHC@7148|Nematocera	33208|Metazoa	S	N-terminal domain in C. elegans NRF-6 (Nose Resistant to Fluoxetine-4) and NDG-4 (resistant to nordihydroguaiaretic acid-4).	-	GO:0003674,GO:0003824,GO:0005575,GO:0007275,GO:0007423,GO:0007444,GO:0008150,GO:0009888,GO:0016020,GO:0016021,GO:0016740,GO:0016746,GO:0016747,GO:0022416,GO:0031224,GO:0032501,GO:0032502,GO:0035220,GO:0035295,GO:0044425,GO:0048513,GO:0048731,GO:0048856,GO:0060429	-	-	-	-	-	-	-	-	-	-	Acyl_transf_3
CDS::tig00000037:58327-58846(-)	7176.CPIJ006678-PA	8.19e-84	251.0	28JVC@1|root,2QS9D@2759|Eukaryota,38FZJ@33154|Opisthokonta,3BFCE@33208|Metazoa,3D1VF@33213|Bilateria,41ZXV@6656|Arthropoda,3SN8Y@50557|Insecta,4549G@7147|Diptera,45F7K@7148|Nematocera	33208|Metazoa	S	Trichohyalin-plectin-homology domain	MNS1	GO:0000003,GO:0003002,GO:0003674,GO:0005488,GO:0005515,GO:0005575,GO:0005622,GO:0005623,GO:0005634,GO:0005635,GO:0005737,GO:0005856,GO:0005882,GO:0005929,GO:0005930,GO:0006996,GO:0007049,GO:0007275,GO:0007276,GO:0007283,GO:0007389,GO:0008150,GO:0009798,GO:0009987,GO:0010638,GO:0012505,GO:0016043,GO:0019953,GO:0022414,GO:0030030,GO:0031344,GO:0031346,GO:0031514,GO:0031967,GO:0031975,GO:0032501,GO:…	-	-	-	-	-	-	-	-	-	-	TPH
CDS::tig00000037:65027-65693(-)	7176.CPIJ006680-PA	2.88e-121	358.0	28JVC@1|root,2QS9D@2759|Eukaryota,38FZJ@33154|Opisthokonta,3BFCE@33208|Metazoa,3D1VF@33213|Bilateria,41ZXV@6656|Arthropoda,3SN8Y@50557|Insecta,4549G@7147|Diptera,45F7K@7148|Nematocera	33208|Metazoa	S	Trichohyalin-plectin-homology domain	MNS1	GO:0000003,GO:0003002,GO:0003674,GO:0005488,GO:0005515,GO:0005575,GO:0005622,GO:0005623,GO:0005634,GO:0005635,GO:0005737,GO:0005856,GO:0005882,GO:0005929,GO:0005930,GO:0006996,GO:0007049,GO:0007275,GO:0007276,GO:0007283,GO:0007389,GO:0008150,GO:0009798,GO:0009987,GO:0010638,GO:0012505,GO:0016043,GO:0019953,GO:0022414,GO:0030030,GO:0031344,GO:0031346,GO:0031514,GO:0031967,GO:0031975,GO:0032501,GO:…	-	-	-	-	-	-	-	-	-	-	TPH
CDS::tig00000037:66991-67316(+)	7176.CPIJ010695-PA	1.55e-47	161.0	KOG3105@1|root,KOG3105@2759|Eukaryota,39V1H@33154|Opisthokonta,3BJWN@33208|Metazoa,3D5B0@33213|Bilateria,41UKY@6656|Arthropoda,3SJNM@50557|Insecta,455CI@7147|Diptera,45GCT@7148|Nematocera	33208|Metazoa	S	Encoded by	-	-	-	-	-	-	-	-	-	-	-	-	DDE_1,HTH_Tnp_Tc5,HTH_psq
CDS::tig00000037:74297-74888(-)	7176.CPIJ006674-PA	6.91e-25	108.0	KOG1721@1|root,KOG1721@2759|Eukaryota,39RDA@33154|Opisthokonta,3BKE3@33208|Metazoa,3CWQP@33213|Bilateria,41UKG@6656|Arthropoda,3SGCA@50557|Insecta,455CS@7147|Diptera,45JZ2@7148|Nematocera	33208|Metazoa	S	Zinc finger protein	-	-	-	-	-	-	-	-	-	-	-	-	zf-AD,zf-C2H2,zf-C2H2_4,zf-C2H2_6,zf-met
CDS::tig00000037:84639-84989(-)	7176.CPIJ006673-PA	1.95e-28	114.0	28M1Y@1|root,2QTIN@2759|Eukaryota,3AABQ@33154|Opisthokonta,3BUUZ@33208|Metazoa,3DBNF@33213|Bilateria,421D6@6656|Arthropoda,3SQRX@50557|Insecta,4580V@7147|Diptera,45JPF@7148|Nematocera	33208|Metazoa	S	Phage integrase family	-	-	-	-	-	-	-	-	-	-	-	-	Phage_integrase
CDS::tig00000037:89389-89688(+)	7176.CPIJ006671-PA	1.56e-64	200.0	COG0096@1|root,KOG1754@2759|Eukaryota,3A1RU@33154|Opisthokonta,3BPBA@33208|Metazoa,3D6C5@33213|Bilateria,41YNI@6656|Arthropoda,3SM53@50557|Insecta,452X1@7147|Diptera,45I14@7148|Nematocera	33208|Metazoa	J	Belongs to the universal ribosomal protein uS8 family	rps15a	GO:0002181,GO:0003674,GO:0003735,GO:0005198,GO:0005575,GO:0005622,GO:0005623,GO:0005737,GO:0005829,GO:0005840,GO:0006412,GO:0006518,GO:0006807,GO:0007275,GO:0007568,GO:0008150,GO:0008152,GO:0008340,GO:0009058,GO:0009059,GO:0009987,GO:0010259,GO:0010467,GO:0015935,GO:0019538,GO:0022626,GO:0022627,GO:0032501,GO:0032502,GO:0032991,GO:0034641,GO:0034645,GO:0043043,GO:0043170,GO:0043226,GO:0043228,GO:…	-	ko:K02957	ko03010,map03010	M00177	-	-	br01610,ko00000,ko00001,ko00002,ko03011	-	-	-	Ribosomal_S8
CDS::tig00000037:269652-269815(+)	7234.FBpp0185480	7.68e-22	89.7	KOG3510@1|root,KOG3510@2759|Eukaryota,38ES9@33154|Opisthokonta,3BCM6@33208|Metazoa,3CXHA@33213|Bilateria,41U0C@6656|Arthropoda,3SIVE@50557|Insecta,451MM@7147|Diptera,45NSN@7214|Drosophilidae	33208|Metazoa	T	Immunoglobulin C-2 Type	SDK2	GO:0001654,GO:0001745,GO:0001754,GO:0003407,GO:0003674,GO:0005488,GO:0005515,GO:0005575,GO:0005623,GO:0005886,GO:0005887,GO:0007155,GO:0007156,GO:0007275,GO:0007399,GO:0007416,GO:0007423,GO:0007610,GO:0008150,GO:0009410,GO:0009653,GO:0009887,GO:0009987,GO:0010033,GO:0010243,GO:0010721,GO:0010842,GO:0010975,GO:0014070,GO:0016020,GO:0016021,GO:0016043,GO:0022008,GO:0022607,GO:0022610,GO:0030054,GO:…	-	ko:K16353	-	-	-	-	ko00000,ko04516	-	-	-	I-set,Ig_3,fn3
CDS::tig00000037:289858-290479(+)	281687.CJA32128a	2.67e-46	171.0	KOG3510@1|root,KOG3510@2759|Eukaryota,38ES9@33154|Opisthokonta,3BCM6@33208|Metazoa,3CXHA@33213|Bilateria,40BK3@6231|Nematoda,1KYHH@119089|Chromadorea,410EP@6236|Rhabditida	33208|Metazoa	T	biological adhesion	SDK2	GO:0001654,GO:0001745,GO:0001754,GO:0003407,GO:0003674,GO:0005488,GO:0005515,GO:0005575,GO:0005623,GO:0005886,GO:0005887,GO:0007155,GO:0007156,GO:0007275,GO:0007399,GO:0007416,GO:0007423,GO:0007610,GO:0008150,GO:0009410,GO:0009653,GO:0009887,GO:0009987,GO:0010033,GO:0010243,GO:0010721,GO:0010842,GO:0010975,GO:0014070,GO:0016020,GO:0016021,GO:0016043,GO:0022008,GO:0022607,GO:0022610,GO:0030054,GO:…	-	ko:K16353	-	-	-	-	ko00000,ko04516	-	-	-	I-set,Ig_3,fn3
CDS::tig00000037:290863-293129(+)	7176.CPIJ006669-PA	0.0	1513.0	KOG3510@1|root,KOG3510@2759|Eukaryota,38ES9@33154|Opisthokonta,3BCM6@33208|Metazoa,3CXHA@33213|Bilateria,41U0C@6656|Arthropoda,3SIVE@50557|Insecta,451MM@7147|Diptera,45CNV@7148|Nematocera	33208|Metazoa	T	Immunoglobulin C-2 Type	SDK2	GO:0001654,GO:0001745,GO:0001754,GO:0003407,GO:0003674,GO:0005488,GO:0005515,GO:0005575,GO:0005623,GO:0005886,GO:0005887,GO:0007155,GO:0007156,GO:0007275,GO:0007399,GO:0007416,GO:0007423,GO:0007610,GO:0008150,GO:0009410,GO:0009653,GO:0009887,GO:0009987,GO:0010033,GO:0010243,GO:0010721,GO:0010842,GO:0010975,GO:0014070,GO:0016020,GO:0016021,GO:0016043,GO:0022008,GO:0022607,GO:0022610,GO:0030054,GO:…	-	ko:K16353	-	-	-	-	ko00000,ko04516	-	-	-	I-set,Ig_3,fn3
CDS::tig00000037:349458-350212(-)	7176.CPIJ006668-PA	2.68e-171	503.0	KOG1052@1|root,KOG1052@2759|Eukaryota,38BIY@33154|Opisthokonta,3B9S8@33208|Metazoa,3CTGU@33213|Bilateria,41UPI@6656|Arthropoda,3SKRS@50557|Insecta,44XXI@7147|Diptera,45DB7@7148|Nematocera	33208|Metazoa	P	receptor	-	GO:0003008,GO:0003674,GO:0004888,GO:0004970,GO:0005215,GO:0005216,GO:0005230,GO:0005231,GO:0005234,GO:0005261,GO:0005262,GO:0005267,GO:0005272,GO:0005575,GO:0005623,GO:0005886,GO:0005887,GO:0006355,GO:0006357,GO:0006810,GO:0006811,GO:0006812,GO:0006813,GO:0006814,GO:0006816,GO:0007154,GO:0007165,GO:0007166,GO:0007215,GO:0007267,GO:0007268,GO:0007274,GO:0008066,GO:0008150,GO:0008324,GO:0008328,GO:…	-	ko:K05313	-	-	-	-	ko00000,ko04040	1.A.10.1.14,1.A.10.1.15,1.A.10.1.16,1.A.10.1.17	-	-	ANF_receptor,Lig_chan,Lig_chan-Glu_bd
CDS::tig00000037:354712-355198(-)	7029.ACYPI060830-PA	5.83e-43	151.0	KOG1052@1|root,KOG1052@2759|Eukaryota,38BIY@33154|Opisthokonta,3B9S8@33208|Metazoa,3CTGU@33213|Bilateria,41UPI@6656|Arthropoda,3SKFN@50557|Insecta	33208|Metazoa	EPT	activity. It is involved in the biological process described with ion transport	-	GO:0003008,GO:0003674,GO:0004888,GO:0004970,GO:0005215,GO:0005216,GO:0005230,GO:0005231,GO:0005234,GO:0005261,GO:0005262,GO:0005267,GO:0005272,GO:0005575,GO:0005623,GO:0005886,GO:0005887,GO:0006355,GO:0006357,GO:0006810,GO:0006811,GO:0006812,GO:0006813,GO:0006814,GO:0006816,GO:0006873,GO:0006874,GO:0006875,GO:0007154,GO:0007165,GO:0007166,GO:0007204,GO:0007215,GO:0007267,GO:0007268,GO:0007274,GO:…	-	ko:K05313	-	-	-	-	ko00000,ko04040	1.A.10.1.14,1.A.10.1.15,1.A.10.1.16,1.A.10.1.17	-	-	ANF_receptor,Lig_chan,Lig_chan-Glu_bd
CDS::tig00000037:349458-350212(-)	7176.CPIJ006668-PA	2.68e-171	503.0	KOG1052@1|root,KOG1052@2759|Eukaryota,38BIY@33154|Opisthokonta,3B9S8@33208|Metazoa,3CTGU@33213|Bilateria,41UPI@6656|Arthropoda,3SKRS@50557|Insecta,44XXI@7147|Diptera,45DB7@7148|Nematocera	33208|Metazoa	P	receptor	-	GO:0003008,GO:0003674,GO:0004888,GO:0004970,GO:0005215,GO:0005216,GO:0005230,GO:0005231,GO:0005234,GO:0005261,GO:0005262,GO:0005267,GO:0005272,GO:0005575,GO:0005623,GO:0005886,GO:0005887,GO:0006355,GO:0006357,GO:0006810,GO:0006811,GO:0006812,GO:0006813,GO:0006814,GO:0006816,GO:0007154,GO:0007165,GO:0007166,GO:0007215,GO:0007267,GO:0007268,GO:0007274,GO:0008066,GO:0008150,GO:0008324,GO:0008328,GO:…	-	ko:K05313	-	-	-	-	ko00000,ko04040	1.A.10.1.14,1.A.10.1.15,1.A.10.1.16,1.A.10.1.17	-	-	ANF_receptor,Lig_chan,Lig_chan-Glu_bd
CDS::tig00000037:354712-355198(-)	7029.ACYPI060830-PA	5.83e-43	151.0	KOG1052@1|root,KOG1052@2759|Eukaryota,38BIY@33154|Opisthokonta,3B9S8@33208|Metazoa,3CTGU@33213|Bilateria,41UPI@6656|Arthropoda,3SKFN@50557|Insecta	33208|Metazoa	EPT	activity. It is involved in the biological process described with ion transport	-	GO:0003008,GO:0003674,GO:0004888,GO:0004970,GO:0005215,GO:0005216,GO:0005230,GO:0005231,GO:0005234,GO:0005261,GO:0005262,GO:0005267,GO:0005272,GO:0005575,GO:0005623,GO:0005886,GO:0005887,GO:0006355,GO:0006357,GO:0006810,GO:0006811,GO:0006812,GO:0006813,GO:0006814,GO:0006816,GO:0006873,GO:0006874,GO:0006875,GO:0007154,GO:0007165,GO:0007166,GO:0007204,GO:0007215,GO:0007267,GO:0007268,GO:0007274,GO:…	-	ko:K05313	-	-	-	-	ko00000,ko04040	1.A.10.1.14,1.A.10.1.15,1.A.10.1.16,1.A.10.1.17	-	-	ANF_receptor,Lig_chan,Lig_chan-Glu_bd
CDS::tig00000037:424350-424506(-)	7425.NV22546-PA	1.26e-25	95.5	KOG1052@1|root,KOG1052@2759|Eukaryota	2759|Eukaryota	U	ionotropic glutamate receptor activity	-	-	-	ko:K05313	-	-	-	-	ko00000,ko04040	1.A.10.1.14,1.A.10.1.15,1.A.10.1.16,1.A.10.1.17	-	-	ANF_receptor,Lig_chan,Lig_chan-Glu_bd
CDS::tig00000037:424744-424976(-)	43151.ADAC007249-PA	4.61e-46	155.0	KOG1052@1|root,KOG1052@2759|Eukaryota,38BIY@33154|Opisthokonta,3B9S8@33208|Metazoa,3CTGU@33213|Bilateria,41UPI@6656|Arthropoda,3SKFN@50557|Insecta,452E0@7147|Diptera,45K1Y@7148|Nematocera	33208|Metazoa	EPT	Ligand-gated ion channel	-	GO:0003008,GO:0003674,GO:0004888,GO:0004970,GO:0005215,GO:0005216,GO:0005230,GO:0005231,GO:0005234,GO:0005261,GO:0005262,GO:0005267,GO:0005272,GO:0005575,GO:0005623,GO:0005886,GO:0006810,GO:0006811,GO:0006812,GO:0006813,GO:0006814,GO:0006816,GO:0006873,GO:0006874,GO:0006875,GO:0007154,GO:0007165,GO:0007166,GO:0007204,GO:0007215,GO:0007267,GO:0007268,GO:0008066,GO:0008150,GO:0008324,GO:0009987,GO:…	-	ko:K05313	-	-	-	-	ko00000,ko04040	1.A.10.1.14,1.A.10.1.15,1.A.10.1.16,1.A.10.1.17	-	-	ANF_receptor,Lig_chan,Lig_chan-Glu_bd
CDS::tig00000037:425040-425211(-)	43151.ADAC007249-PA	3.01e-30	113.0	KOG1052@1|root,KOG1052@2759|Eukaryota,38BIY@33154|Opisthokonta,3B9S8@33208|Metazoa,3CTGU@33213|Bilateria,41UPI@6656|Arthropoda,3SKFN@50557|Insecta,452E0@7147|Diptera,45K1Y@7148|Nematocera	33208|Metazoa	EPT	Ligand-gated ion channel	-	GO:0003008,GO:0003674,GO:0004888,GO:0004970,GO:0005215,GO:0005216,GO:0005230,GO:0005231,GO:0005234,GO:0005261,GO:0005262,GO:0005267,GO:0005272,GO:0005575,GO:0005623,GO:0005886,GO:0006810,GO:0006811,GO:0006812,GO:0006813,GO:0006814,GO:0006816,GO:0006873,GO:0006874,GO:0006875,GO:0007154,GO:0007165,GO:0007166,GO:0007204,GO:0007215,GO:0007267,GO:0007268,GO:0008066,GO:0008150,GO:0008324,GO:0009987,GO:…	-	ko:K05313	-	-	-	-	ko00000,ko04040	1.A.10.1.14,1.A.10.1.15,1.A.10.1.16,1.A.10.1.17	-	-	ANF_receptor,Lig_chan,Lig_chan-Glu_bd
CDS::tig00000040:135133-136774(+)	7176.CPIJ005148-PA	7.06e-286	811.0	28M8E@1|root,2QTRK@2759|Eukaryota,39WA7@33154|Opisthokonta,3BKRJ@33208|Metazoa,3D5NI@33213|Bilateria,41Y6V@6656|Arthropoda,3SJJ2@50557|Insecta,44WXZ@7147|Diptera,45DIX@7148|Nematocera	33208|Metazoa	-	-	-	GO:0001736,GO:0001738,GO:0002009,GO:0003674,GO:0005575,GO:0005623,GO:0005886,GO:0005912,GO:0005924,GO:0005927,GO:0007164,GO:0008150,GO:0009653,GO:0009888,GO:0016020,GO:0016324,GO:0030054,GO:0030055,GO:0032502,GO:0044425,GO:0044459,GO:0044464,GO:0045177,GO:0048104,GO:0048729,GO:0048856,GO:0060429,GO:0070161,GO:0071944,GO:0098590	-	-	-	-	-	-	-	-	-	-	-
CDS::tig00000040:175150-175413(-)	7159.AAEL007477-PA	2.77e-61	189.0	COG5078@1|root,KOG0424@2759|Eukaryota,3902P@33154|Opisthokonta,3BB3G@33208|Metazoa,3CW76@33213|Bilateria,41XE7@6656|Arthropoda,3SJY2@50557|Insecta,451FD@7147|Diptera,45I50@7148|Nematocera	33208|Metazoa	O	Belongs to the ubiquitin-conjugating enzyme family	UBE2I	GO:0000003,GO:0000122,GO:0000166,GO:0000228,GO:0000280,GO:0000578,GO:0000775,GO:0000776,GO:0000777,GO:0000779,GO:0000780,GO:0000793,GO:0000794,GO:0000795,GO:0000940,GO:0001085,GO:0001650,GO:0001700,GO:0001947,GO:0002009,GO:0002119,GO:0002164,GO:0002376,GO:0002520,GO:0002682,GO:0002683,GO:0003002,GO:0003007,GO:0003143,GO:0003674,GO:0003824,GO:0004842,GO:0005488,GO:0005515,GO:0005524,GO:0005575,GO:…	-	ko:K10577	ko03013,ko04064,ko04120,ko05206,map03013,map04064,map04120,map05206	M00427	-	-	ko00000,ko00001,ko00002,ko03019,ko04121	-	-	-	UQ_con
CDS::tig00000040:204713-204856(+)	7176.CPIJ005150-PA	8.4e-18	79.3	2C45P@1|root,2SDC5@2759|Eukaryota,39W7Z@33154|Opisthokonta,3BPCI@33208|Metazoa,3DBCP@33213|Bilateria,4214U@6656|Arthropoda,3SP6B@50557|Insecta,45490@7147|Diptera,45JJP@7148|Nematocera	33208|Metazoa	S	Geminin	GMNN	GO:0000003,GO:0000082,GO:0000278,GO:0002064,GO:0002065,GO:0002066,GO:0003006,GO:0003674,GO:0003682,GO:0003712,GO:0003714,GO:0005488,GO:0005515,GO:0005575,GO:0005622,GO:0005623,GO:0005634,GO:0005654,GO:0005737,GO:0005829,GO:0006139,GO:0006259,GO:0006260,GO:0006261,GO:0006275,GO:0006277,GO:0006355,GO:0006725,GO:0006807,GO:0007049,GO:0007113,GO:0007275,GO:0007276,GO:0007281,GO:0007292,GO:0007304,GO:…	-	ko:K10749	-	-	-	-	ko00000,ko03032	-	-	-	Geminin
CDS::tig00000040:216115-217492(-)	7176.CPIJ014757-PA	2.41e-251	702.0	COG2940@1|root,KOG2084@2759|Eukaryota,38DMQ@33154|Opisthokonta,3BDP3@33208|Metazoa,3D0T1@33213|Bilateria,41YE1@6656|Arthropoda,3SK83@50557|Insecta,44X13@7147|Diptera,45K88@7148|Nematocera	33208|Metazoa	B	Conserved hypothetical protein	-	GO:0001654,GO:0001745,GO:0001751,GO:0001754,GO:0003674,GO:0005488,GO:0005515,GO:0005575,GO:0005622,GO:0005623,GO:0005634,GO:0005737,GO:0007275,GO:0007399,GO:0007423,GO:0008150,GO:0009653,GO:0009887,GO:0009892,GO:0009987,GO:0010468,GO:0010605,GO:0010629,GO:0019222,GO:0019899,GO:0022008,GO:0030154,GO:0030182,GO:0032501,GO:0032502,GO:0042051,GO:0042461,GO:0042462,GO:0042826,GO:0043226,GO:0043227,GO:…	-	ko:K11426	-	-	-	-	ko00000,ko03036	-	-	-	SET,zf-MYND
CDS::tig00000040:244863-245661(+)	7176.CPIJ005152-PA	1.99e-96	298.0	COG0572@1|root,KOG4203@2759|Eukaryota,38GJ8@33154|Opisthokonta,3BBER@33208|Metazoa,3CS7Z@33213|Bilateria,41X8A@6656|Arthropoda,3SFN9@50557|Insecta,455A3@7147|Diptera,45GC8@7148|Nematocera	33208|Metazoa	TZ	Uridine cytidine kinase i	UCK1	GO:0000166,GO:0003674,GO:0003824,GO:0004849,GO:0005488,GO:0005524,GO:0005575,GO:0005622,GO:0005623,GO:0005737,GO:0005829,GO:0006139,GO:0006206,GO:0006213,GO:0006220,GO:0006221,GO:0006222,GO:0006238,GO:0006241,GO:0006464,GO:0006508,GO:0006725,GO:0006753,GO:0006793,GO:0006796,GO:0006807,GO:0006950,GO:0007610,GO:0007631,GO:0008144,GO:0008150,GO:0008152,GO:0008655,GO:0009058,GO:0009112,GO:0009116,GO:…	2.7.1.48	ko:K00876	ko00240,ko00983,ko01100,map00240,map00983,map01100	-	R00513,R00516,R00517,R00962,R00964,R00967,R00968,R00970,R01548,R01549,R01880,R02091,R02096,R02097,R02327,R02332,R02371,R02372,R08232	RC00002,RC00017	ko00000,ko00001,ko01000	-	-	-	PRK
CDS::tig00000040:257421-257529(+)	7176.CPIJ005154-PA	6.06e-20	80.1	KOG2104@1|root,KOG2104@2759|Eukaryota	2759|Eukaryota	S	Ran GTPase binding	NUTF2	GO:0000060,GO:0001817,GO:0001818,GO:0002225,GO:0002682,GO:0002684,GO:0002697,GO:0002699,GO:0002700,GO:0002702,GO:0002759,GO:0002760,GO:0002784,GO:0002805,GO:0002807,GO:0002831,GO:0002833,GO:0002920,GO:0002922,GO:0003674,GO:0005198,GO:0005215,GO:0005488,GO:0005515,GO:0005575,GO:0005622,GO:0005623,GO:0005634,GO:0005635,GO:0005637,GO:0005640,GO:0005643,GO:0005654,GO:0005737,GO:0005829,GO:0006403,GO:…	-	ko:K12669	ko00510,ko00513,ko01100,ko04141,map00510,map00513,map01100,map04141	M00072	-	-	ko00000,ko00001,ko00002,ko02000	9.A.45.1.2,9.A.45.1.4,9.A.45.1.6	-	-	NTF2
CDS::tig00000040:260031-260130(+)	7176.CPIJ005155-PA	5.06e-14	67.0	KOG2104@1|root,KOG2104@2759|Eukaryota,3A7II@33154|Opisthokonta,3BPCC@33208|Metazoa,3D6CF@33213|Bilateria,41ZCH@6656|Arthropoda,3SMHR@50557|Insecta,453G6@7147|Diptera,45I7F@7148|Nematocera	33208|Metazoa	U	Nuclear transport factor 2 (NTF2) domain	NUTF2	GO:0000060,GO:0001817,GO:0001818,GO:0002225,GO:0002682,GO:0002684,GO:0002697,GO:0002699,GO:0002700,GO:0002702,GO:0002759,GO:0002760,GO:0002784,GO:0002805,GO:0002807,GO:0002831,GO:0002833,GO:0002920,GO:0002922,GO:0003674,GO:0005198,GO:0005215,GO:0005488,GO:0005515,GO:0005575,GO:0005622,GO:0005623,GO:0005634,GO:0005635,GO:0005637,GO:0005640,GO:0005643,GO:0005654,GO:0005737,GO:0005829,GO:0006403,GO:…	-	-	-	-	-	-	-	-	-	-	NTF2
CDS::tig00000040:260319-260433(+)	103372.F4WEM1	6.59e-17	75.5	KOG2104@1|root,KOG2104@2759|Eukaryota,3A7II@33154|Opisthokonta,3BPCC@33208|Metazoa,3D6CF@33213|Bilateria,41Z09@6656|Arthropoda,3SKWG@50557|Insecta,46N6Q@7399|Hymenoptera	33208|Metazoa	U	Nuclear transport factor 2 (NTF2) domain	NUTF2	GO:0000060,GO:0001817,GO:0001818,GO:0002225,GO:0002682,GO:0002684,GO:0002697,GO:0002699,GO:0002700,GO:0002702,GO:0002759,GO:0002760,GO:0002784,GO:0002805,GO:0002807,GO:0002831,GO:0002833,GO:0002920,GO:0002922,GO:0003674,GO:0005198,GO:0005215,GO:0005488,GO:0005515,GO:0005575,GO:0005622,GO:0005623,GO:0005634,GO:0005635,GO:0005637,GO:0005640,GO:0005643,GO:0005654,GO:0005737,GO:0005829,GO:0006403,GO:…	-	-	-	-	-	-	-	-	-	-	NTF2
CDS::tig00000040:291844-292864(-)	7176.CPIJ012358-PA	4.75e-65	218.0	2D8DC@1|root,2T9T5@2759|Eukaryota,394IJ@33154|Opisthokonta,3C9M9@33208|Metazoa,3DQRN@33213|Bilateria,426Y3@6656|Arthropoda,3SVDB@50557|Insecta,457H1@7147|Diptera	33208|Metazoa	S	zinc finger	-	-	-	-	-	-	-	-	-	-	-	-	-
CDS::tig00000040:335339-335873(-)	7176.CPIJ012358-PA	6.96e-75	237.0	2D8DC@1|root,2T9T5@2759|Eukaryota,394IJ@33154|Opisthokonta,3C9M9@33208|Metazoa,3DQRN@33213|Bilateria,426Y3@6656|Arthropoda,3SVDB@50557|Insecta,457H1@7147|Diptera	33208|Metazoa	S	zinc finger	-	-	-	-	-	-	-	-	-	-	-	-	-
CDS::tig00000040:341729-342104(+)	7176.CPIJ012381-PA	4.36e-72	218.0	KOG1744@1|root,KOG1744@2759|Eukaryota,3A1HW@33154|Opisthokonta,3BQEI@33208|Metazoa,3D7NQ@33213|Bilateria,41ZBP@6656|Arthropoda,3SQBI@50557|Insecta,453E7@7147|Diptera,45ING@7148|Nematocera	33208|Metazoa	B	Histone H2B	-	GO:0000123,GO:0000228,GO:0000785,GO:0000786,GO:0000788,GO:0000790,GO:0003674,GO:0003676,GO:0003677,GO:0005488,GO:0005515,GO:0005575,GO:0005622,GO:0005623,GO:0005634,GO:0005654,GO:0005694,GO:0006323,GO:0006325,GO:0006333,GO:0006334,GO:0006996,GO:0008150,GO:0009987,GO:0016043,GO:0022607,GO:0031248,GO:0031497,GO:0031974,GO:0031981,GO:0032991,GO:0032993,GO:0034622,GO:0034728,GO:0035267,GO:0043189,GO:…	-	ko:K11252,ko:K11275	ko05034,ko05203,ko05322,map05034,map05203,map05322	-	-	-	ko00000,ko00001,ko03036,ko04147	-	-	-	Histone
CDS::tig00000040:343439-343943(+)	7176.CPIJ012385-PA	1.93e-29	115.0	KOG4012@1|root,KOG4012@2759|Eukaryota,38FHA@33154|Opisthokonta,3BSPC@33208|Metazoa,3CY9X@33213|Bilateria,420RJ@6656|Arthropoda,3SNNM@50557|Insecta,458ZU@7147|Diptera,45IK1@7148|Nematocera	33208|Metazoa	B	Histone H1	-	GO:0000785,GO:0000786,GO:0003674,GO:0003676,GO:0003677,GO:0005488,GO:0005575,GO:0005622,GO:0005623,GO:0005634,GO:0005694,GO:0006323,GO:0006325,GO:0006333,GO:0006334,GO:0006996,GO:0008150,GO:0009987,GO:0016043,GO:0022607,GO:0031497,GO:0032991,GO:0032993,GO:0034622,GO:0034728,GO:0043226,GO:0043227,GO:0043228,GO:0043229,GO:0043231,GO:0043232,GO:0043933,GO:0044085,GO:0044422,GO:0044424,GO:0044427,GO:…	-	ko:K11275	-	-	-	-	ko00000,ko03036	-	-	-	Linker_histone
CDS::tig00000040:344360-344513(-)	10029.XP_003505643.2	1.22e-26	102.0	COG2036@1|root,KOG1745@2759|Eukaryota,KOG3467@2759|Eukaryota,3A1HI@33154|Opisthokonta,3BQAA@33208|Metazoa,3D789@33213|Bilateria,48C3X@7711|Chordata,495KF@7742|Vertebrata,3JEZY@40674|Mammalia	33208|Metazoa	B	Centromere kinetochore component CENP-T histone fold	-	GO:0000785,GO:0000786,GO:0003674,GO:0003676,GO:0003677,GO:0005488,GO:0005515,GO:0005575,GO:0005622,GO:0005623,GO:0005634,GO:0005694,GO:0006139,GO:0006323,GO:0006325,GO:0006333,GO:0006334,GO:0006351,GO:0006352,GO:0006725,GO:0006807,GO:0006996,GO:0008150,GO:0008152,GO:0009058,GO:0009059,GO:0009987,GO:0010467,GO:0016043,GO:0016070,GO:0018130,GO:0019438,GO:0022607,GO:0031497,GO:0032774,GO:0032991,GO:…	-	ko:K11253,ko:K11254	ko05034,ko05202,ko05203,ko05322,map05034,map05202,map05203,map05322	-	-	-	ko00000,ko00001,ko03036,ko04147	-	-	-	CENP-T_C,Histone
CDS::tig00000040:344543-344672(-)	103372.F4W7W7	1.21e-20	83.6	COG2036@1|root,KOG3467@2759|Eukaryota,3A4QH@33154|Opisthokonta,3CPD5@33208|Metazoa,3DKYN@33213|Bilateria,41ZB4@6656|Arthropoda,3SMKP@50557|Insecta,46IBM@7399|Hymenoptera	33208|Metazoa	B	Histone H4	His4r	GO:0000003,GO:0000228,GO:0000280,GO:0000785,GO:0000786,GO:0003674,GO:0003676,GO:0003677,GO:0005488,GO:0005515,GO:0005575,GO:0005622,GO:0005623,GO:0005634,GO:0005694,GO:0006139,GO:0006323,GO:0006325,GO:0006333,GO:0006334,GO:0006351,GO:0006352,GO:0006725,GO:0006807,GO:0006996,GO:0007049,GO:0007059,GO:0007143,GO:0007276,GO:0007292,GO:0008150,GO:0008152,GO:0009058,GO:0009059,GO:0009987,GO:0010467,GO:…	-	ko:K11254	ko05034,ko05203,ko05322,map05034,map05203,map05322	-	-	-	ko00000,ko00001,ko03036	-	-	-	CENP-T_C
CDS::tig00000040:350638-351013(-)	103372.F4WQG3	2.43e-78	233.0	COG5262@1|root,KOG1756@2759|Eukaryota,3A1K0@33154|Opisthokonta,3BPSK@33208|Metazoa,3D6YF@33213|Bilateria,41Z03@6656|Arthropoda,3SM7I@50557|Insecta,46M3N@7399|Hymenoptera	33208|Metazoa	B	Histone H2A	-	GO:0000228,GO:0000785,GO:0000786,GO:0000788,GO:0000790,GO:0002164,GO:0003674,GO:0003676,GO:0003677,GO:0005488,GO:0005515,GO:0005575,GO:0005622,GO:0005623,GO:0005634,GO:0005694,GO:0005700,GO:0005704,GO:0006325,GO:0006996,GO:0007275,GO:0007525,GO:0007526,GO:0008150,GO:0009791,GO:0009987,GO:0016043,GO:0031974,GO:0031981,GO:0032501,GO:0032502,GO:0032991,GO:0032993,GO:0043226,GO:0043227,GO:0043228,GO:…	-	ko:K11251	ko04217,ko05034,ko05322,map04217,map05034,map05322	-	-	-	ko00000,ko00001,ko03036,ko04147	-	-	-	Histone,Histone_H2A_C
CDS::tig00000040:355449-355824(+)	7176.CPIJ012381-PA	4.36e-72	218.0	KOG1744@1|root,KOG1744@2759|Eukaryota,3A1HW@33154|Opisthokonta,3BQEI@33208|Metazoa,3D7NQ@33213|Bilateria,41ZBP@6656|Arthropoda,3SQBI@50557|Insecta,453E7@7147|Diptera,45ING@7148|Nematocera	33208|Metazoa	B	Histone H2B	-	GO:0000123,GO:0000228,GO:0000785,GO:0000786,GO:0000788,GO:0000790,GO:0003674,GO:0003676,GO:0003677,GO:0005488,GO:0005515,GO:0005575,GO:0005622,GO:0005623,GO:0005634,GO:0005654,GO:0005694,GO:0006323,GO:0006325,GO:0006333,GO:0006334,GO:0006996,GO:0008150,GO:0009987,GO:0016043,GO:0022607,GO:0031248,GO:0031497,GO:0031974,GO:0031981,GO:0032991,GO:0032993,GO:0034622,GO:0034728,GO:0035267,GO:0043189,GO:…	-	ko:K11252,ko:K11275	ko05034,ko05203,ko05322,map05034,map05203,map05322	-	-	-	ko00000,ko00001,ko03036,ko04147	-	-	-	Histone
CDS::tig00000040:358074-358218(+)	7176.CPIJ012377-PA	4.03e-16	75.5	KOG4012@1|root,KOG4012@2759|Eukaryota,38FHA@33154|Opisthokonta,3BSPC@33208|Metazoa,3CY9X@33213|Bilateria,420RJ@6656|Arthropoda,3SNNM@50557|Insecta,458ZU@7147|Diptera,45IK1@7148|Nematocera	33208|Metazoa	B	Histone H1	-	GO:0000785,GO:0000786,GO:0003674,GO:0003676,GO:0003677,GO:0005488,GO:0005575,GO:0005622,GO:0005623,GO:0005634,GO:0005694,GO:0006323,GO:0006325,GO:0006333,GO:0006334,GO:0006996,GO:0008150,GO:0009987,GO:0016043,GO:0022607,GO:0031497,GO:0032991,GO:0032993,GO:0034622,GO:0034728,GO:0043226,GO:0043227,GO:0043228,GO:0043229,GO:0043231,GO:0043232,GO:0043933,GO:0044085,GO:0044422,GO:0044424,GO:0044427,GO:…	-	ko:K11275	-	-	-	-	ko00000,ko03036	-	-	-	Linker_histone
CDS::tig00000040:358347-358770(+)	7176.CPIJ012387-PA	1.74e-09	60.5	COG2036@1|root,KOG1745@2759|Eukaryota	2759|Eukaryota	B	protein heterodimerization activity	-	-	-	ko:K04905,ko:K11253,ko:K11275,ko:K22037	ko05034,ko05202,ko05322,map05034,map05202,map05322	-	-	-	ko00000,ko00001,ko02000,ko03036,ko04040,ko04147	1.A.1.20.1,1.A.25.1	-	-	BTB,Histone
CDS::tig00000040:359504-359797(-)	103372.F4W7W7	4.74e-60	185.0	COG2036@1|root,KOG3467@2759|Eukaryota,3A4QH@33154|Opisthokonta,3CPD5@33208|Metazoa,3DKYN@33213|Bilateria,41ZB4@6656|Arthropoda,3SMKP@50557|Insecta,46IBM@7399|Hymenoptera	33208|Metazoa	B	Histone H4	His4r	GO:0000003,GO:0000228,GO:0000280,GO:0000785,GO:0000786,GO:0003674,GO:0003676,GO:0003677,GO:0005488,GO:0005515,GO:0005575,GO:0005622,GO:0005623,GO:0005634,GO:0005694,GO:0006139,GO:0006323,GO:0006325,GO:0006333,GO:0006334,GO:0006351,GO:0006352,GO:0006725,GO:0006807,GO:0006996,GO:0007049,GO:0007059,GO:0007143,GO:0007276,GO:0007292,GO:0008150,GO:0008152,GO:0009058,GO:0009059,GO:0009987,GO:0010467,GO:…	-	ko:K11254	ko05034,ko05203,ko05322,map05034,map05203,map05322	-	-	-	ko00000,ko00001,ko03036	-	-	-	CENP-T_C
CDS::tig00000040:361506-361881(-)	103372.F4WQG3	2.96e-79	236.0	COG5262@1|root,KOG1756@2759|Eukaryota,3A1K0@33154|Opisthokonta,3BPSK@33208|Metazoa,3D6YF@33213|Bilateria,41Z03@6656|Arthropoda,3SM7I@50557|Insecta,46M3N@7399|Hymenoptera	33208|Metazoa	B	Histone H2A	-	GO:0000228,GO:0000785,GO:0000786,GO:0000788,GO:0000790,GO:0002164,GO:0003674,GO:0003676,GO:0003677,GO:0005488,GO:0005515,GO:0005575,GO:0005622,GO:0005623,GO:0005634,GO:0005694,GO:0005700,GO:0005704,GO:0006325,GO:0006996,GO:0007275,GO:0007525,GO:0007526,GO:0008150,GO:0009791,GO:0009987,GO:0016043,GO:0031974,GO:0031981,GO:0032501,GO:0032502,GO:0032991,GO:0032993,GO:0043226,GO:0043227,GO:0043228,GO:…	-	ko:K11251	ko04217,ko05034,ko05322,map04217,map05034,map05322	-	-	-	ko00000,ko00001,ko03036,ko04147	-	-	-	Histone,Histone_H2A_C
CDS::tig00000040:365043-365209(+)	7176.CPIJ012385-PA	6.69e-18	80.5	KOG4012@1|root,KOG4012@2759|Eukaryota,38FHA@33154|Opisthokonta,3BSPC@33208|Metazoa,3CY9X@33213|Bilateria,420RJ@6656|Arthropoda,3SNNM@50557|Insecta,458ZU@7147|Diptera,45IK1@7148|Nematocera	33208|Metazoa	B	Histone H1	-	GO:0000785,GO:0000786,GO:0003674,GO:0003676,GO:0003677,GO:0005488,GO:0005575,GO:0005622,GO:0005623,GO:0005634,GO:0005694,GO:0006323,GO:0006325,GO:0006333,GO:0006334,GO:0006996,GO:0008150,GO:0009987,GO:0016043,GO:0022607,GO:0031497,GO:0032991,GO:0032993,GO:0034622,GO:0034728,GO:0043226,GO:0043227,GO:0043228,GO:0043229,GO:0043231,GO:0043232,GO:0043933,GO:0044085,GO:0044422,GO:0044424,GO:0044427,GO:…	-	ko:K11275	-	-	-	-	ko00000,ko03036	-	-	-	Linker_histone
CDS::tig00000040:366196-366489(-)	103372.F4W7W7	4.74e-60	185.0	COG2036@1|root,KOG3467@2759|Eukaryota,3A4QH@33154|Opisthokonta,3CPD5@33208|Metazoa,3DKYN@33213|Bilateria,41ZB4@6656|Arthropoda,3SMKP@50557|Insecta,46IBM@7399|Hymenoptera	33208|Metazoa	B	Histone H4	His4r	GO:0000003,GO:0000228,GO:0000280,GO:0000785,GO:0000786,GO:0003674,GO:0003676,GO:0003677,GO:0005488,GO:0005515,GO:0005575,GO:0005622,GO:0005623,GO:0005634,GO:0005694,GO:0006139,GO:0006323,GO:0006325,GO:0006333,GO:0006334,GO:0006351,GO:0006352,GO:0006725,GO:0006807,GO:0006996,GO:0007049,GO:0007059,GO:0007143,GO:0007276,GO:0007292,GO:0008150,GO:0008152,GO:0009058,GO:0009059,GO:0009987,GO:0010467,GO:…	-	ko:K11254	ko05034,ko05203,ko05322,map05034,map05203,map05322	-	-	-	ko00000,ko00001,ko03036	-	-	-	CENP-T_C
CDS::tig00000040:368197-368572(-)	103372.F4WQG3	2.96e-79	236.0	COG5262@1|root,KOG1756@2759|Eukaryota,3A1K0@33154|Opisthokonta,3BPSK@33208|Metazoa,3D6YF@33213|Bilateria,41Z03@6656|Arthropoda,3SM7I@50557|Insecta,46M3N@7399|Hymenoptera	33208|Metazoa	B	Histone H2A	-	GO:0000228,GO:0000785,GO:0000786,GO:0000788,GO:0000790,GO:0002164,GO:0003674,GO:0003676,GO:0003677,GO:0005488,GO:0005515,GO:0005575,GO:0005622,GO:0005623,GO:0005634,GO:0005694,GO:0005700,GO:0005704,GO:0006325,GO:0006996,GO:0007275,GO:0007525,GO:0007526,GO:0008150,GO:0009791,GO:0009987,GO:0016043,GO:0031974,GO:0031981,GO:0032501,GO:0032502,GO:0032991,GO:0032993,GO:0043226,GO:0043227,GO:0043228,GO:…	-	ko:K11251	ko04217,ko05034,ko05322,map04217,map05034,map05322	-	-	-	ko00000,ko00001,ko03036,ko04147	-	-	-	Histone,Histone_H2A_C
CDS::tig00000040:372887-373180(-)	103372.F4W7W7	4.74e-60	185.0	COG2036@1|root,KOG3467@2759|Eukaryota,3A4QH@33154|Opisthokonta,3CPD5@33208|Metazoa,3DKYN@33213|Bilateria,41ZB4@6656|Arthropoda,3SMKP@50557|Insecta,46IBM@7399|Hymenoptera	33208|Metazoa	B	Histone H4	His4r	GO:0000003,GO:0000228,GO:0000280,GO:0000785,GO:0000786,GO:0003674,GO:0003676,GO:0003677,GO:0005488,GO:0005515,GO:0005575,GO:0005622,GO:0005623,GO:0005634,GO:0005694,GO:0006139,GO:0006323,GO:0006325,GO:0006333,GO:0006334,GO:0006351,GO:0006352,GO:0006725,GO:0006807,GO:0006996,GO:0007049,GO:0007059,GO:0007143,GO:0007276,GO:0007292,GO:0008150,GO:0008152,GO:0009058,GO:0009059,GO:0009987,GO:0010467,GO:…	-	ko:K11254	ko05034,ko05203,ko05322,map05034,map05203,map05322	-	-	-	ko00000,ko00001,ko03036	-	-	-	CENP-T_C
CDS::tig00000040:382228-382372(+)	7176.CPIJ012377-PA	4.03e-16	75.5	KOG4012@1|root,KOG4012@2759|Eukaryota,38FHA@33154|Opisthokonta,3BSPC@33208|Metazoa,3CY9X@33213|Bilateria,420RJ@6656|Arthropoda,3SNNM@50557|Insecta,458ZU@7147|Diptera,45IK1@7148|Nematocera	33208|Metazoa	B	Histone H1	-	GO:0000785,GO:0000786,GO:0003674,GO:0003676,GO:0003677,GO:0005488,GO:0005575,GO:0005622,GO:0005623,GO:0005634,GO:0005694,GO:0006323,GO:0006325,GO:0006333,GO:0006334,GO:0006996,GO:0008150,GO:0009987,GO:0016043,GO:0022607,GO:0031497,GO:0032991,GO:0032993,GO:0034622,GO:0034728,GO:0043226,GO:0043227,GO:0043228,GO:0043229,GO:0043231,GO:0043232,GO:0043933,GO:0044085,GO:0044422,GO:0044424,GO:0044427,GO:…	-	ko:K11275	-	-	-	-	ko00000,ko03036	-	-	-	Linker_histone
CDS::tig00000040:382501-382924(+)	7176.CPIJ012387-PA	1.74e-09	60.5	COG2036@1|root,KOG1745@2759|Eukaryota	2759|Eukaryota	B	protein heterodimerization activity	-	-	-	ko:K04905,ko:K11253,ko:K11275,ko:K22037	ko05034,ko05202,ko05322,map05034,map05202,map05322	-	-	-	ko00000,ko00001,ko02000,ko03036,ko04040,ko04147	1.A.1.20.1,1.A.25.1	-	-	BTB,Histone
CDS::tig00000040:399607-399773(+)	7176.CPIJ012385-PA	6.69e-18	80.5	KOG4012@1|root,KOG4012@2759|Eukaryota,38FHA@33154|Opisthokonta,3BSPC@33208|Metazoa,3CY9X@33213|Bilateria,420RJ@6656|Arthropoda,3SNNM@50557|Insecta,458ZU@7147|Diptera,45IK1@7148|Nematocera	33208|Metazoa	B	Histone H1	-	GO:0000785,GO:0000786,GO:0003674,GO:0003676,GO:0003677,GO:0005488,GO:0005575,GO:0005622,GO:0005623,GO:0005634,GO:0005694,GO:0006323,GO:0006325,GO:0006333,GO:0006334,GO:0006996,GO:0008150,GO:0009987,GO:0016043,GO:0022607,GO:0031497,GO:0032991,GO:0032993,GO:0034622,GO:0034728,GO:0043226,GO:0043227,GO:0043228,GO:0043229,GO:0043231,GO:0043232,GO:0043933,GO:0044085,GO:0044422,GO:0044424,GO:0044427,GO:…	-	ko:K11275	-	-	-	-	ko00000,ko03036	-	-	-	Linker_histone
CDS::tig00000040:422104-422479(-)	103372.F4WQG3	2.96e-79	236.0	COG5262@1|root,KOG1756@2759|Eukaryota,3A1K0@33154|Opisthokonta,3BPSK@33208|Metazoa,3D6YF@33213|Bilateria,41Z03@6656|Arthropoda,3SM7I@50557|Insecta,46M3N@7399|Hymenoptera	33208|Metazoa	B	Histone H2A	-	GO:0000228,GO:0000785,GO:0000786,GO:0000788,GO:0000790,GO:0002164,GO:0003674,GO:0003676,GO:0003677,GO:0005488,GO:0005515,GO:0005575,GO:0005622,GO:0005623,GO:0005634,GO:0005694,GO:0005700,GO:0005704,GO:0006325,GO:0006996,GO:0007275,GO:0007525,GO:0007526,GO:0008150,GO:0009791,GO:0009987,GO:0016043,GO:0031974,GO:0031981,GO:0032501,GO:0032502,GO:0032991,GO:0032993,GO:0043226,GO:0043227,GO:0043228,GO:…	-	ko:K11251	ko04217,ko05034,ko05322,map04217,map05034,map05322	-	-	-	ko00000,ko00001,ko03036,ko04147	-	-	-	Histone,Histone_H2A_C
CDS::tig00000040:429571-429864(-)	103372.F4W7W7	4.74e-60	185.0	COG2036@1|root,KOG3467@2759|Eukaryota,3A4QH@33154|Opisthokonta,3CPD5@33208|Metazoa,3DKYN@33213|Bilateria,41ZB4@6656|Arthropoda,3SMKP@50557|Insecta,46IBM@7399|Hymenoptera	33208|Metazoa	B	Histone H4	His4r	GO:0000003,GO:0000228,GO:0000280,GO:0000785,GO:0000786,GO:0003674,GO:0003676,GO:0003677,GO:0005488,GO:0005515,GO:0005575,GO:0005622,GO:0005623,GO:0005634,GO:0005694,GO:0006139,GO:0006323,GO:0006325,GO:0006333,GO:0006334,GO:0006351,GO:0006352,GO:0006725,GO:0006807,GO:0006996,GO:0007049,GO:0007059,GO:0007143,GO:0007276,GO:0007292,GO:0008150,GO:0008152,GO:0009058,GO:0009059,GO:0009987,GO:0010467,GO:…	-	ko:K11254	ko05034,ko05203,ko05322,map05034,map05203,map05322	-	-	-	ko00000,ko00001,ko03036	-	-	-	CENP-T_C
CDS::tig00000040:431561-431936(-)	103372.F4WQG3	2.96e-79	236.0	COG5262@1|root,KOG1756@2759|Eukaryota,3A1K0@33154|Opisthokonta,3BPSK@33208|Metazoa,3D6YF@33213|Bilateria,41Z03@6656|Arthropoda,3SM7I@50557|Insecta,46M3N@7399|Hymenoptera	33208|Metazoa	B	Histone H2A	-	GO:0000228,GO:0000785,GO:0000786,GO:0000788,GO:0000790,GO:0002164,GO:0003674,GO:0003676,GO:0003677,GO:0005488,GO:0005515,GO:0005575,GO:0005622,GO:0005623,GO:0005634,GO:0005694,GO:0005700,GO:0005704,GO:0006325,GO:0006996,GO:0007275,GO:0007525,GO:0007526,GO:0008150,GO:0009791,GO:0009987,GO:0016043,GO:0031974,GO:0031981,GO:0032501,GO:0032502,GO:0032991,GO:0032993,GO:0043226,GO:0043227,GO:0043228,GO:…	-	ko:K11251	ko04217,ko05034,ko05322,map04217,map05034,map05322	-	-	-	ko00000,ko00001,ko03036,ko04147	-	-	-	Histone,Histone_H2A_C
CDS::tig00000040:435097-435263(+)	7176.CPIJ012385-PA	6.69e-18	80.5	KOG4012@1|root,KOG4012@2759|Eukaryota,38FHA@33154|Opisthokonta,3BSPC@33208|Metazoa,3CY9X@33213|Bilateria,420RJ@6656|Arthropoda,3SNNM@50557|Insecta,458ZU@7147|Diptera,45IK1@7148|Nematocera	33208|Metazoa	B	Histone H1	-	GO:0000785,GO:0000786,GO:0003674,GO:0003676,GO:0003677,GO:0005488,GO:0005575,GO:0005622,GO:0005623,GO:0005634,GO:0005694,GO:0006323,GO:0006325,GO:0006333,GO:0006334,GO:0006996,GO:0008150,GO:0009987,GO:0016043,GO:0022607,GO:0031497,GO:0032991,GO:0032993,GO:0034622,GO:0034728,GO:0043226,GO:0043227,GO:0043228,GO:0043229,GO:0043231,GO:0043232,GO:0043933,GO:0044085,GO:0044422,GO:0044424,GO:0044427,GO:…	-	ko:K11275	-	-	-	-	ko00000,ko03036	-	-	-	Linker_histone
CDS::tig00000040:444599-444892(-)	103372.F4W7W7	4.74e-60	185.0	COG2036@1|root,KOG3467@2759|Eukaryota,3A4QH@33154|Opisthokonta,3CPD5@33208|Metazoa,3DKYN@33213|Bilateria,41ZB4@6656|Arthropoda,3SMKP@50557|Insecta,46IBM@7399|Hymenoptera	33208|Metazoa	B	Histone H4	His4r	GO:0000003,GO:0000228,GO:0000280,GO:0000785,GO:0000786,GO:0003674,GO:0003676,GO:0003677,GO:0005488,GO:0005515,GO:0005575,GO:0005622,GO:0005623,GO:0005634,GO:0005694,GO:0006139,GO:0006323,GO:0006325,GO:0006333,GO:0006334,GO:0006351,GO:0006352,GO:0006725,GO:0006807,GO:0006996,GO:0007049,GO:0007059,GO:0007143,GO:0007276,GO:0007292,GO:0008150,GO:0008152,GO:0009058,GO:0009059,GO:0009987,GO:0010467,GO:…	-	ko:K11254	ko05034,ko05203,ko05322,map05034,map05203,map05322	-	-	-	ko00000,ko00001,ko03036	-	-	-	CENP-T_C
CDS::tig00000040:450121-450287(+)	7176.CPIJ012385-PA	6.69e-18	80.5	KOG4012@1|root,KOG4012@2759|Eukaryota,38FHA@33154|Opisthokonta,3BSPC@33208|Metazoa,3CY9X@33213|Bilateria,420RJ@6656|Arthropoda,3SNNM@50557|Insecta,458ZU@7147|Diptera,45IK1@7148|Nematocera	33208|Metazoa	B	Histone H1	-	GO:0000785,GO:0000786,GO:0003674,GO:0003676,GO:0003677,GO:0005488,GO:0005575,GO:0005622,GO:0005623,GO:0005634,GO:0005694,GO:0006323,GO:0006325,GO:0006333,GO:0006334,GO:0006996,GO:0008150,GO:0009987,GO:0016043,GO:0022607,GO:0031497,GO:0032991,GO:0032993,GO:0034622,GO:0034728,GO:0043226,GO:0043227,GO:0043228,GO:0043229,GO:0043231,GO:0043232,GO:0043933,GO:0044085,GO:0044422,GO:0044424,GO:0044427,GO:…	-	ko:K11275	-	-	-	-	ko00000,ko03036	-	-	-	Linker_histone
CDS::tig00000040:457963-458256(-)	103372.F4W7W7	4.74e-60	185.0	COG2036@1|root,KOG3467@2759|Eukaryota,3A4QH@33154|Opisthokonta,3CPD5@33208|Metazoa,3DKYN@33213|Bilateria,41ZB4@6656|Arthropoda,3SMKP@50557|Insecta,46IBM@7399|Hymenoptera	33208|Metazoa	B	Histone H4	His4r	GO:0000003,GO:0000228,GO:0000280,GO:0000785,GO:0000786,GO:0003674,GO:0003676,GO:0003677,GO:0005488,GO:0005515,GO:0005575,GO:0005622,GO:0005623,GO:0005634,GO:0005694,GO:0006139,GO:0006323,GO:0006325,GO:0006333,GO:0006334,GO:0006351,GO:0006352,GO:0006725,GO:0006807,GO:0006996,GO:0007049,GO:0007059,GO:0007143,GO:0007276,GO:0007292,GO:0008150,GO:0008152,GO:0009058,GO:0009059,GO:0009987,GO:0010467,GO:…	-	ko:K11254	ko05034,ko05203,ko05322,map05034,map05203,map05322	-	-	-	ko00000,ko00001,ko03036	-	-	-	CENP-T_C
CDS::tig00000040:463487-463653(+)	7176.CPIJ012385-PA	6.69e-18	80.5	KOG4012@1|root,KOG4012@2759|Eukaryota,38FHA@33154|Opisthokonta,3BSPC@33208|Metazoa,3CY9X@33213|Bilateria,420RJ@6656|Arthropoda,3SNNM@50557|Insecta,458ZU@7147|Diptera,45IK1@7148|Nematocera	33208|Metazoa	B	Histone H1	-	GO:0000785,GO:0000786,GO:0003674,GO:0003676,GO:0003677,GO:0005488,GO:0005575,GO:0005622,GO:0005623,GO:0005634,GO:0005694,GO:0006323,GO:0006325,GO:0006333,GO:0006334,GO:0006996,GO:0008150,GO:0009987,GO:0016043,GO:0022607,GO:0031497,GO:0032991,GO:0032993,GO:0034622,GO:0034728,GO:0043226,GO:0043227,GO:0043228,GO:0043229,GO:0043231,GO:0043232,GO:0043933,GO:0044085,GO:0044422,GO:0044424,GO:0044427,GO:…	-	ko:K11275	-	-	-	-	ko00000,ko03036	-	-	-	Linker_histone
CDS::tig00000040:471282-471575(-)	103372.F4W7W7	4.74e-60	185.0	COG2036@1|root,KOG3467@2759|Eukaryota,3A4QH@33154|Opisthokonta,3CPD5@33208|Metazoa,3DKYN@33213|Bilateria,41ZB4@6656|Arthropoda,3SMKP@50557|Insecta,46IBM@7399|Hymenoptera	33208|Metazoa	B	Histone H4	His4r	GO:0000003,GO:0000228,GO:0000280,GO:0000785,GO:0000786,GO:0003674,GO:0003676,GO:0003677,GO:0005488,GO:0005515,GO:0005575,GO:0005622,GO:0005623,GO:0005634,GO:0005694,GO:0006139,GO:0006323,GO:0006325,GO:0006333,GO:0006334,GO:0006351,GO:0006352,GO:0006725,GO:0006807,GO:0006996,GO:0007049,GO:0007059,GO:0007143,GO:0007276,GO:0007292,GO:0008150,GO:0008152,GO:0009058,GO:0009059,GO:0009987,GO:0010467,GO:…	-	ko:K11254	ko05034,ko05203,ko05322,map05034,map05203,map05322	-	-	-	ko00000,ko00001,ko03036	-	-	-	CENP-T_C
CDS::tig00000040:478205-478371(+)	7176.CPIJ012385-PA	6.69e-18	80.5	KOG4012@1|root,KOG4012@2759|Eukaryota,38FHA@33154|Opisthokonta,3BSPC@33208|Metazoa,3CY9X@33213|Bilateria,420RJ@6656|Arthropoda,3SNNM@50557|Insecta,458ZU@7147|Diptera,45IK1@7148|Nematocera	33208|Metazoa	B	Histone H1	-	GO:0000785,GO:0000786,GO:0003674,GO:0003676,GO:0003677,GO:0005488,GO:0005575,GO:0005622,GO:0005623,GO:0005634,GO:0005694,GO:0006323,GO:0006325,GO:0006333,GO:0006334,GO:0006996,GO:0008150,GO:0009987,GO:0016043,GO:0022607,GO:0031497,GO:0032991,GO:0032993,GO:0034622,GO:0034728,GO:0043226,GO:0043227,GO:0043228,GO:0043229,GO:0043231,GO:0043232,GO:0043933,GO:0044085,GO:0044422,GO:0044424,GO:0044427,GO:…	-	ko:K11275	-	-	-	-	ko00000,ko03036	-	-	-	Linker_histone
CDS::tig00000040:486058-486351(-)	103372.F4W7W7	4.74e-60	185.0	COG2036@1|root,KOG3467@2759|Eukaryota,3A4QH@33154|Opisthokonta,3CPD5@33208|Metazoa,3DKYN@33213|Bilateria,41ZB4@6656|Arthropoda,3SMKP@50557|Insecta,46IBM@7399|Hymenoptera	33208|Metazoa	B	Histone H4	His4r	GO:0000003,GO:0000228,GO:0000280,GO:0000785,GO:0000786,GO:0003674,GO:0003676,GO:0003677,GO:0005488,GO:0005515,GO:0005575,GO:0005622,GO:0005623,GO:0005634,GO:0005694,GO:0006139,GO:0006323,GO:0006325,GO:0006333,GO:0006334,GO:0006351,GO:0006352,GO:0006725,GO:0006807,GO:0006996,GO:0007049,GO:0007059,GO:0007143,GO:0007276,GO:0007292,GO:0008150,GO:0008152,GO:0009058,GO:0009059,GO:0009987,GO:0010467,GO:…	-	ko:K11254	ko05034,ko05203,ko05322,map05034,map05203,map05322	-	-	-	ko00000,ko00001,ko03036	-	-	-	CENP-T_C
CDS::tig00000040:492239-492614(-)	103372.F4WQG3	2.96e-79	236.0	COG5262@1|root,KOG1756@2759|Eukaryota,3A1K0@33154|Opisthokonta,3BPSK@33208|Metazoa,3D6YF@33213|Bilateria,41Z03@6656|Arthropoda,3SM7I@50557|Insecta,46M3N@7399|Hymenoptera	33208|Metazoa	B	Histone H2A	-	GO:0000228,GO:0000785,GO:0000786,GO:0000788,GO:0000790,GO:0002164,GO:0003674,GO:0003676,GO:0003677,GO:0005488,GO:0005515,GO:0005575,GO:0005622,GO:0005623,GO:0005634,GO:0005694,GO:0005700,GO:0005704,GO:0006325,GO:0006996,GO:0007275,GO:0007525,GO:0007526,GO:0008150,GO:0009791,GO:0009987,GO:0016043,GO:0031974,GO:0031981,GO:0032501,GO:0032502,GO:0032991,GO:0032993,GO:0043226,GO:0043227,GO:0043228,GO:…	-	ko:K11251	ko04217,ko05034,ko05322,map04217,map05034,map05322	-	-	-	ko00000,ko00001,ko03036,ko04147	-	-	-	Histone,Histone_H2A_C
CDS::tig00000040:492878-493253(+)	7176.CPIJ012381-PA	4.36e-72	218.0	KOG1744@1|root,KOG1744@2759|Eukaryota,3A1HW@33154|Opisthokonta,3BQEI@33208|Metazoa,3D7NQ@33213|Bilateria,41ZBP@6656|Arthropoda,3SQBI@50557|Insecta,453E7@7147|Diptera,45ING@7148|Nematocera	33208|Metazoa	B	Histone H2B	-	GO:0000123,GO:0000228,GO:0000785,GO:0000786,GO:0000788,GO:0000790,GO:0003674,GO:0003676,GO:0003677,GO:0005488,GO:0005515,GO:0005575,GO:0005622,GO:0005623,GO:0005634,GO:0005654,GO:0005694,GO:0006323,GO:0006325,GO:0006333,GO:0006334,GO:0006996,GO:0008150,GO:0009987,GO:0016043,GO:0022607,GO:0031248,GO:0031497,GO:0031974,GO:0031981,GO:0032991,GO:0032993,GO:0034622,GO:0034728,GO:0035267,GO:0043189,GO:…	-	ko:K11252,ko:K11275	ko05034,ko05203,ko05322,map05034,map05203,map05322	-	-	-	ko00000,ko00001,ko03036,ko04147	-	-	-	Histone
CDS::tig00000040:495502-495729(+)	7176.CPIJ012377-PA	3.04e-34	123.0	KOG4012@1|root,KOG4012@2759|Eukaryota,38FHA@33154|Opisthokonta,3BSPC@33208|Metazoa,3CY9X@33213|Bilateria,420RJ@6656|Arthropoda,3SNNM@50557|Insecta,458ZU@7147|Diptera,45IK1@7148|Nematocera	33208|Metazoa	B	Histone H1	-	GO:0000785,GO:0000786,GO:0003674,GO:0003676,GO:0003677,GO:0005488,GO:0005575,GO:0005622,GO:0005623,GO:0005634,GO:0005694,GO:0006323,GO:0006325,GO:0006333,GO:0006334,GO:0006996,GO:0008150,GO:0009987,GO:0016043,GO:0022607,GO:0031497,GO:0032991,GO:0032993,GO:0034622,GO:0034728,GO:0043226,GO:0043227,GO:0043228,GO:0043229,GO:0043231,GO:0043232,GO:0043933,GO:0044085,GO:0044422,GO:0044424,GO:0044427,GO:…	-	ko:K11275	-	-	-	-	ko00000,ko03036	-	-	-	Linker_histone
CDS::tig00000040:496919-497212(-)	103372.F4W7W7	4.74e-60	185.0	COG2036@1|root,KOG3467@2759|Eukaryota,3A4QH@33154|Opisthokonta,3CPD5@33208|Metazoa,3DKYN@33213|Bilateria,41ZB4@6656|Arthropoda,3SMKP@50557|Insecta,46IBM@7399|Hymenoptera	33208|Metazoa	B	Histone H4	His4r	GO:0000003,GO:0000228,GO:0000280,GO:0000785,GO:0000786,GO:0003674,GO:0003676,GO:0003677,GO:0005488,GO:0005515,GO:0005575,GO:0005622,GO:0005623,GO:0005634,GO:0005694,GO:0006139,GO:0006323,GO:0006325,GO:0006333,GO:0006334,GO:0006351,GO:0006352,GO:0006725,GO:0006807,GO:0006996,GO:0007049,GO:0007059,GO:0007143,GO:0007276,GO:0007292,GO:0008150,GO:0008152,GO:0009058,GO:0009059,GO:0009987,GO:0010467,GO:…	-	ko:K11254	ko05034,ko05203,ko05322,map05034,map05203,map05322	-	-	-	ko00000,ko00001,ko03036	-	-	-	CENP-T_C
CDS::tig00000040:498905-499280(-)	103372.F4WQG3	2.96e-79	236.0	COG5262@1|root,KOG1756@2759|Eukaryota,3A1K0@33154|Opisthokonta,3BPSK@33208|Metazoa,3D6YF@33213|Bilateria,41Z03@6656|Arthropoda,3SM7I@50557|Insecta,46M3N@7399|Hymenoptera	33208|Metazoa	B	Histone H2A	-	GO:0000228,GO:0000785,GO:0000786,GO:0000788,GO:0000790,GO:0002164,GO:0003674,GO:0003676,GO:0003677,GO:0005488,GO:0005515,GO:0005575,GO:0005622,GO:0005623,GO:0005634,GO:0005694,GO:0005700,GO:0005704,GO:0006325,GO:0006996,GO:0007275,GO:0007525,GO:0007526,GO:0008150,GO:0009791,GO:0009987,GO:0016043,GO:0031974,GO:0031981,GO:0032501,GO:0032502,GO:0032991,GO:0032993,GO:0043226,GO:0043227,GO:0043228,GO:…	-	ko:K11251	ko04217,ko05034,ko05322,map04217,map05034,map05322	-	-	-	ko00000,ko00001,ko03036,ko04147	-	-	-	Histone,Histone_H2A_C
CDS::tig00000040:502442-502865(+)	7176.CPIJ012387-PA	1.74e-09	60.5	COG2036@1|root,KOG1745@2759|Eukaryota	2759|Eukaryota	B	protein heterodimerization activity	-	-	-	ko:K04905,ko:K11253,ko:K11275,ko:K22037	ko05034,ko05202,ko05322,map05034,map05202,map05322	-	-	-	ko00000,ko00001,ko02000,ko03036,ko04040,ko04147	1.A.1.20.1,1.A.25.1	-	-	BTB,Histone
CDS::tig00000042:18475-18654(-)	7176.CPIJ015131-PA	4.18e-38	130.0	KOG4149@1|root,KOG4149@2759|Eukaryota,3A07Z@33154|Opisthokonta,3BQ9H@33208|Metazoa,3D868@33213|Bilateria,423UJ@6656|Arthropoda,3SZUS@50557|Insecta,4593K@7147|Diptera,45IGE@7148|Nematocera	33208|Metazoa	S	CHCH domain	CHCHD4	GO:0000002,GO:0003674,GO:0003824,GO:0005575,GO:0005622,GO:0005623,GO:0005737,GO:0005739,GO:0005740,GO:0005758,GO:0006139,GO:0006259,GO:0006281,GO:0006457,GO:0006458,GO:0006464,GO:0006605,GO:0006626,GO:0006725,GO:0006807,GO:0006810,GO:0006839,GO:0006886,GO:0006950,GO:0006974,GO:0006979,GO:0006996,GO:0007005,GO:0008104,GO:0008150,GO:0008152,GO:0009893,GO:0009987,GO:0010033,GO:0010467,GO:0015031,GO:…	-	ko:K17782	-	-	-	-	ko00000,ko02000,ko03029	3.A.8.1	-	-	CHCH
CDS::tig00000042:33011-35669(-)	7176.CPIJ015134-PA	0.0	1517.0	COG0060@1|root,KOG0433@2759|Eukaryota,38E68@33154|Opisthokonta,3BC9W@33208|Metazoa,3CS4T@33213|Bilateria,41WGE@6656|Arthropoda,3SJWC@50557|Insecta,44ZRT@7147|Diptera,45EBZ@7148|Nematocera	33208|Metazoa	J	Belongs to the class-I aminoacyl-tRNA synthetase family	IARS2	GO:0000049,GO:0000166,GO:0002161,GO:0003674,GO:0003676,GO:0003723,GO:0003824,GO:0004812,GO:0004822,GO:0005488,GO:0005524,GO:0005575,GO:0005622,GO:0005623,GO:0005737,GO:0005739,GO:0005759,GO:0005829,GO:0006082,GO:0006139,GO:0006399,GO:0006412,GO:0006418,GO:0006428,GO:0006450,GO:0006518,GO:0006520,GO:0006725,GO:0006807,GO:0008144,GO:0008150,GO:0008152,GO:0009058,GO:0009059,GO:0009987,GO:0010467,GO:…	6.1.1.5	ko:K01870	ko00970,map00970	M00359,M00360	R03656	RC00055,RC00523	ko00000,ko00001,ko00002,ko01000,ko01007,ko03016	-	-	-	Anticodon_1,tRNA-synt_1,zf-FPG_IleRS
CDS::tig00000042:106938-107245(+)	7176.CPIJ008803-PA	3.39e-40	144.0	29K6Z@1|root,2T8SI@2759|Eukaryota,393CV@33154|Opisthokonta,3C8N3@33208|Metazoa,3DPPA@33213|Bilateria,425WC@6656|Arthropoda,3ST23@50557|Insecta,45B5N@7147|Diptera,45JUN@7148|Nematocera	33208|Metazoa	I	Odorant receptor	-	-	-	-	-	-	-	-	-	-	-	-	7tm_6
CDS::tig00000042:108197-108416(+)	7176.CPIJ000546-PA	5.45e-23	95.5	29K6Z@1|root,2T8SI@2759|Eukaryota,393CV@33154|Opisthokonta,3C8N3@33208|Metazoa,3DPPA@33213|Bilateria,425WC@6656|Arthropoda,3ST23@50557|Insecta,45B5N@7147|Diptera,45JUN@7148|Nematocera	33208|Metazoa	I	Odorant receptor	-	-	-	-	-	-	-	-	-	-	-	-	7tm_6
CDS::tig00000042:136734-137388(+)	7176.CPIJ003747-PA	1.65e-130	394.0	KOG4436@1|root,KOG4436@2759|Eukaryota,3AM61@33154|Opisthokonta,3BEDT@33208|Metazoa,3CR7Q@33213|Bilateria,41U9N@6656|Arthropoda,3SJ44@50557|Insecta,451D7@7147|Diptera,45CRN@7148|Nematocera	33208|Metazoa	S	Domain in Tre-2, BUB2p, and Cdc16p. Probable Rab-GAPs.	EVI5L	GO:0000003,GO:0001667,GO:0002064,GO:0002065,GO:0002066,GO:0003006,GO:0003674,GO:0005096,GO:0005488,GO:0005515,GO:0005575,GO:0005622,GO:0005623,GO:0005634,GO:0005737,GO:0005794,GO:0005815,GO:0005819,GO:0005829,GO:0005856,GO:0006810,GO:0006886,GO:0006928,GO:0007049,GO:0007275,GO:0007276,GO:0007281,GO:0007292,GO:0007297,GO:0007298,GO:0008047,GO:0008104,GO:0008150,GO:0008283,GO:0009888,GO:0009987,GO:…	-	ko:K20242	-	-	-	-	ko00000,ko04131	-	-	-	RabGAP-TBC
CDS::tig00000042:146636-146996(+)	34740.HMEL004902-PA	1.25e-54	184.0	KOG4436@1|root,KOG4436@2759|Eukaryota,3AM61@33154|Opisthokonta,3BEDT@33208|Metazoa,3CR7Q@33213|Bilateria,41U9N@6656|Arthropoda,3SJ44@50557|Insecta,442MD@7088|Lepidoptera	33208|Metazoa	S	Rab GTPase activator activity. It is involved in the biological process described with regulation of Rab GTPase activity	EVI5L	GO:0000003,GO:0001667,GO:0002064,GO:0002065,GO:0002066,GO:0003006,GO:0003674,GO:0005096,GO:0005488,GO:0005515,GO:0005575,GO:0005622,GO:0005623,GO:0005634,GO:0005737,GO:0005794,GO:0005815,GO:0005819,GO:0005829,GO:0005856,GO:0006810,GO:0006886,GO:0006928,GO:0007049,GO:0007275,GO:0007276,GO:0007281,GO:0007292,GO:0007297,GO:0007298,GO:0008047,GO:0008104,GO:0008150,GO:0008283,GO:0009888,GO:0009987,GO:…	-	ko:K20242	-	-	-	-	ko00000,ko04131	-	-	-	RabGAP-TBC
CDS::tig00000042:147273-147564(+)	9258.ENSOANP00000033255	1.95e-10	61.2	KOG4436@1|root,KOG4436@2759|Eukaryota,3AM61@33154|Opisthokonta,3BEDT@33208|Metazoa,3CR7Q@33213|Bilateria,47ZQM@7711|Chordata,48XV4@7742|Vertebrata,3J7UV@40674|Mammalia	33208|Metazoa	S	Domain in Tre-2, BUB2p, and Cdc16p. Probable Rab-GAPs.	EVI5L	GO:0000003,GO:0001667,GO:0002064,GO:0002065,GO:0002066,GO:0003006,GO:0003674,GO:0005096,GO:0005488,GO:0005515,GO:0005575,GO:0005622,GO:0005623,GO:0005737,GO:0005794,GO:0006810,GO:0006886,GO:0006928,GO:0007276,GO:0007281,GO:0007292,GO:0007297,GO:0007298,GO:0008047,GO:0008104,GO:0008150,GO:0009888,GO:0009987,GO:0010631,GO:0010639,GO:0012505,GO:0015031,GO:0015833,GO:0016477,GO:0017016,GO:0017137,GO:…	-	ko:K20242	-	-	-	-	ko00000,ko04131	-	-	-	RabGAP-TBC
CDS::tig00000042:155749-157816(-)	7176.CPIJ003748-PA	0.0	1167.0	KOG2321@1|root,KOG2321@2759|Eukaryota,38HX8@33154|Opisthokonta,3B9B5@33208|Metazoa,3CSCD@33213|Bilateria,41V40@6656|Arthropoda,3SI84@50557|Insecta,44XJ4@7147|Diptera,45FVQ@7148|Nematocera	33208|Metazoa	S	NUC153 domain	NOL10	GO:0005575,GO:0005622,GO:0005623,GO:0005634,GO:0005730,GO:0031974,GO:0031981,GO:0043226,GO:0043227,GO:0043228,GO:0043229,GO:0043231,GO:0043232,GO:0043233,GO:0044422,GO:0044424,GO:0044428,GO:0044446,GO:0044464,GO:0070013	-	ko:K14788	-	-	-	-	ko00000,ko03009	-	-	-	NUC153
CDS::tig00000042:261286-261892(+)	7176.CPIJ003744-PA	4.63e-141	403.0	COG0174@1|root,KOG0683@2759|Eukaryota,38F54@33154|Opisthokonta,3BCP8@33208|Metazoa,3CVDC@33213|Bilateria,41WB1@6656|Arthropoda,3SH7Y@50557|Insecta,44Z10@7147|Diptera,45HFH@7148|Nematocera	33208|Metazoa	E	Glutamine synthetase	GLUL	GO:0000166,GO:0003674,GO:0003824,GO:0004351,GO:0004356,GO:0005488,GO:0005524,GO:0005575,GO:0005622,GO:0005623,GO:0005737,GO:0005739,GO:0006082,GO:0006520,GO:0006536,GO:0006538,GO:0006541,GO:0006542,GO:0006807,GO:0007275,GO:0007399,GO:0007416,GO:0008144,GO:0008150,GO:0008152,GO:0008652,GO:0009056,GO:0009058,GO:0009063,GO:0009064,GO:0009065,GO:0009084,GO:0009987,GO:0016043,GO:0016053,GO:0016054,GO:…	6.3.1.2	ko:K01915	ko00220,ko00250,ko00630,ko00910,ko01100,ko01120,ko01230,ko02020,ko04217,ko04724,ko04727,map00220,map00250,map00630,map00910,map01100,map01120,map01230,map02020,map04217,map04724,map04727	-	R00253	RC00010,RC02798	ko00000,ko00001,ko01000,ko04147	-	-	-	Gln-synt_C,Gln-synt_N
CDS::tig00000042:262904-263148(+)	7176.CPIJ003744-PA	9.9e-51	168.0	COG0174@1|root,KOG0683@2759|Eukaryota,38F54@33154|Opisthokonta,3BCP8@33208|Metazoa,3CVDC@33213|Bilateria,41WB1@6656|Arthropoda,3SH7Y@50557|Insecta,44Z10@7147|Diptera,45HFH@7148|Nematocera	33208|Metazoa	E	Glutamine synthetase	GLUL	GO:0000166,GO:0003674,GO:0003824,GO:0004351,GO:0004356,GO:0005488,GO:0005524,GO:0005575,GO:0005622,GO:0005623,GO:0005737,GO:0005739,GO:0006082,GO:0006520,GO:0006536,GO:0006538,GO:0006541,GO:0006542,GO:0006807,GO:0007275,GO:0007399,GO:0007416,GO:0008144,GO:0008150,GO:0008152,GO:0008652,GO:0009056,GO:0009058,GO:0009063,GO:0009064,GO:0009065,GO:0009084,GO:0009987,GO:0016043,GO:0016053,GO:0016054,GO:…	6.3.1.2	ko:K01915	ko00220,ko00250,ko00630,ko00910,ko01100,ko01120,ko01230,ko02020,ko04217,ko04724,ko04727,map00220,map00250,map00630,map00910,map01100,map01120,map01230,map02020,map04217,map04724,map04727	-	R00253	RC00010,RC02798	ko00000,ko00001,ko01000,ko04147	-	-	-	Gln-synt_C,Gln-synt_N
CDS::tig00000042:268053-268238(-)	9823.ENSSSCP00000000025	6.04e-14	70.9	KOG3631@1|root,KOG3631@2759|Eukaryota,38C16@33154|Opisthokonta,3BEDQ@33208|Metazoa,3CSSI@33213|Bilateria,480YA@7711|Chordata,491GN@7742|Vertebrata,3J6EB@40674|Mammalia,4IXUX@91561|Cetartiodactyla	33208|Metazoa	Z	Parvin beta	PARVB	GO:0002009,GO:0002165,GO:0003674,GO:0003779,GO:0005488,GO:0005515,GO:0005575,GO:0005622,GO:0005623,GO:0005737,GO:0005829,GO:0005856,GO:0005886,GO:0005912,GO:0005924,GO:0005925,GO:0006996,GO:0007010,GO:0007155,GO:0007163,GO:0007275,GO:0007444,GO:0007472,GO:0007475,GO:0007476,GO:0007517,GO:0007552,GO:0007560,GO:0008092,GO:0008150,GO:0008360,GO:0008587,GO:0009653,GO:0009791,GO:0009886,GO:0009887,GO:…	-	ko:K06275	ko04510,map04510	-	-	-	ko00000,ko00001,ko04147,ko04812	-	-	-	CH
CDS::tig00000042:291564-291841(+)	7230.FBpp0162993	5.54e-46	159.0	KOG0332@1|root,KOG0332@2759|Eukaryota,38BIT@33154|Opisthokonta,3BCN5@33208|Metazoa,3CU2C@33213|Bilateria,41V8G@6656|Arthropoda,3SHVD@50557|Insecta,44X37@7147|Diptera,45WHQ@7214|Drosophilidae	33208|Metazoa	A	nucleic acid binding	DDX25	GO:0000003,GO:0000166,GO:0003006,GO:0003674,GO:0003676,GO:0003723,GO:0003724,GO:0003824,GO:0004004,GO:0004386,GO:0005488,GO:0005524,GO:0005575,GO:0005622,GO:0005623,GO:0005634,GO:0005635,GO:0005643,GO:0005681,GO:0005730,GO:0005737,GO:0006139,GO:0006396,GO:0006403,GO:0006405,GO:0006406,GO:0006417,GO:0006611,GO:0006725,GO:0006807,GO:0006810,GO:0006886,GO:0006913,GO:0007275,GO:0007276,GO:0007281,GO:…	3.6.4.13	ko:K18655,ko:K18656	-	-	-	-	ko00000,ko01000,ko03019	-	-	-	DEAD,Helicase_C
CDS::tig00000043:205894-206404(+)	7176.CPIJ017687-PA	4.3e-102	307.0	2DZXT@1|root,2S7E4@2759|Eukaryota,3A9AM@33154|Opisthokonta,3BUBA@33208|Metazoa,3DB8X@33213|Bilateria,421FR@6656|Arthropoda,3SPHU@50557|Insecta,453V7@7147|Diptera,45I7G@7148|Nematocera	33208|Metazoa	S	Domain of unknown function (DUF4820)	-	GO:0003674,GO:0005575,GO:0005622,GO:0005623,GO:0005811,GO:0008150,GO:0043226,GO:0043228,GO:0043229,GO:0043232,GO:0044424,GO:0044464	-	-	-	-	-	-	-	-	-	-	DUF4820
CDS::tig00000043:348066-348690(+)	7176.CPIJ017689-PA	7.45e-113	330.0	KOG1030@1|root,KOG1030@2759|Eukaryota,3AGQK@33154|Opisthokonta,3BXK7@33208|Metazoa,3DD4T@33213|Bilateria,4227U@6656|Arthropoda,3SQJU@50557|Insecta,458DT@7147|Diptera,45K5H@7148|Nematocera	33208|Metazoa	S	Protein kinase C conserved region 2 (CalB)	-	-	-	-	-	-	-	-	-	-	-	-	C2
CDS::tig00000043:348748-348955(+)	7176.CPIJ017689-PA	7.79e-37	130.0	KOG1030@1|root,KOG1030@2759|Eukaryota,3AGQK@33154|Opisthokonta,3BXK7@33208|Metazoa,3DD4T@33213|Bilateria,4227U@6656|Arthropoda,3SQJU@50557|Insecta,458DT@7147|Diptera,45K5H@7148|Nematocera	33208|Metazoa	S	Protein kinase C conserved region 2 (CalB)	-	-	-	-	-	-	-	-	-	-	-	-	C2
CDS::tig00000043:373237-373434(+)	7176.CPIJ017690-PA	3.34e-39	137.0	KOG1030@1|root,KOG1030@2759|Eukaryota,38BAV@33154|Opisthokonta,3BAZY@33208|Metazoa,3CUDD@33213|Bilateria,41TT9@6656|Arthropoda,3SFZ3@50557|Insecta,450FB@7147|Diptera,45HUI@7148|Nematocera	33208|Metazoa	S	Multiple C2 domain and transmembrane region protein	MCTP2	GO:0001505,GO:0003674,GO:0005488,GO:0005509,GO:0005575,GO:0005622,GO:0005623,GO:0005634,GO:0005654,GO:0005737,GO:0005768,GO:0005783,GO:0005789,GO:0005829,GO:0007154,GO:0007165,GO:0007275,GO:0008021,GO:0008150,GO:0009987,GO:0010646,GO:0012505,GO:0012506,GO:0016020,GO:0016021,GO:0019722,GO:0019932,GO:0023051,GO:0023052,GO:0030054,GO:0030100,GO:0030133,GO:0030334,GO:0030336,GO:0030658,GO:0030659,GO:…	-	-	-	-	-	-	-	-	-	-	C2,PRT_C
CDS::tig00000043:379043-379210(+)	7176.CPIJ017691-PA	5.71e-27	103.0	KOG1030@1|root,KOG1030@2759|Eukaryota,38BAV@33154|Opisthokonta,3BAZY@33208|Metazoa,3CUDD@33213|Bilateria,41TT9@6656|Arthropoda,3SFZ3@50557|Insecta,450FB@7147|Diptera,45HUI@7148|Nematocera	33208|Metazoa	S	Multiple C2 domain and transmembrane region protein	MCTP2	GO:0001505,GO:0003674,GO:0005488,GO:0005509,GO:0005575,GO:0005622,GO:0005623,GO:0005634,GO:0005654,GO:0005737,GO:0005768,GO:0005783,GO:0005789,GO:0005829,GO:0007154,GO:0007165,GO:0007275,GO:0008021,GO:0008150,GO:0009987,GO:0010646,GO:0012505,GO:0012506,GO:0016020,GO:0016021,GO:0019722,GO:0019932,GO:0023051,GO:0023052,GO:0030054,GO:0030100,GO:0030133,GO:0030334,GO:0030336,GO:0030658,GO:0030659,GO:…	-	-	-	-	-	-	-	-	-	-	C2,PRT_C
CDS::tig00000046:169818-170148(+)	7176.CPIJ008820-PA	9.58e-30	111.0	KOG4564@1|root,KOG4564@2759|Eukaryota,38ZXY@33154|Opisthokonta,3BH67@33208|Metazoa,3D038@33213|Bilateria,41TKJ@6656|Arthropoda,3SI1I@50557|Insecta,452EA@7147|Diptera,45DAV@7148|Nematocera	33208|Metazoa	T	hormone receptor	CRHR2	GO:0000003,GO:0001653,GO:0001666,GO:0001817,GO:0001819,GO:0001932,GO:0001934,GO:0001965,GO:0002027,GO:0002376,GO:0002682,GO:0002684,GO:0002694,GO:0002696,GO:0002697,GO:0002699,GO:0002703,GO:0002705,GO:0002790,GO:0002791,GO:0002792,GO:0002886,GO:0002888,GO:0003008,GO:0003013,GO:0003674,GO:0004888,GO:0004930,GO:0004948,GO:0005102,GO:0005179,GO:0005488,GO:0005515,GO:0005575,GO:0005622,GO:0005623,GO:…	-	ko:K04578,ko:K04579	ko04080,ko04730,ko04934,map04080,map04730,map04934	-	-	-	ko00000,ko00001,ko04030	-	-	-	7tm_2,HRM
CDS::tig00000046:171522-171927(+)	7176.CPIJ008819-PA	1e-88	261.0	COG5201@1|root,KOG1724@2759|Eukaryota,3A0BT@33154|Opisthokonta,3B94V@33208|Metazoa,3D10A@33213|Bilateria,41TKC@6656|Arthropoda,3SH8I@50557|Insecta,44ZIX@7147|Diptera,45BIQ@7148|Nematocera	33208|Metazoa	O	Belongs to the SKP1 family	SKP1	GO:0000003,GO:0000086,GO:0000132,GO:0000151,GO:0000165,GO:0000209,GO:0000226,GO:0000278,GO:0001932,GO:0001933,GO:0002376,GO:0003006,GO:0003674,GO:0003824,GO:0004842,GO:0005488,GO:0005515,GO:0005575,GO:0005622,GO:0005623,GO:0005634,GO:0005654,GO:0005737,GO:0005813,GO:0005815,GO:0005829,GO:0005856,GO:0006139,GO:0006259,GO:0006260,GO:0006261,GO:0006323,GO:0006325,GO:0006464,GO:0006468,GO:0006508,GO:…	-	ko:K03094	ko04110,ko04111,ko04114,ko04120,ko04141,ko04310,ko04341,ko04350,ko04710,ko05168,ko05200,map04110,map04111,map04114,map04120,map04141,map04310,map04341,map04350,map04710,map05168,map05200	M00379,M00380,M00381,M00382,M00387,M00407,M00411	-	-	ko00000,ko00001,ko00002,ko03036,ko04121	-	-	-	Skp1,Skp1_POZ
CDS::tig00000046:178166-178571(-)	7176.CPIJ008819-PA	3.5e-89	263.0	COG5201@1|root,KOG1724@2759|Eukaryota,3A0BT@33154|Opisthokonta,3B94V@33208|Metazoa,3D10A@33213|Bilateria,41TKC@6656|Arthropoda,3SH8I@50557|Insecta,44ZIX@7147|Diptera,45BIQ@7148|Nematocera	33208|Metazoa	O	Belongs to the SKP1 family	SKP1	GO:0000003,GO:0000086,GO:0000132,GO:0000151,GO:0000165,GO:0000209,GO:0000226,GO:0000278,GO:0001932,GO:0001933,GO:0002376,GO:0003006,GO:0003674,GO:0003824,GO:0004842,GO:0005488,GO:0005515,GO:0005575,GO:0005622,GO:0005623,GO:0005634,GO:0005654,GO:0005737,GO:0005813,GO:0005815,GO:0005829,GO:0005856,GO:0006139,GO:0006259,GO:0006260,GO:0006261,GO:0006323,GO:0006325,GO:0006464,GO:0006468,GO:0006508,GO:…	-	ko:K03094	ko04110,ko04111,ko04114,ko04120,ko04141,ko04310,ko04341,ko04350,ko04710,ko05168,ko05200,map04110,map04111,map04114,map04120,map04141,map04310,map04341,map04350,map04710,map05168,map05200	M00379,M00380,M00381,M00382,M00387,M00407,M00411	-	-	ko00000,ko00001,ko00002,ko03036,ko04121	-	-	-	Skp1,Skp1_POZ
CDS::tig00000046:267996-268655(-)	7176.CPIJ013866-PA	1.25e-145	419.0	KOG1052@1|root,KOG1052@2759|Eukaryota,39RSD@33154|Opisthokonta,3BJ5S@33208|Metazoa,3D66X@33213|Bilateria,41VFC@6656|Arthropoda,3SKVZ@50557|Insecta,454XS@7147|Diptera,45H87@7148|Nematocera	33208|Metazoa	EPT	Ionotropic glutamate receptor-invertebrate	-	-	-	ko:K05313,ko:K19398	-	-	-	-	ko00000,ko03036,ko04040	1.A.10.1.14,1.A.10.1.15,1.A.10.1.16,1.A.10.1.17	-	-	Lig_chan,Lig_chan-Glu_bd
CDS::tig00000046:268717-268972(-)	7159.AAEL015479-PA	4.35e-19	85.5	KOG1052@1|root,KOG1052@2759|Eukaryota,39RSD@33154|Opisthokonta,3BJ5S@33208|Metazoa,3D66X@33213|Bilateria,41VFC@6656|Arthropoda,3SKVZ@50557|Insecta	33208|Metazoa	EPT	Ionotropic glutamate receptor-invertebrate	-	-	-	ko:K05313,ko:K19398	-	-	-	-	ko00000,ko03036,ko04040	1.A.10.1.14,1.A.10.1.15,1.A.10.1.16,1.A.10.1.17	-	-	Lig_chan
CDS::tig00000046:275151-275883(-)	7159.AAEL005875-PA	2.24e-73	242.0	KOG1052@1|root,KOG1052@2759|Eukaryota,39RSD@33154|Opisthokonta,3BJ5S@33208|Metazoa,3D66X@33213|Bilateria,41VFC@6656|Arthropoda,3SKVZ@50557|Insecta,454XS@7147|Diptera,45H87@7148|Nematocera	33208|Metazoa	EPT	Ionotropic glutamate receptor-invertebrate	-	-	-	ko:K05313,ko:K19398	-	-	-	-	ko00000,ko03036,ko04040	1.A.10.1.14,1.A.10.1.15,1.A.10.1.16,1.A.10.1.17	-	-	Lig_chan,Lig_chan-Glu_bd
CDS::tig00000046:324338-324623(-)	7159.AAEL005872-PA	1.75e-09	60.1	2BW77@1|root,2TM4P@2759|Eukaryota,39IBS@33154|Opisthokonta,3CN4K@33208|Metazoa,3E3SX@33213|Bilateria,42CR6@6656|Arthropoda,3ST3K@50557|Insecta,45A1B@7147|Diptera,45MD0@7148|Nematocera	7159.AAEL005872-PA|-	-	-	-	-	-	-	-	-	-	-	-	-	-	-	-
CDS::tig00000046:347782-348268(-)	7176.CPIJ003314-PA	2.22e-62	196.0	2CQK3@1|root,2S458@2759|Eukaryota,3A7MN@33154|Opisthokonta,3BSRK@33208|Metazoa,3DFYF@33213|Bilateria,422EB@6656|Arthropoda,3SQZ1@50557|Insecta	33208|Metazoa	S	DDE superfamily endonuclease	-	-	-	-	-	-	-	-	-	-	-	-	DDE_Tnp_4,HTH_Tnp_4,THAP
CDS::tig00000046:366070-368752(-)	7176.CPIJ013873-PA	0.0	1630.0	KOG3681@1|root,KOG3681@2759|Eukaryota,394QH@33154|Opisthokonta,3B9H4@33208|Metazoa,3CUFR@33213|Bilateria,41U9R@6656|Arthropoda,3SFME@50557|Insecta,45255@7147|Diptera,45FWB@7148|Nematocera	33208|Metazoa	W	Vinculin family	VCL	GO:0000902,GO:0000904,GO:0001725,GO:0001775,GO:0002009,GO:0002102,GO:0002162,GO:0002252,GO:0002263,GO:0002274,GO:0002275,GO:0002283,GO:0002366,GO:0002376,GO:0002443,GO:0002444,GO:0002446,GO:0002576,GO:0003008,GO:0003012,GO:0003674,GO:0003779,GO:0005198,GO:0005200,GO:0005488,GO:0005515,GO:0005575,GO:0005576,GO:0005622,GO:0005623,GO:0005737,GO:0005739,GO:0005740,GO:0005743,GO:0005829,GO:0005856,GO:…	-	ko:K05700	ko04510,ko04520,ko04670,ko04810,ko05100,ko05131,ko05146,map04510,map04520,map04670,map04810,map05100,map05131,map05146	-	-	-	ko00000,ko00001,ko04147,ko04812	-	-	-	Vinculin
CDS::tig00000046:439916-440981(+)	7176.CPIJ013876-PA	6.47e-239	664.0	COG0749@1|root,KOG0950@2759|Eukaryota,38BKB@33154|Opisthokonta,3BATG@33208|Metazoa,3CT13@33213|Bilateria,41U03@6656|Arthropoda,3SI6X@50557|Insecta,44XF3@7147|Diptera,45CR9@7148|Nematocera	33208|Metazoa	A	DNA polymerase theta	POLQ	GO:0000018,GO:0000166,GO:0000724,GO:0000725,GO:0000726,GO:0002200,GO:0002376,GO:0002377,GO:0002440,GO:0002520,GO:0002566,GO:0003674,GO:0003676,GO:0003677,GO:0003682,GO:0003684,GO:0003824,GO:0003887,GO:0004386,GO:0005488,GO:0005515,GO:0005524,GO:0005575,GO:0005622,GO:0005623,GO:0005634,GO:0005654,GO:0005694,GO:0005737,GO:0006139,GO:0006259,GO:0006260,GO:0006261,GO:0006281,GO:0006282,GO:0006284,GO:…	2.7.7.7	ko:K02349	-	-	-	-	ko00000,ko01000,ko03400	-	-	-	DEAD,DNA_pol_A,Helicase_C
CDS::tig00000046:461167-461761(-)	7176.CPIJ013878-PA	1.94e-41	150.0	2FCB5@1|root,2TDJJ@2759|Eukaryota,3995U@33154|Opisthokonta,3CDBT@33208|Metazoa,3DUP8@33213|Bilateria,42642@6656|Arthropoda,3ST3X@50557|Insecta,45A31@7147|Diptera,45MFV@7148|Nematocera	33208|Metazoa	-	-	-	-	-	-	-	-	-	-	-	-	-	-	-
CDS::tig00000046:488682-489114(+)	7176.CPIJ013877-PA	1.31e-48	160.0	2FCB5@1|root,2TDJJ@2759|Eukaryota,3995U@33154|Opisthokonta,3CDBT@33208|Metazoa,3DUP8@33213|Bilateria,42642@6656|Arthropoda,3ST3X@50557|Insecta,45A31@7147|Diptera,45MFV@7148|Nematocera	33208|Metazoa	-	-	-	-	-	-	-	-	-	-	-	-	-	-	-
CDS::tig00000046:496129-496540(-)	7176.CPIJ013878-PA	1.14e-28	114.0	2FCB5@1|root,2TDJJ@2759|Eukaryota,3995U@33154|Opisthokonta,3CDBT@33208|Metazoa,3DUP8@33213|Bilateria,42642@6656|Arthropoda,3ST3X@50557|Insecta,45A31@7147|Diptera,45MFV@7148|Nematocera	33208|Metazoa	-	-	-	-	-	-	-	-	-	-	-	-	-	-	-
CDS::tig00000048:308-1046(-)	7176.CPIJ006300-PA	4.16e-119	349.0	KOG2619@1|root,KOG2619@2759|Eukaryota,39RRI@33154|Opisthokonta,3BPMR@33208|Metazoa,3D818@33213|Bilateria,429XY@6656|Arthropoda,3SNAG@50557|Insecta,44YZ0@7147|Diptera,45HDW@7148|Nematocera	33208|Metazoa	G	Alpha-1,3-fucosyltransferase	-	GO:0000139,GO:0003674,GO:0003824,GO:0005575,GO:0005622,GO:0005623,GO:0005737,GO:0005794,GO:0006464,GO:0006486,GO:0006807,GO:0008150,GO:0008152,GO:0008417,GO:0009058,GO:0009059,GO:0009100,GO:0009101,GO:0009987,GO:0012505,GO:0016020,GO:0016740,GO:0016757,GO:0016758,GO:0019538,GO:0031090,GO:0031984,GO:0034645,GO:0036065,GO:0036211,GO:0043170,GO:0043226,GO:0043227,GO:0043229,GO:0043231,GO:0043412,GO:…	-	ko:K14464	ko00513,ko01100,map00513,map01100	-	R09324	-	ko00000,ko00001,ko01000	-	GT10	-	Glyco_tran_10_N,Glyco_transf_10
CDS::tig00000048:23491-23939(-)	7176.CPIJ006301-PA	2.36e-97	293.0	KOG2619@1|root,KOG2619@2759|Eukaryota,39RRI@33154|Opisthokonta,3BPMR@33208|Metazoa,3D818@33213|Bilateria,429XY@6656|Arthropoda,3SNAG@50557|Insecta,44YZ0@7147|Diptera,45HDW@7148|Nematocera	33208|Metazoa	G	Alpha-1,3-fucosyltransferase	-	GO:0000139,GO:0003674,GO:0003824,GO:0005575,GO:0005622,GO:0005623,GO:0005737,GO:0005794,GO:0006464,GO:0006486,GO:0006807,GO:0008150,GO:0008152,GO:0008417,GO:0009058,GO:0009059,GO:0009100,GO:0009101,GO:0009987,GO:0012505,GO:0016020,GO:0016740,GO:0016757,GO:0016758,GO:0019538,GO:0031090,GO:0031984,GO:0034645,GO:0036065,GO:0036211,GO:0043170,GO:0043226,GO:0043227,GO:0043229,GO:0043231,GO:0043412,GO:…	-	ko:K14464	ko00513,ko01100,map00513,map01100	-	R09324	-	ko00000,ko00001,ko01000	-	GT10	-	Glyco_tran_10_N,Glyco_transf_10
CDS::tig00000050:128777-130810(+)	7176.CPIJ010484-PA	3.55e-231	690.0	COG4886@1|root,KOG0619@2759|Eukaryota,39XNU@33154|Opisthokonta,3BMXY@33208|Metazoa,3D0K1@33213|Bilateria,41Y9A@6656|Arthropoda,3SKC5@50557|Insecta,451P4@7147|Diptera,45CMA@7148|Nematocera	33208|Metazoa	U	Leucine-rich transmembrane protein	-	GO:0000902,GO:0005575,GO:0007275,GO:0007399,GO:0008150,GO:0009653,GO:0009987,GO:0016020,GO:0016021,GO:0016043,GO:0022008,GO:0030030,GO:0030154,GO:0030182,GO:0031175,GO:0031224,GO:0032501,GO:0032502,GO:0032989,GO:0032990,GO:0044425,GO:0048468,GO:0048666,GO:0048699,GO:0048731,GO:0048812,GO:0048856,GO:0048858,GO:0048869,GO:0071840,GO:0120036,GO:0120039	-	-	-	-	-	-	-	-	-	-	I-set,Ig_3,LRR_8
CDS::tig00000050:171084-171219(+)	7176.CPIJ010483-PA	1.51e-19	82.0	COG5162@1|root,KOG3423@2759|Eukaryota,3A6XY@33154|Opisthokonta,3BREK@33208|Metazoa,3D88B@33213|Bilateria,41ZWD@6656|Arthropoda,3SN7D@50557|Insecta,453Y8@7147|Diptera,45I64@7148|Nematocera	33208|Metazoa	K	TFIID is a multimeric protein complex that plays a central role in mediating promoter responses to various activators and repressors	TAF10	GO:0000082,GO:0000123,GO:0000124,GO:0000125,GO:0000278,GO:0000428,GO:0001889,GO:0003674,GO:0003676,GO:0003677,GO:0003700,GO:0003712,GO:0003713,GO:0003723,GO:0003743,GO:0003824,GO:0004402,GO:0005102,GO:0005488,GO:0005515,GO:0005575,GO:0005622,GO:0005623,GO:0005634,GO:0005654,GO:0005667,GO:0005669,GO:0005737,GO:0006139,GO:0006325,GO:0006351,GO:0006352,GO:0006355,GO:0006357,GO:0006366,GO:0006367,GO:…	5.3.3.2	ko:K01823,ko:K03134	ko00900,ko01100,ko01110,ko01130,ko03022,ko05168,map00900,map01100,map01110,map01130,map03022,map05168	M00095,M00096,M00364,M00365,M00366,M00367	R01123	RC00455	ko00000,ko00001,ko00002,ko01000,ko03021,ko03036	-	-	-	TFIID_30kDa
CDS::tig00000053:76647-77641(-)	7176.CPIJ012274-PA	3.43e-219	624.0	COG1506@1|root,KOG2100@2759|Eukaryota,38BKR@33154|Opisthokonta,3BCS1@33208|Metazoa,3CUAD@33213|Bilateria,41YK4@6656|Arthropoda,3SJFR@50557|Insecta,4516H@7147|Diptera,45HKC@7148|Nematocera	33208|Metazoa	O	Dipeptidyl peptidase IV (DPP IV) N-terminal region	DPP10	GO:0001508,GO:0001525,GO:0001568,GO:0001618,GO:0001662,GO:0001666,GO:0001667,GO:0001726,GO:0001775,GO:0001944,GO:0002020,GO:0002209,GO:0002376,GO:0002682,GO:0002684,GO:0002694,GO:0002696,GO:0002697,GO:0002703,GO:0002706,GO:0002709,GO:0002791,GO:0002819,GO:0002822,GO:0003008,GO:0003674,GO:0003824,GO:0004175,GO:0004177,GO:0004222,GO:0004252,GO:0005102,GO:0005178,GO:0005488,GO:0005515,GO:0005518,GO:…	3.4.14.5	ko:K01278,ko:K08674	ko04974,map04974	-	-	-	ko00000,ko00001,ko01000,ko01002,ko04090,ko04147	-	-	-	DPPIV_N,Peptidase_S9
CDS::tig00000053:205915-207154(-)	7176.CPIJ011610-PA	1.46e-82	284.0	COG5599@1|root,KOG2220@1|root,KOG0789@2759|Eukaryota,KOG2220@2759|Eukaryota,38CYR@33154|Opisthokonta,3B9MM@33208|Metazoa,3CZR2@33213|Bilateria,41V6F@6656|Arthropoda,3SKI0@50557|Insecta,451EC@7147|Diptera,45C0P@7148|Nematocera	33208|Metazoa	T	BRO1-like domain	PTPN23	GO:0000003,GO:0000226,GO:0002064,GO:0002065,GO:0002066,GO:0002376,GO:0002440,GO:0002775,GO:0002791,GO:0002793,GO:0003006,GO:0003674,GO:0003824,GO:0004721,GO:0004725,GO:0005488,GO:0005515,GO:0005575,GO:0005622,GO:0005623,GO:0005634,GO:0005654,GO:0005737,GO:0005768,GO:0005769,GO:0005815,GO:0005829,GO:0005856,GO:0005929,GO:0006464,GO:0006470,GO:0006508,GO:0006511,GO:0006793,GO:0006796,GO:0006807,GO:…	3.1.3.48	ko:K18040	-	-	-	-	ko00000,ko01000,ko01009	-	-	-	ALIX_LYPXL_bnd,BRO1,Y_phosphatase
CDS::tig00000053:207295-208870(-)	7176.CPIJ011610-PA	2.38e-296	857.0	COG5599@1|root,KOG2220@1|root,KOG0789@2759|Eukaryota,KOG2220@2759|Eukaryota,38CYR@33154|Opisthokonta,3B9MM@33208|Metazoa,3CZR2@33213|Bilateria,41V6F@6656|Arthropoda,3SKI0@50557|Insecta,451EC@7147|Diptera,45C0P@7148|Nematocera	33208|Metazoa	T	BRO1-like domain	PTPN23	GO:0000003,GO:0000226,GO:0002064,GO:0002065,GO:0002066,GO:0002376,GO:0002440,GO:0002775,GO:0002791,GO:0002793,GO:0003006,GO:0003674,GO:0003824,GO:0004721,GO:0004725,GO:0005488,GO:0005515,GO:0005575,GO:0005622,GO:0005623,GO:0005634,GO:0005654,GO:0005737,GO:0005768,GO:0005769,GO:0005815,GO:0005829,GO:0005856,GO:0005929,GO:0006464,GO:0006470,GO:0006508,GO:0006511,GO:0006793,GO:0006796,GO:0006807,GO:…	3.1.3.48	ko:K18040	-	-	-	-	ko00000,ko01000,ko01009	-	-	-	ALIX_LYPXL_bnd,BRO1,Y_phosphatase
CDS::tig00000053:244402-244594(+)	7176.CPIJ011613-PA	5.41e-43	143.0	KOG4441@1|root,KOG4441@2759|Eukaryota,38BR7@33154|Opisthokonta,3BB6C@33208|Metazoa,3CTSM@33213|Bilateria,41V82@6656|Arthropoda,3SI2M@50557|Insecta,450BH@7147|Diptera,45EAE@7148|Nematocera	33208|Metazoa	T	substrate-specific adapter of an E3 ubiquitin- protein ligase complex which mediates the ubiquitination and subsequent proteasomal degradation of target proteins. May have a role in synapse differentiation and growth (By similarity)	KLHL20	GO:0000151,GO:0000209,GO:0003674,GO:0003779,GO:0003824,GO:0004842,GO:0005488,GO:0005515,GO:0005575,GO:0005622,GO:0005623,GO:0005634,GO:0005654,GO:0005737,GO:0005794,GO:0005802,GO:0005829,GO:0005856,GO:0006464,GO:0006508,GO:0006511,GO:0006807,GO:0006810,GO:0006892,GO:0006895,GO:0006996,GO:0007010,GO:0008092,GO:0008104,GO:0008150,GO:0008152,GO:0008582,GO:0009056,GO:0009057,GO:0009987,GO:0010033,GO:…	-	ko:K10457	-	-	-	-	ko00000,ko04121	-	-	-	BACK,BTB,Kelch_1
CDS::tig00000053:258484-258634(+)	7176.CPIJ011609-PA	1.93e-31	111.0	2FBTN@1|root,2T8NH@2759|Eukaryota,3938D@33154|Opisthokonta,3C8HW@33208|Metazoa,3DPIS@33213|Bilateria,425S8@6656|Arthropoda,3ST0T@50557|Insecta,457GY@7147|Diptera,45M8A@7148|Nematocera	33208|Metazoa	S	zinc finger	-	-	-	-	-	-	-	-	-	-	-	-	-
CDS::tig00000053:293757-293943(+)	7176.CPIJ011607-PA	2.94e-40	134.0	2FBTN@1|root,2TD1H@2759|Eukaryota,398NZ@33154|Opisthokonta,3CCWD@33208|Metazoa,3DU74@33213|Bilateria,42BQM@6656|Arthropoda,3SV5T@50557|Insecta,45704@7147|Diptera,45J9W@7148|Nematocera	33208|Metazoa	S	zinc finger	-	-	-	-	-	-	-	-	-	-	-	-	-
CDS::tig00000053:301738-301900(+)	7176.CPIJ011607-PA	1.96e-31	111.0	2FBTN@1|root,2TD1H@2759|Eukaryota,398NZ@33154|Opisthokonta,3CCWD@33208|Metazoa,3DU74@33213|Bilateria,42BQM@6656|Arthropoda,3SV5T@50557|Insecta,45704@7147|Diptera,45J9W@7148|Nematocera	33208|Metazoa	S	zinc finger	-	-	-	-	-	-	-	-	-	-	-	-	-
CDS::tig00000054:93945-94527(-)	7176.CPIJ009569-PA	2.17e-109	328.0	COG2124@1|root,KOG0157@2759|Eukaryota,38CHP@33154|Opisthokonta,3B9GY@33208|Metazoa,3CSG8@33213|Bilateria,4246Z@6656|Arthropoda,3STCR@50557|Insecta,457UG@7147|Diptera,45K1X@7148|Nematocera	33208|Metazoa	Q	cytochrome P450	-	GO:0003674,GO:0003824,GO:0004497,GO:0005488,GO:0005506,GO:0008150,GO:0008152,GO:0016491,GO:0016705,GO:0020037,GO:0043167,GO:0043169,GO:0046872,GO:0046906,GO:0046914,GO:0048037,GO:0055114,GO:0097159,GO:1901363	-	ko:K07427,ko:K15001,ko:K15007	-	-	-	-	ko00000,ko00199,ko01000	-	-	-	p450
CDS::tig00000054:95924-96261(-)	7176.CPIJ009569-PA	1e-49	171.0	COG2124@1|root,KOG0157@2759|Eukaryota,38CHP@33154|Opisthokonta,3B9GY@33208|Metazoa,3CSG8@33213|Bilateria,4246Z@6656|Arthropoda,3STCR@50557|Insecta,457UG@7147|Diptera,45K1X@7148|Nematocera	33208|Metazoa	Q	cytochrome P450	-	GO:0003674,GO:0003824,GO:0004497,GO:0005488,GO:0005506,GO:0008150,GO:0008152,GO:0016491,GO:0016705,GO:0020037,GO:0043167,GO:0043169,GO:0046872,GO:0046906,GO:0046914,GO:0048037,GO:0055114,GO:0097159,GO:1901363	-	ko:K07427,ko:K15001,ko:K15007	-	-	-	-	ko00000,ko00199,ko01000	-	-	-	p450
CDS::tig00000054:113324-113912(-)	7176.CPIJ009570-PA	1.16e-137	400.0	COG2124@1|root,KOG0157@2759|Eukaryota,38CHP@33154|Opisthokonta,3B9GY@33208|Metazoa,3CSG8@33213|Bilateria,41U3I@6656|Arthropoda	33208|Metazoa	Q	Cytochrome P-450	-	GO:0003674,GO:0003824,GO:0004497,GO:0005488,GO:0005506,GO:0008150,GO:0008152,GO:0016491,GO:0016705,GO:0020037,GO:0043167,GO:0043169,GO:0046872,GO:0046906,GO:0046914,GO:0048037,GO:0055114,GO:0097159,GO:1901363	-	ko:K07427,ko:K15001,ko:K15007	-	-	-	-	ko00000,ko00199,ko01000	-	-	-	p450
CDS::tig00000054:115110-115465(-)	7176.CPIJ009570-PA	1.39e-70	226.0	COG2124@1|root,KOG0157@2759|Eukaryota,38CHP@33154|Opisthokonta,3B9GY@33208|Metazoa,3CSG8@33213|Bilateria,41U3I@6656|Arthropoda	33208|Metazoa	Q	Cytochrome P-450	-	GO:0003674,GO:0003824,GO:0004497,GO:0005488,GO:0005506,GO:0008150,GO:0008152,GO:0016491,GO:0016705,GO:0020037,GO:0043167,GO:0043169,GO:0046872,GO:0046906,GO:0046914,GO:0048037,GO:0055114,GO:0097159,GO:1901363	-	ko:K07427,ko:K15001,ko:K15007	-	-	-	-	ko00000,ko00199,ko01000	-	-	-	p450
CDS::tig00000054:178771-179530(-)	7176.CPIJ009571-PA	3.46e-143	412.0	COG3588@1|root,KOG1557@2759|Eukaryota,38BBC@33154|Opisthokonta,3BAP7@33208|Metazoa,3CT8M@33213|Bilateria,41VDH@6656|Arthropoda,3SJQ4@50557|Insecta,44YJF@7147|Diptera,45FT6@7148|Nematocera	33208|Metazoa	G	Fructose-bisphosphate aldolase	ALDOC	GO:0000003,GO:0000228,GO:0000323,GO:0000785,GO:0000790,GO:0000792,GO:0001101,GO:0001666,GO:0001775,GO:0001889,GO:0002020,GO:0002237,GO:0002252,GO:0002263,GO:0002274,GO:0002275,GO:0002283,GO:0002366,GO:0002376,GO:0002443,GO:0002444,GO:0002446,GO:0002576,GO:0003008,GO:0003012,GO:0003674,GO:0003779,GO:0003824,GO:0004332,GO:0005488,GO:0005515,GO:0005543,GO:0005575,GO:0005576,GO:0005615,GO:0005622,GO:…	4.1.2.13	ko:K01623	ko00010,ko00030,ko00051,ko00680,ko00710,ko01100,ko01110,ko01120,ko01130,ko01200,ko01230,map00010,map00030,map00051,map00680,map00710,map01100,map01110,map01120,map01130,map01200,map01230	M00001,M00003,M00165,M00167	R01068,R01070,R01829,R02568	RC00438,RC00439,RC00603,RC00604	ko00000,ko00001,ko00002,ko01000,ko03036,ko04131,ko04147	-	-	-	Glycolytic
CDS::tig00000054:241200-241443(-)	7176.CPIJ009572-PA	1.41e-54	174.0	COG1100@1|root,KOG0395@2759|Eukaryota,38G6Y@33154|Opisthokonta,3BE45@33208|Metazoa,3CZ36@33213|Bilateria,41WS0@6656|Arthropoda,3SJN5@50557|Insecta,44YNS@7147|Diptera,45HMG@7148|Nematocera	33208|Metazoa	S	Ras family	RASL10B	GO:0000166,GO:0001882,GO:0001883,GO:0001990,GO:0002791,GO:0002793,GO:0003008,GO:0003013,GO:0003044,GO:0003050,GO:0003073,GO:0003674,GO:0003824,GO:0003924,GO:0005488,GO:0005525,GO:0005575,GO:0005622,GO:0005623,GO:0005634,GO:0005730,GO:0005886,GO:0007154,GO:0007165,GO:0007264,GO:0008015,GO:0008150,GO:0008217,GO:0009987,GO:0010646,GO:0010647,GO:0010817,GO:0016020,GO:0016462,GO:0016787,GO:0016817,GO:…	-	ko:K07850,ko:K07851	-	-	-	-	ko00000,ko04031	-	-	-	Ras
CDS::tig00000055:14322-14510(+)	7176.CPIJ004362-PA	6.21e-39	131.0	2E135@1|root,2S8FP@2759|Eukaryota,3A9RB@33154|Opisthokonta,3BU84@33208|Metazoa,3DAVK@33213|Bilateria,4219H@6656|Arthropoda,3SNUI@50557|Insecta,4540M@7147|Diptera,45ITD@7148|Nematocera	33208|Metazoa	S	Protein of unknown function (DUF3767)	l(3)87Df	GO:0005575,GO:0005622,GO:0005623,GO:0005737,GO:0005739,GO:0005740,GO:0005743,GO:0006091,GO:0006996,GO:0007005,GO:0008150,GO:0008152,GO:0008535,GO:0009060,GO:0009987,GO:0015980,GO:0016020,GO:0016043,GO:0017004,GO:0019866,GO:0022607,GO:0031090,GO:0031966,GO:0031967,GO:0031975,GO:0033108,GO:0033617,GO:0034622,GO:0043226,GO:0043227,GO:0043229,GO:0043231,GO:0043933,GO:0044085,GO:0044237,GO:0044422,GO:…	-	ko:K18184	ko04714,map04714	-	-	-	ko00000,ko00001,ko03029	-	-	-	DUF3767
CDS::tig00000055:22945-25060(-)	7176.CPIJ004364-PA	4.38e-178	534.0	2D953@1|root,2TCYZ@2759|Eukaryota,398K3@33154|Opisthokonta,3CCTS@33208|Metazoa,3DU4B@33213|Bilateria,42BMN@6656|Arthropoda,3SUY9@50557|Insecta,45862@7147|Diptera,45JY7@7148|Nematocera	33208|Metazoa	-	-	-	-	-	-	-	-	-	-	-	-	-	-	-
CDS::tig00000055:28179-30080(+)	7176.CPIJ004364-PA	2.5e-306	858.0	2D953@1|root,2TCYZ@2759|Eukaryota,398K3@33154|Opisthokonta,3CCTS@33208|Metazoa,3DU4B@33213|Bilateria,42BMN@6656|Arthropoda,3SUY9@50557|Insecta,45862@7147|Diptera,45JY7@7148|Nematocera	33208|Metazoa	-	-	-	-	-	-	-	-	-	-	-	-	-	-	-
CDS::tig00000055:46688-50600(+)	7176.CPIJ004365-PA	0.0	2565.0	COG4631@1|root,KOG0430@2759|Eukaryota,38GEI@33154|Opisthokonta,3BC8Q@33208|Metazoa,3CXMB@33213|Bilateria,41USP@6656|Arthropoda,3SGUI@50557|Insecta,44XA3@7147|Diptera,45HRT@7148|Nematocera	33208|Metazoa	F	Aldehyde oxidase and xanthine dehydrogenase, a/b hammerhead domain	XDH	GO:0000166,GO:0000302,GO:0001932,GO:0001933,GO:0001934,GO:0001936,GO:0001937,GO:0002197,GO:0002237,GO:0003674,GO:0003824,GO:0004031,GO:0004854,GO:0004855,GO:0005488,GO:0005506,GO:0005515,GO:0005575,GO:0005576,GO:0005615,GO:0005622,GO:0005623,GO:0005737,GO:0005777,GO:0005783,GO:0005829,GO:0006082,GO:0006091,GO:0006139,GO:0006144,GO:0006145,GO:0006150,GO:0006163,GO:0006195,GO:0006206,GO:0006520,GO:…	1.17.1.4,1.17.3.2,1.2.3.1	ko:K00106,ko:K00157	ko00230,ko00232,ko00280,ko00350,ko00380,ko00750,ko00760,ko00830,ko00982,ko00983,ko01100,ko01110,ko01120,ko04146,ko04630,map00230,map00232,map00280,map00350,map00380,map00750,map00760,map00830,map00982,map00983,map01100,map01110,map01120,map04146,map04630	M00546	R01709,R01768,R01769,R02103,R02107,R02125,R02657,R03871,R04085,R04904,R07942,R07977,R07978,R07979,R08235,R08349,R08384,R08408	RC00075,RC00080,RC00143,RC00218,RC00242,RC01073,RC01074,RC02017,RC02199	ko00000,ko00001,ko00002,ko01000,ko04147	-	-	-	Ald_Xan_dh_C,Ald_Xan_dh_C2,CO_deh_flav_C,FAD_binding_5,Fer2,Fer2_2
CDS::tig00000055:63749-64714(-)	7176.CPIJ004366-PA	1.35e-136	424.0	28MIN@1|root,2QU27@2759|Eukaryota,39MVI@33154|Opisthokonta,3CPF0@33208|Metazoa,3E5K2@33213|Bilateria,41XCM@6656|Arthropoda,3SKMR@50557|Insecta,4529M@7147|Diptera,45ES8@7148|Nematocera	33208|Metazoa	-	-	Tango1	GO:0000137,GO:0002790,GO:0003674,GO:0005488,GO:0005515,GO:0005575,GO:0005622,GO:0005623,GO:0005737,GO:0005783,GO:0005794,GO:0005795,GO:0006810,GO:0006996,GO:0007030,GO:0008104,GO:0008150,GO:0009306,GO:0009987,GO:0010256,GO:0012505,GO:0015031,GO:0015833,GO:0016043,GO:0016050,GO:0031984,GO:0031985,GO:0032879,GO:0032940,GO:0033036,GO:0033363,GO:0042886,GO:0043226,GO:0043227,GO:0043229,GO:0043231,GO:…	-	-	-	-	-	-	-	-	-	-	-
CDS::tig00000055:94534-94792(+)	136037.KDR20746	2.6e-12	67.8	KOG1192@1|root,KOG1192@2759|Eukaryota	2759|Eukaryota	G	transferase activity, transferring hexosyl groups	-	-	2.4.1.17,2.4.1.323	ko:K00699,ko:K21373	ko00040,ko00053,ko00140,ko00830,ko00860,ko00980,ko00982,ko00983,ko01100,ko01110,ko05204,map00040,map00053,map00140,map00830,map00860,map00980,map00982,map00983,map01100,map01110,map05204	M00014,M00129	R01383,R02358,R02389,R02478,R02502,R02902,R03091,R04352,R04353,R04354,R04683,R07106,R08259,R08261,R08262,R08263,R08615,R09426,R09427,R09428	RC00005,RC00033,RC00049,RC00059,RC00078,RC00171,RC00397,RC00523,RC00529,RC00708,RC02748	ko00000,ko00001,ko00002,ko01000,ko01003	-	GT1	-	UDPGT,zf-RING_2
CDS::tig00000055:98456-99249(+)	7176.CPIJ004369-PA	2.62e-191	540.0	KOG1192@1|root,KOG1192@2759|Eukaryota,39V4J@33154|Opisthokonta,3BKDN@33208|Metazoa,3CYJ3@33213|Bilateria,41YDG@6656|Arthropoda,3SG3F@50557|Insecta,4525Z@7147|Diptera,45CZQ@7148|Nematocera	33208|Metazoa	G	Belongs to the UDP-glycosyltransferase family	-	GO:0003674,GO:0003824,GO:0005575,GO:0005622,GO:0005623,GO:0005737,GO:0005783,GO:0006011,GO:0006139,GO:0006725,GO:0006793,GO:0006805,GO:0006807,GO:0008150,GO:0008152,GO:0008194,GO:0009225,GO:0009410,GO:0009987,GO:0012505,GO:0015020,GO:0016740,GO:0016757,GO:0016758,GO:0034641,GO:0042221,GO:0043226,GO:0043227,GO:0043229,GO:0043231,GO:0044237,GO:0044238,GO:0044281,GO:0044424,GO:0044444,GO:0044464,GO:…	2.4.1.17	ko:K00699	ko00040,ko00053,ko00140,ko00830,ko00860,ko00980,ko00982,ko00983,ko01100,ko01110,ko05204,map00040,map00053,map00140,map00830,map00860,map00980,map00982,map00983,map01100,map01110,map05204	M00014,M00129	R01383,R02358,R02389,R02478,R02502,R02902,R03091,R04352,R04353,R04354,R04683,R07106,R08259,R08261,R08262,R08263,R08615,R09426,R09427,R09428	RC00005,RC00033,RC00049,RC00059,RC00078,RC00171,RC00397,RC00523,RC00529,RC00708,RC02748	ko00000,ko00001,ko00002,ko01000,ko01003	-	GT1	-	UDPGT
CDS::tig00000055:102172-102568(+)	7176.CPIJ004369-PA	4.86e-83	259.0	KOG1192@1|root,KOG1192@2759|Eukaryota,39V4J@33154|Opisthokonta,3BKDN@33208|Metazoa,3CYJ3@33213|Bilateria,41YDG@6656|Arthropoda,3SG3F@50557|Insecta,4525Z@7147|Diptera,45CZQ@7148|Nematocera	33208|Metazoa	G	Belongs to the UDP-glycosyltransferase family	-	GO:0003674,GO:0003824,GO:0005575,GO:0005622,GO:0005623,GO:0005737,GO:0005783,GO:0006011,GO:0006139,GO:0006725,GO:0006793,GO:0006805,GO:0006807,GO:0008150,GO:0008152,GO:0008194,GO:0009225,GO:0009410,GO:0009987,GO:0012505,GO:0015020,GO:0016740,GO:0016757,GO:0016758,GO:0034641,GO:0042221,GO:0043226,GO:0043227,GO:0043229,GO:0043231,GO:0044237,GO:0044238,GO:0044281,GO:0044424,GO:0044444,GO:0044464,GO:…	2.4.1.17	ko:K00699	ko00040,ko00053,ko00140,ko00830,ko00860,ko00980,ko00982,ko00983,ko01100,ko01110,ko05204,map00040,map00053,map00140,map00830,map00860,map00980,map00982,map00983,map01100,map01110,map05204	M00014,M00129	R01383,R02358,R02389,R02478,R02502,R02902,R03091,R04352,R04353,R04354,R04683,R07106,R08259,R08261,R08262,R08263,R08615,R09426,R09427,R09428	RC00005,RC00033,RC00049,RC00059,RC00078,RC00171,RC00397,RC00523,RC00529,RC00708,RC02748	ko00000,ko00001,ko00002,ko01000,ko01003	-	GT1	-	UDPGT
CDS::tig00000055:104698-105365(-)	7176.CPIJ004370-PA	2.53e-152	441.0	KOG1406@1|root,KOG4170@1|root,KOG1406@2759|Eukaryota,KOG4170@2759|Eukaryota,38CKQ@33154|Opisthokonta,3BDZX@33208|Metazoa,3CUCP@33213|Bilateria,41VA7@6656|Arthropoda,3SH96@50557|Insecta,44ZTU@7147|Diptera,45F6K@7148|Nematocera	33208|Metazoa	I	Belongs to the thiolase family	SCP2	GO:0000038,GO:0000062,GO:0000166,GO:0001676,GO:0002119,GO:0002164,GO:0003008,GO:0003674,GO:0003824,GO:0003988,GO:0005102,GO:0005215,GO:0005319,GO:0005488,GO:0005496,GO:0005504,GO:0005515,GO:0005548,GO:0005575,GO:0005622,GO:0005623,GO:0005634,GO:0005654,GO:0005737,GO:0005739,GO:0005740,GO:0005741,GO:0005777,GO:0005782,GO:0005783,GO:0005829,GO:0006066,GO:0006082,GO:0006139,GO:0006163,GO:0006605,GO:…	2.3.1.176	ko:K08764	ko00120,ko01100,ko03320,ko04146,map00120,map01100,map03320,map04146	M00104	R03719,R04811	RC00004,RC00405,RC02725	ko00000,ko00001,ko00002,ko01000	-	-	-	SCP2,Thiolase_C,Thiolase_N
CDS::tig00000055:105728-106243(-)	7176.CPIJ004370-PA	7.43e-116	345.0	KOG1406@1|root,KOG4170@1|root,KOG1406@2759|Eukaryota,KOG4170@2759|Eukaryota,38CKQ@33154|Opisthokonta,3BDZX@33208|Metazoa,3CUCP@33213|Bilateria,41VA7@6656|Arthropoda,3SH96@50557|Insecta,44ZTU@7147|Diptera,45F6K@7148|Nematocera	33208|Metazoa	I	Belongs to the thiolase family	SCP2	GO:0000038,GO:0000062,GO:0000166,GO:0001676,GO:0002119,GO:0002164,GO:0003008,GO:0003674,GO:0003824,GO:0003988,GO:0005102,GO:0005215,GO:0005319,GO:0005488,GO:0005496,GO:0005504,GO:0005515,GO:0005548,GO:0005575,GO:0005622,GO:0005623,GO:0005634,GO:0005654,GO:0005737,GO:0005739,GO:0005740,GO:0005741,GO:0005777,GO:0005782,GO:0005783,GO:0005829,GO:0006066,GO:0006082,GO:0006139,GO:0006163,GO:0006605,GO:…	2.3.1.176	ko:K08764	ko00120,ko01100,ko03320,ko04146,map00120,map01100,map03320,map04146	M00104	R03719,R04811	RC00004,RC00405,RC02725	ko00000,ko00001,ko00002,ko01000	-	-	-	SCP2,Thiolase_C,Thiolase_N
CDS::tig00000055:130690-130827(-)	8083.ENSXMAP00000004103	8.07e-12	60.5	KOG4425@1|root,KOG4425@2759|Eukaryota,38XBU@33154|Opisthokonta,3BHNI@33208|Metazoa,3CUK6@33213|Bilateria,47ZUS@7711|Chordata,492JY@7742|Vertebrata,49W9Z@7898|Actinopterygii	33208|Metazoa	S	Round spermatid basic protein 1-like	rsbn1l	GO:0005575,GO:0005622,GO:0005623,GO:0005634,GO:0043226,GO:0043227,GO:0043229,GO:0043231,GO:0044424,GO:0044464	-	-	-	-	-	-	-	-	-	-	-
CDS::tig00000055:134805-136440(-)	7176.CPIJ004371-PA	1.5e-200	603.0	KOG4425@1|root,KOG4425@2759|Eukaryota,38XBU@33154|Opisthokonta,3BHNI@33208|Metazoa,3CUK6@33213|Bilateria,41VY1@6656|Arthropoda,3SIIW@50557|Insecta,451GD@7147|Diptera,45HH5@7148|Nematocera	33208|Metazoa	S	round spermatid basic protein	RSBN1	GO:0000803,GO:0000805,GO:0003674,GO:0003824,GO:0005488,GO:0005575,GO:0005622,GO:0005623,GO:0005634,GO:0005694,GO:0006139,GO:0006325,GO:0006351,GO:0006355,GO:0006725,GO:0006807,GO:0006996,GO:0008150,GO:0008152,GO:0009058,GO:0009059,GO:0009889,GO:0009987,GO:0010467,GO:0010468,GO:0010556,GO:0016043,GO:0016070,GO:0016491,GO:0018130,GO:0019219,GO:0019222,GO:0019438,GO:0031323,GO:0031326,GO:0032774,GO:…	-	-	-	-	-	-	-	-	-	-	-
CDS::tig00000055:167000-168136(-)	7159.AAEL000698-PA	9.75e-117	358.0	2D8GG@1|root,2TA4B@2759|Eukaryota,394ZR@33154|Opisthokonta,3C9UY@33208|Metazoa,3DQZK@33213|Bilateria,42755@6656|Arthropoda,3SWZ3@50557|Insecta,45AXE@7147|Diptera,45JNR@7148|Nematocera	33208|Metazoa	S	B-box zinc finger	-	-	-	-	-	-	-	-	-	-	-	-	zf-B_box
CDS::tig00000055:168216-168579(-)	7176.CPIJ004372-PA	5.08e-66	207.0	2D8GG@1|root,2TA4B@2759|Eukaryota,394ZR@33154|Opisthokonta,3C9UY@33208|Metazoa,3DQZK@33213|Bilateria,42755@6656|Arthropoda,3SWZ3@50557|Insecta,45AXE@7147|Diptera,45JNR@7148|Nematocera	33208|Metazoa	S	B-box zinc finger	-	-	-	-	-	-	-	-	-	-	-	-	zf-B_box
CDS::tig00000055:181982-183253(+)	7176.CPIJ004373-PA	4.91e-293	805.0	KOG1192@1|root,KOG1192@2759|Eukaryota,39V4J@33154|Opisthokonta,3BKDN@33208|Metazoa,3CYJ3@33213|Bilateria,41YDG@6656|Arthropoda,3SG3F@50557|Insecta,455K2@7147|Diptera,45DCC@7148|Nematocera	33208|Metazoa	G	UDP-glucoronosyl and UDP-glucosyl transferase	-	GO:0003674,GO:0003824,GO:0005575,GO:0005622,GO:0005623,GO:0008150,GO:0008152,GO:0008194,GO:0015020,GO:0016740,GO:0016757,GO:0016758,GO:0043226,GO:0043227,GO:0043229,GO:0043231,GO:0044424,GO:0044464	2.4.1.17	ko:K00699	ko00040,ko00053,ko00140,ko00830,ko00860,ko00980,ko00982,ko00983,ko01100,ko01110,ko05204,map00040,map00053,map00140,map00830,map00860,map00980,map00982,map00983,map01100,map01110,map05204	M00014,M00129	R01383,R02358,R02389,R02478,R02502,R02902,R03091,R04352,R04353,R04354,R04683,R07106,R08259,R08261,R08262,R08263,R08615,R09426,R09427,R09428	RC00005,RC00033,RC00049,RC00059,RC00078,RC00171,RC00397,RC00523,RC00529,RC00708,RC02748	ko00000,ko00001,ko00002,ko01000,ko01003	-	GT1	-	UDPGT
CDS::tig00000055:392337-393243(-)	7176.CPIJ004377-PA	7.81e-166	469.0	2F7DR@1|root,2T8H0@2759|Eukaryota,3931U@33154|Opisthokonta,3C8C0@33208|Metazoa,3DPCR@33213|Bilateria,425KQ@6656|Arthropoda,3SV6I@50557|Insecta,4571B@7147|Diptera,45JAX@7148|Nematocera	33208|Metazoa	S	IQ calmodulin-binding motif	-	-	-	-	-	-	-	-	-	-	-	-	IQ
CDS::tig00000062:582-771(-)	7165.AGAP012528-PA	1.5e-28	103.0	2FBMW@1|root,2TCVG@2759|Eukaryota,398F2@33154|Opisthokonta,3CCP0@33208|Metazoa,3DTZF@33213|Bilateria,42559@6656|Arthropoda,3SUM5@50557|Insecta,4577Y@7147|Diptera,45JKI@7148|Nematocera	33208|Metazoa	-	-	-	-	-	-	-	-	-	-	-	-	-	-	-
CDS::tig00000062:113624-113786(+)	7176.CPIJ007421-PA	1.15e-30	108.0	COG3621@1|root,KOG0513@2759|Eukaryota,38DZX@33154|Opisthokonta,3BCCM@33208|Metazoa,3CUN8@33213|Bilateria,41X1X@6656|Arthropoda,3SHE6@50557|Insecta,44WS2@7147|Diptera,45M3E@7148|Nematocera	33208|Metazoa	I	It is involved in the biological process described with lipid metabolic process	PLA2G6	GO:0000003,GO:0001932,GO:0001934,GO:0002252,GO:0002253,GO:0002376,GO:0002429,GO:0002431,GO:0002433,GO:0002682,GO:0002684,GO:0002757,GO:0002764,GO:0002768,GO:0002791,GO:0002793,GO:0003008,GO:0003012,GO:0003013,GO:0003018,GO:0003674,GO:0003824,GO:0004620,GO:0004623,GO:0005488,GO:0005515,GO:0005516,GO:0005575,GO:0005576,GO:0005615,GO:0005622,GO:0005623,GO:0005737,GO:0005739,GO:0005740,GO:0005743,GO:…	3.1.1.4	ko:K16343	ko00564,ko00565,ko00590,ko00591,ko00592,ko01100,ko01110,ko04014,ko04270,ko04750,map00564,map00565,map00590,map00591,map00592,map01100,map01110,map04014,map04270,map04750	-	R01315,R01317,R02053,R07064,R07379,R07387,R07859	RC00037,RC00094	ko00000,ko00001,ko01000	-	-	-	Ank,Ank_2,Ank_3,Ank_4,Patatin
CDS::tig00000062:123643-124207(-)	7176.CPIJ018406-PA	7.53e-129	379.0	KOG4670@1|root,KOG4670@2759|Eukaryota,38XKT@33154|Opisthokonta,3BCEZ@33208|Metazoa,3CZIJ@33213|Bilateria,41Y3I@6656|Arthropoda,3SKUZ@50557|Insecta,452F5@7147|Diptera,45DMJ@7148|Nematocera	33208|Metazoa	U	Cytochrome B561, N terminal	TMEM209	GO:0005575,GO:0006810,GO:0006897,GO:0006909,GO:0008150,GO:0016020,GO:0016021,GO:0016192,GO:0031224,GO:0044425,GO:0051179,GO:0051234,GO:0098657	-	-	-	-	-	-	-	-	-	-	CytochromB561_N
CDS::tig00000062:128696-129641(-)	7176.CPIJ018406-PA	2.29e-203	574.0	KOG4670@1|root,KOG4670@2759|Eukaryota,38XKT@33154|Opisthokonta,3BCEZ@33208|Metazoa,3CZIJ@33213|Bilateria,41Y3I@6656|Arthropoda,3SKUZ@50557|Insecta,452F5@7147|Diptera,45DMJ@7148|Nematocera	33208|Metazoa	U	Cytochrome B561, N terminal	TMEM209	GO:0005575,GO:0006810,GO:0006897,GO:0006909,GO:0008150,GO:0016020,GO:0016021,GO:0016192,GO:0031224,GO:0044425,GO:0051179,GO:0051234,GO:0098657	-	-	-	-	-	-	-	-	-	-	CytochromB561_N
CDS::tig00000062:152650-152858(+)	7176.CPIJ007418-PA	7.56e-40	137.0	KOG1619@1|root,KOG1619@2759|Eukaryota,39VHP@33154|Opisthokonta,3BEJC@33208|Metazoa,3D2GH@33213|Bilateria,41WVD@6656|Arthropoda,3SM0Y@50557|Insecta,4515R@7147|Diptera,45C9V@7148|Nematocera	33208|Metazoa	P	Cytochrome B561	-	GO:0003674,GO:0003824,GO:0005488,GO:0005575,GO:0008150,GO:0008152,GO:0016020,GO:0016021,GO:0016491,GO:0031224,GO:0043167,GO:0043169,GO:0044425,GO:0046872,GO:0055114	1.16.5.1	ko:K08360	-	-	-	-	ko00000,ko01000,ko02000	5.B.2.1	-	-	Cytochrom_B561
CDS::tig00000062:153387-153548(+)	7176.CPIJ018407-PA	5.86e-27	102.0	KOG1619@1|root,KOG1619@2759|Eukaryota,39VHP@33154|Opisthokonta,3BEJC@33208|Metazoa,3D2GH@33213|Bilateria,41WVD@6656|Arthropoda,3SM0Y@50557|Insecta,4515R@7147|Diptera,45C9V@7148|Nematocera	33208|Metazoa	P	Cytochrome B561	-	GO:0003674,GO:0003824,GO:0005488,GO:0005575,GO:0008150,GO:0008152,GO:0016020,GO:0016021,GO:0016491,GO:0031224,GO:0043167,GO:0043169,GO:0044425,GO:0046872,GO:0055114	1.16.5.1	ko:K08360	-	-	-	-	ko00000,ko01000,ko02000	5.B.2.1	-	-	Cytochrom_B561
CDS::tig00000062:165674-166376(+)	7176.CPIJ018408-PA	2.12e-154	434.0	COG5137@1|root,KOG3265@2759|Eukaryota,3991X@33154|Opisthokonta,3BEHI@33208|Metazoa,3CSSP@33213|Bilateria,41Y53@6656|Arthropoda,3SJ0Y@50557|Insecta,451AF@7147|Diptera,45FAG@7148|Nematocera	33208|Metazoa	BK	Histone chaperone asf1	ASF1A	GO:0000003,GO:0000122,GO:0000228,GO:0000785,GO:0000790,GO:0001085,GO:0001103,GO:0001503,GO:0001649,GO:0003006,GO:0003674,GO:0003682,GO:0005488,GO:0005515,GO:0005575,GO:0005622,GO:0005623,GO:0005634,GO:0005654,GO:0005694,GO:0005700,GO:0006139,GO:0006259,GO:0006260,GO:0006281,GO:0006323,GO:0006325,GO:0006333,GO:0006334,GO:0006335,GO:0006336,GO:0006337,GO:0006351,GO:0006355,GO:0006357,GO:0006464,GO:…	-	ko:K10753	-	-	-	-	ko00000,ko03036	-	-	-	ASF1_hist_chap
CDS::tig00000062:186886-187032(+)	7176.CPIJ018409-PA	8.86e-25	96.3	COG1618@1|root,2QVJ8@2759|Eukaryota,38FT1@33154|Opisthokonta,3BGUB@33208|Metazoa,3CSDG@33213|Bilateria,420HH@6656|Arthropoda,3SNWQ@50557|Insecta,4549C@7147|Diptera,45IVM@7148|Nematocera	33208|Metazoa	O	NTPase	NTPCR	GO:0000166,GO:0003674,GO:0003824,GO:0005488,GO:0005524,GO:0006793,GO:0006796,GO:0008144,GO:0008150,GO:0008152,GO:0009987,GO:0016311,GO:0016462,GO:0016787,GO:0016788,GO:0016791,GO:0016817,GO:0016818,GO:0017076,GO:0017111,GO:0030554,GO:0032553,GO:0032555,GO:0032559,GO:0035639,GO:0036094,GO:0042578,GO:0043167,GO:0043168,GO:0044237,GO:0097159,GO:0097367,GO:0098519,GO:1901265,GO:1901363	3.6.1.15	ko:K06928	ko00230,ko00730,ko01100,map00230,map00730,map01100	-	R00086,R00615	RC00002	ko00000,ko00001,ko01000	-	-	-	NTPase_1
CDS::tig00000062:210338-211056(+)	7176.CPIJ018410-PA	2e-147	426.0	KOG2354@1|root,KOG2354@2759|Eukaryota,38C3W@33154|Opisthokonta,3BCNR@33208|Metazoa,3D1A0@33213|Bilateria,41W3K@6656|Arthropoda,3SJ20@50557|Insecta,44ZNZ@7147|Diptera,45EM6@7148|Nematocera	33208|Metazoa	K	DNA-directed RNA polymerases III 80 kDa polypeptide	POLR3E	GO:0000428,GO:0002252,GO:0002376,GO:0003674,GO:0003824,GO:0003899,GO:0005488,GO:0005515,GO:0005575,GO:0005622,GO:0005623,GO:0005634,GO:0005654,GO:0005666,GO:0005737,GO:0005829,GO:0006139,GO:0006351,GO:0006383,GO:0006725,GO:0006807,GO:0006950,GO:0006952,GO:0006955,GO:0008150,GO:0008152,GO:0009058,GO:0009059,GO:0009605,GO:0009607,GO:0009615,GO:0009987,GO:0010467,GO:0016070,GO:0016740,GO:0016772,GO:…	-	ko:K14721	ko00230,ko00240,ko03020,ko04623,ko05169,map00230,map00240,map03020,map04623,map05169	M00181	R00435,R00441,R00442,R00443	RC02795	br01611,ko00000,ko00001,ko00002,ko03021	-	-	-	Sin_N
CDS::tig00000062:225635-226496(-)	7176.CPIJ018411-PA	7.66e-188	523.0	KOG3059@1|root,KOG3059@2759|Eukaryota,39SXG@33154|Opisthokonta,3BF4V@33208|Metazoa,3CWBG@33213|Bilateria,41YNP@6656|Arthropoda,3SKY5@50557|Insecta,451AN@7147|Diptera,45BJ2@7148|Nematocera	33208|Metazoa	I	Phosphatidylinositol	PIGC	GO:0000506,GO:0001654,GO:0001745,GO:0001751,GO:0001754,GO:0003674,GO:0003824,GO:0005575,GO:0005622,GO:0005623,GO:0005737,GO:0005783,GO:0005789,GO:0006464,GO:0006497,GO:0006505,GO:0006506,GO:0006629,GO:0006643,GO:0006644,GO:0006650,GO:0006661,GO:0006664,GO:0006793,GO:0006796,GO:0006807,GO:0006996,GO:0007275,GO:0007399,GO:0007423,GO:0008150,GO:0008152,GO:0008194,GO:0008375,GO:0008610,GO:0008654,GO:…	-	ko:K03859	ko00563,ko01100,map00563,map01100	-	R05916	-	ko00000,ko00001	-	-	-	GPI2
CDS::tig00000062:277362-277885(-)	7176.CPIJ007411-PA	3.76e-113	335.0	COG1230@1|root,KOG1483@2759|Eukaryota,38CHY@33154|Opisthokonta,3BC1J@33208|Metazoa,3CSJR@33213|Bilateria,41V1D@6656|Arthropoda,3SK5K@50557|Insecta,451VF@7147|Diptera,45CNN@7148|Nematocera	33208|Metazoa	P	Cation efflux protein zinc transporter	SLC30A1	GO:0000041,GO:0001505,GO:0001701,GO:0003674,GO:0005215,GO:0005246,GO:0005385,GO:0005488,GO:0005515,GO:0005575,GO:0005622,GO:0005623,GO:0005634,GO:0005635,GO:0005737,GO:0005783,GO:0005794,GO:0005886,GO:0006810,GO:0006811,GO:0006812,GO:0006816,GO:0006829,GO:0006873,GO:0006874,GO:0006875,GO:0006882,GO:0006950,GO:0007275,GO:0008150,GO:0008200,GO:0008324,GO:0009636,GO:0009790,GO:0009792,GO:0009966,GO:…	-	ko:K14688	ko04978,map04978	-	-	-	ko00000,ko00001,ko02000	2.A.4.2	-	-	Cation_efflux
CDS::tig00000062:283254-283431(-)	121225.PHUM432590-PA	7.04e-19	79.0	COG1230@1|root,KOG1483@2759|Eukaryota	2759|Eukaryota	P	regulation of zinc ion transport	SLC30A10	GO:0000041,GO:0001505,GO:0001701,GO:0001932,GO:0001934,GO:0003674,GO:0005215,GO:0005246,GO:0005384,GO:0005385,GO:0005575,GO:0005622,GO:0005623,GO:0005634,GO:0005635,GO:0005737,GO:0005768,GO:0005769,GO:0005783,GO:0005794,GO:0005886,GO:0006810,GO:0006811,GO:0006812,GO:0006816,GO:0006828,GO:0006829,GO:0006873,GO:0006874,GO:0006875,GO:0006882,GO:0006950,GO:0007154,GO:0007165,GO:0007166,GO:0007167,GO:…	-	ko:K11138,ko:K14688,ko:K14697	ko04550,ko04978,map04550,map04978	-	-	-	ko00000,ko00001,ko02000,ko03032	2.A.4,2.A.4.2	-	-	Cation_efflux
CDS::tig00000062:324392-324626(-)	7739.XP_002599859.1	2.42e-19	84.3	COG0514@1|root,KOG0351@2759|Eukaryota,38PEB@33154|Opisthokonta,3BAJ0@33208|Metazoa,3D0J9@33213|Bilateria,487VI@7711|Chordata	33208|Metazoa	A	D-loop DNA binding	RECQL4	GO:0000003,GO:0000166,GO:0000217,GO:0000405,GO:0000723,GO:0000724,GO:0000725,GO:0000733,GO:0000781,GO:0001501,GO:0002064,GO:0002065,GO:0002066,GO:0002164,GO:0003006,GO:0003674,GO:0003676,GO:0003677,GO:0003678,GO:0003684,GO:0003697,GO:0003824,GO:0004003,GO:0004386,GO:0005488,GO:0005524,GO:0005575,GO:0005622,GO:0005623,GO:0005634,GO:0005694,GO:0005737,GO:0006139,GO:0006259,GO:0006260,GO:0006275,GO:…	3.6.4.12	ko:K10730	-	-	-	-	ko00000,ko01000,ko03032,ko03400	-	-	-	DEAD,Drc1-Sld2,Helicase_C,zf-CCHC
CDS::tig00000062:341945-344689(-)	7176.CPIJ007409-PA	0.0	1316.0	COG0514@1|root,KOG0351@2759|Eukaryota,38PEB@33154|Opisthokonta,3BAJ0@33208|Metazoa,3D0J9@33213|Bilateria,41WRJ@6656|Arthropoda,3SJRX@50557|Insecta,44XEU@7147|Diptera,45C54@7148|Nematocera	33208|Metazoa	A	Rothmund-thomson syndrome DNA helicase recq4	RECQL4	GO:0000003,GO:0000166,GO:0000217,GO:0000405,GO:0000723,GO:0000724,GO:0000725,GO:0000733,GO:0000781,GO:0001501,GO:0002064,GO:0002065,GO:0002066,GO:0002164,GO:0003006,GO:0003674,GO:0003676,GO:0003677,GO:0003678,GO:0003684,GO:0003697,GO:0003824,GO:0004003,GO:0004386,GO:0005488,GO:0005524,GO:0005575,GO:0005622,GO:0005623,GO:0005634,GO:0005694,GO:0005737,GO:0006139,GO:0006259,GO:0006260,GO:0006275,GO:…	3.6.4.12	ko:K10730	-	-	-	-	ko00000,ko01000,ko03032,ko03400	-	-	-	DEAD,Drc1-Sld2,Helicase_C,zf-CCHC
CDS::tig00000062:369836-370013(+)	126957.SMAR007246-PA	3.08e-36	126.0	KOG0420@1|root,KOG0420@2759|Eukaryota,38GRW@33154|Opisthokonta,3BGX6@33208|Metazoa,3CRHA@33213|Bilateria,41XBK@6656|Arthropoda	33208|Metazoa	O	Belongs to the ubiquitin-conjugating enzyme family	UBE2M	GO:0000166,GO:0003674,GO:0003824,GO:0004842,GO:0005488,GO:0005524,GO:0005575,GO:0005622,GO:0005623,GO:0005634,GO:0005654,GO:0005737,GO:0005829,GO:0006464,GO:0006807,GO:0008144,GO:0008150,GO:0008152,GO:0008589,GO:0009966,GO:0009968,GO:0009987,GO:0010646,GO:0010648,GO:0010941,GO:0010942,GO:0016567,GO:0016740,GO:0017076,GO:0019538,GO:0019787,GO:0019788,GO:0023051,GO:0023057,GO:0030554,GO:0031974,GO:…	-	ko:K10579	ko04120,map04120	-	-	-	ko00000,ko00001,ko04121	-	-	-	UQ_con
CDS::tig00000062:370082-370223(+)	7159.AAEL009026-PA	1.88e-25	98.2	KOG0420@1|root,KOG0420@2759|Eukaryota,38GRW@33154|Opisthokonta,3BGX6@33208|Metazoa,3CRHA@33213|Bilateria,41XBK@6656|Arthropoda,3SG5G@50557|Insecta,44ZXT@7147|Diptera,45CW7@7148|Nematocera	33208|Metazoa	O	Belongs to the ubiquitin-conjugating enzyme family	UBE2M	GO:0000166,GO:0003674,GO:0003824,GO:0004842,GO:0005488,GO:0005524,GO:0005575,GO:0005622,GO:0005623,GO:0005634,GO:0005654,GO:0005737,GO:0005829,GO:0006464,GO:0006807,GO:0008144,GO:0008150,GO:0008152,GO:0008589,GO:0009966,GO:0009968,GO:0009987,GO:0010646,GO:0010648,GO:0010941,GO:0010942,GO:0016567,GO:0016740,GO:0017076,GO:0019538,GO:0019787,GO:0019788,GO:0023051,GO:0023057,GO:0030554,GO:0031974,GO:…	-	ko:K10579	ko04120,map04120	-	-	-	ko00000,ko00001,ko04121	-	-	-	UQ_con
CDS::tig00000063:137115-138354(+)	7176.CPIJ018507-PA	8.12e-302	822.0	COG0171@1|root,KOG2303@2759|Eukaryota,38C6A@33154|Opisthokonta,3BBAF@33208|Metazoa,3CYT3@33213|Bilateria,41WSX@6656|Arthropoda,3SH1F@50557|Insecta,44X9I@7147|Diptera,45B8Z@7148|Nematocera	33208|Metazoa	H	Glutamine-dependent NAD( ) synthetase	NADSYN1	GO:0000166,GO:0003674,GO:0003824,GO:0003952,GO:0004359,GO:0005488,GO:0005524,GO:0005575,GO:0005622,GO:0005623,GO:0005737,GO:0005829,GO:0006139,GO:0006725,GO:0006732,GO:0006733,GO:0006753,GO:0006793,GO:0006796,GO:0006807,GO:0007275,GO:0007568,GO:0008144,GO:0008150,GO:0008152,GO:0008340,GO:0008795,GO:0009058,GO:0009108,GO:0009117,GO:0009165,GO:0009435,GO:0009987,GO:0010259,GO:0016787,GO:0016810,GO:…	6.3.5.1	ko:K01950	ko00760,ko01100,map00760,map01100	M00115	R00257	RC00010,RC00100	ko00000,ko00001,ko00002,ko01000	-	-	-	CN_hydrolase,NAD_synthase
CDS::tig00000063:154031-154754(+)	7176.CPIJ018506-PA	3.29e-135	387.0	COG0171@1|root,KOG2303@2759|Eukaryota,38C6A@33154|Opisthokonta,3BBAF@33208|Metazoa,3CYT3@33213|Bilateria,41WSX@6656|Arthropoda,3SH1F@50557|Insecta,44X9I@7147|Diptera,45B8Z@7148|Nematocera	33208|Metazoa	H	Glutamine-dependent NAD( ) synthetase	NADSYN1	GO:0000166,GO:0003674,GO:0003824,GO:0003952,GO:0004359,GO:0005488,GO:0005524,GO:0005575,GO:0005622,GO:0005623,GO:0005737,GO:0005829,GO:0006139,GO:0006725,GO:0006732,GO:0006733,GO:0006753,GO:0006793,GO:0006796,GO:0006807,GO:0007275,GO:0007568,GO:0008144,GO:0008150,GO:0008152,GO:0008340,GO:0008795,GO:0009058,GO:0009108,GO:0009117,GO:0009165,GO:0009435,GO:0009987,GO:0010259,GO:0016787,GO:0016810,GO:…	6.3.5.1	ko:K01950	ko00760,ko01100,map00760,map01100	M00115	R00257	RC00010,RC00100	ko00000,ko00001,ko00002,ko01000	-	-	-	CN_hydrolase,NAD_synthase
CDS::tig00000063:176050-176236(-)	6669.EFX66214	4.07e-27	102.0	KOG3576@1|root,KOG3576@2759|Eukaryota,38G20@33154|Opisthokonta,3BHF4@33208|Metazoa,3D2AY@33213|Bilateria,41VGU@6656|Arthropoda	33208|Metazoa	K	nucleic acid binding. It is involved in the biological process described with transcription from RNA polymerase II promoter	OVOL1	GO:0000003,GO:0000122,GO:0000976,GO:0000977,GO:0000978,GO:0000981,GO:0000982,GO:0000987,GO:0001012,GO:0001067,GO:0001078,GO:0001227,GO:0001655,GO:0001822,GO:0002009,GO:0002165,GO:0003002,GO:0003006,GO:0003674,GO:0003676,GO:0003677,GO:0003690,GO:0003700,GO:0005488,GO:0005575,GO:0005622,GO:0005623,GO:0005634,GO:0006139,GO:0006351,GO:0006355,GO:0006357,GO:0006725,GO:0006807,GO:0006996,GO:0007010,GO:…	-	ko:K09216	-	-	-	-	ko00000,ko03000	-	-	-	zf-C2H2,zf-H2C2_2
CDS::tig00000063:182864-183452(-)	7176.CPIJ018505-PA	4.14e-45	163.0	KOG3576@1|root,KOG3576@2759|Eukaryota,38G20@33154|Opisthokonta,3BHF4@33208|Metazoa,3D2AY@33213|Bilateria,41VGU@6656|Arthropoda,3SGYD@50557|Insecta,44WVY@7147|Diptera,45FUZ@7148|Nematocera	33208|Metazoa	K	zinc finger	OVOL1	GO:0000003,GO:0000122,GO:0000976,GO:0000977,GO:0000978,GO:0000981,GO:0000982,GO:0000987,GO:0001012,GO:0001067,GO:0001078,GO:0001227,GO:0001655,GO:0001822,GO:0002009,GO:0002165,GO:0003002,GO:0003006,GO:0003674,GO:0003676,GO:0003677,GO:0003690,GO:0003700,GO:0005488,GO:0005575,GO:0005622,GO:0005623,GO:0005634,GO:0006139,GO:0006351,GO:0006355,GO:0006357,GO:0006725,GO:0006807,GO:0006996,GO:0007010,GO:…	-	ko:K09216	-	-	-	-	ko00000,ko03000	-	-	-	zf-C2H2,zf-H2C2_2
CDS::tig00000063:191613-193497(-)	7159.AAEL017521-PA	2.68e-162	498.0	KOG3576@1|root,KOG3576@2759|Eukaryota,38G20@33154|Opisthokonta,3BHF4@33208|Metazoa,3D2AY@33213|Bilateria,41VGU@6656|Arthropoda,3SGYD@50557|Insecta,44WVY@7147|Diptera,45FUZ@7148|Nematocera	33208|Metazoa	K	zinc finger	OVOL1	GO:0000003,GO:0000122,GO:0000976,GO:0000977,GO:0000978,GO:0000981,GO:0000982,GO:0000987,GO:0001012,GO:0001067,GO:0001078,GO:0001227,GO:0001655,GO:0001822,GO:0002009,GO:0002165,GO:0003002,GO:0003006,GO:0003674,GO:0003676,GO:0003677,GO:0003690,GO:0003700,GO:0005488,GO:0005575,GO:0005622,GO:0005623,GO:0005634,GO:0006139,GO:0006351,GO:0006355,GO:0006357,GO:0006725,GO:0006807,GO:0006996,GO:0007010,GO:…	-	ko:K09216	-	-	-	-	ko00000,ko03000	-	-	-	zf-C2H2,zf-H2C2_2
CDS::tig00000063:211852-213004(+)	7176.CPIJ018504-PA	1.93e-252	697.0	KOG3656@1|root,KOG3656@2759|Eukaryota,39YI9@33154|Opisthokonta,3BGFM@33208|Metazoa,3D29K@33213|Bilateria,41Y71@6656|Arthropoda,3SI72@50557|Insecta,44ZGH@7147|Diptera,45DYU@7148|Nematocera	33208|Metazoa	S	Belongs to the G-protein coupled receptor 1 family	GPRNPY4	GO:0001653,GO:0003674,GO:0004888,GO:0004930,GO:0004983,GO:0005575,GO:0005623,GO:0005886,GO:0007154,GO:0007165,GO:0007166,GO:0007186,GO:0007218,GO:0008150,GO:0008188,GO:0008528,GO:0009987,GO:0016020,GO:0016021,GO:0023052,GO:0031224,GO:0038023,GO:0044425,GO:0044464,GO:0050789,GO:0050794,GO:0050896,GO:0051716,GO:0060089,GO:0065007,GO:0071944	-	ko:K04240,ko:K14072	ko04080,map04080	-	-	-	ko00000,ko00001,ko04030	-	-	-	7tm_1
CDS::tig00000065:13735-13885(+)	7176.CPIJ013639-PA	9.72e-33	112.0	KOG3514@1|root,KOG3514@2759|Eukaryota,39698@33154|Opisthokonta,3CAN3@33208|Metazoa,3DRV7@33213|Bilateria,4280V@6656|Arthropoda,3SXP0@50557|Insecta,45A1Q@7147|Diptera,45MDI@7148|Nematocera	33208|Metazoa	T	EGF-like domain	-	-	-	-	-	-	-	-	-	-	-	-	EGF
CDS::tig00000065:142708-143077(-)	7176.CPIJ013637-PA	9.48e-61	191.0	KOG0118@1|root,KOG0118@2759|Eukaryota,39I5T@33154|Opisthokonta,3BA3Y@33208|Metazoa,3D0BR@33213|Bilateria,41YTT@6656|Arthropoda,3SKZ3@50557|Insecta,456FT@7147|Diptera,45IC0@7148|Nematocera	33208|Metazoa	A	zinc finger	ZCRB1	GO:0000375,GO:0000377,GO:0000398,GO:0003674,GO:0003676,GO:0003723,GO:0005488,GO:0005575,GO:0005622,GO:0005623,GO:0005634,GO:0005654,GO:0005681,GO:0005689,GO:0006139,GO:0006396,GO:0006397,GO:0006725,GO:0006807,GO:0008150,GO:0008152,GO:0008270,GO:0008380,GO:0009987,GO:0010467,GO:0016070,GO:0016071,GO:0031974,GO:0031981,GO:0032991,GO:0034641,GO:0043167,GO:0043169,GO:0043170,GO:0043226,GO:0043227,GO:…	-	ko:K13154	-	-	-	-	ko00000,ko03041	-	-	-	RRM_1,zf-CCHC
CDS::tig00000065:161641-163915(+)	7176.CPIJ013634-PA	0.0	1147.0	2CMHE@1|root,2QQCQ@2759|Eukaryota,39TVE@33154|Opisthokonta,3BC0Z@33208|Metazoa,3D0QU@33213|Bilateria,41ZE5@6656|Arthropoda,3SMXZ@50557|Insecta,4514C@7147|Diptera,45C26@7148|Nematocera	33208|Metazoa	S	DDB1-and CUL4-substrate receptor 15, WD repeat	DCAF15	GO:0000151,GO:0005575,GO:0005622,GO:0005623,GO:0006464,GO:0006807,GO:0008150,GO:0008152,GO:0009987,GO:0016567,GO:0019538,GO:0031461,GO:0032446,GO:0032991,GO:0036211,GO:0043170,GO:0043412,GO:0044237,GO:0044238,GO:0044260,GO:0044267,GO:0044424,GO:0044464,GO:0070647,GO:0071704,GO:0080008,GO:1901564,GO:1902494,GO:1990234	-	ko:K11791	-	-	-	-	ko00000,ko04121	-	-	-	DCAF15_WD40
CDS::tig00000065:167932-168523(+)	7176.CPIJ013634-PA	3.97e-102	321.0	2CMHE@1|root,2QQCQ@2759|Eukaryota,39TVE@33154|Opisthokonta,3BC0Z@33208|Metazoa,3D0QU@33213|Bilateria,41ZE5@6656|Arthropoda,3SMXZ@50557|Insecta,4514C@7147|Diptera,45C26@7148|Nematocera	33208|Metazoa	S	DDB1-and CUL4-substrate receptor 15, WD repeat	DCAF15	GO:0000151,GO:0005575,GO:0005622,GO:0005623,GO:0006464,GO:0006807,GO:0008150,GO:0008152,GO:0009987,GO:0016567,GO:0019538,GO:0031461,GO:0032446,GO:0032991,GO:0036211,GO:0043170,GO:0043412,GO:0044237,GO:0044238,GO:0044260,GO:0044267,GO:0044424,GO:0044464,GO:0070647,GO:0071704,GO:0080008,GO:1901564,GO:1902494,GO:1990234	-	ko:K11791	-	-	-	-	ko00000,ko04121	-	-	-	DCAF15_WD40
CDS::tig00000065:202159-202936(+)	7176.CPIJ013632-PA	1.13e-129	377.0	COG4281@1|root,KOG0817@2759|Eukaryota,393R9@33154|Opisthokonta,3BEYJ@33208|Metazoa,3D0MI@33213|Bilateria,4205Q@6656|Arthropoda,3SMAH@50557|Insecta,458G0@7147|Diptera,45CG0@7148|Nematocera	33208|Metazoa	I	Acyl CoA binding protein	ACBD5	GO:0000062,GO:0000166,GO:0003674,GO:0005488,GO:0005575,GO:0005622,GO:0005623,GO:0005634,GO:0005654,GO:0005737,GO:0005777,GO:0005778,GO:0006082,GO:0006629,GO:0006631,GO:0006914,GO:0008150,GO:0008152,GO:0008289,GO:0009056,GO:0009062,GO:0009987,GO:0010876,GO:0016020,GO:0016021,GO:0016042,GO:0016054,GO:0017076,GO:0019752,GO:0019915,GO:0030242,GO:0030554,GO:0031090,GO:0031224,GO:0031903,GO:0031974,GO:…	-	-	-	-	-	-	-	-	-	-	ACBP
CDS::tig00000065:218578-220332(-)	7176.CPIJ002784-PA	1.06e-172	526.0	KOG2072@1|root,KOG2072@2759|Eukaryota,38DM9@33154|Opisthokonta,3BDM7@33208|Metazoa,3CY4Y@33213|Bilateria,41V0P@6656|Arthropoda,3SGGH@50557|Insecta,4527B@7147|Diptera,45E4V@7148|Nematocera	33208|Metazoa	J	RNA-binding component of the eukaryotic translation initiation factor 3 (eIF-3) complex, which is involved in protein synthesis of a specialized repertoire of mRNAs and, together with other initiation factors, stimulates binding of mRNA and methionyl-tRNAi to the 40S ribosome. The eIF-3 complex specifically targets and initiates translation of a subset of mRNAs involved in cell proliferation	EIF3A	GO:0000003,GO:0001732,GO:0001932,GO:0001933,GO:0002181,GO:0002183,GO:0002188,GO:0003674,GO:0003676,GO:0003723,GO:0003729,GO:0003743,GO:0005102,GO:0005198,GO:0005488,GO:0005515,GO:0005575,GO:0005622,GO:0005623,GO:0005634,GO:0005730,GO:0005737,GO:0005815,GO:0005829,GO:0005852,GO:0005856,GO:0005874,GO:0006412,GO:0006413,GO:0006417,GO:0006446,GO:0006518,GO:0006807,GO:0007275,GO:0007610,GO:0008135,GO:…	-	ko:K03254	ko03013,map03013	-	-	-	ko00000,ko00001,ko03012	-	-	-	PCI
CDS::tig00000065:288664-290887(+)	7176.CPIJ002781-PA	0.0	1409.0	KOG1983@1|root,KOG1983@2759|Eukaryota,38DTG@33154|Opisthokonta,3BC7M@33208|Metazoa,3CVIR@33213|Bilateria,41V04@6656|Arthropoda,3SJFV@50557|Insecta,450GK@7147|Diptera,45FTR@7148|Nematocera	33208|Metazoa	U	Lethal giant	LLGL1	GO:0000003,GO:0000132,GO:0000137,GO:0000139,GO:0000149,GO:0000226,GO:0000278,GO:0000578,GO:0000902,GO:0000904,GO:0001505,GO:0001568,GO:0001700,GO:0001701,GO:0001709,GO:0001738,GO:0001763,GO:0001890,GO:0001892,GO:0001932,GO:0001933,GO:0001944,GO:0002009,GO:0002164,GO:0002165,GO:0002168,GO:0002791,GO:0003002,GO:0003006,GO:0003674,GO:0004857,GO:0004860,GO:0005096,GO:0005198,GO:0005488,GO:0005515,GO:…	-	ko:K06094	ko04390,ko04391,ko04530,ko05165,map04390,map04391,map04530,map05165	-	-	-	ko00000,ko00001,ko04131	-	-	-	LLGL,Lgl_C,WD40
CDS::tig00000065:334365-335294(-)	7176.CPIJ002780-PA	1.52e-64	221.0	COG4886@1|root,KOG0619@2759|Eukaryota,38C70@33154|Opisthokonta,3BCK5@33208|Metazoa,3CTCV@33213|Bilateria,41VTX@6656|Arthropoda,3SFRR@50557|Insecta,4506G@7147|Diptera,45CVF@7148|Nematocera	33208|Metazoa	S	Leucine Rich repeats (2 copies)	SHOC2	GO:0000164,GO:0002119,GO:0002164,GO:0003674,GO:0005488,GO:0005515,GO:0005575,GO:0005622,GO:0005623,GO:0005634,GO:0005654,GO:0005737,GO:0005829,GO:0005886,GO:0007154,GO:0007165,GO:0007166,GO:0007167,GO:0007169,GO:0007264,GO:0007265,GO:0007275,GO:0007517,GO:0008150,GO:0008157,GO:0008287,GO:0008543,GO:0009719,GO:0009791,GO:0009966,GO:0009967,GO:0009987,GO:0010033,GO:0010646,GO:0010647,GO:0010921,GO:…	-	ko:K19613	ko04014,map04014	-	-	-	ko00000,ko00001	-	-	-	LRR_1,LRR_8
CDS::tig00000065:347767-348540(-)	7176.CPIJ002779-PA	2.43e-160	458.0	COG1272@1|root,KOG0748@2759|Eukaryota,38C8H@33154|Opisthokonta,3BCS0@33208|Metazoa,3CTE5@33213|Bilateria,41VPR@6656|Arthropoda,3SIDV@50557|Insecta,451MR@7147|Diptera,45CHA@7148|Nematocera	33208|Metazoa	T	Adiponectin receptor	ADIPOR2	GO:0000003,GO:0001525,GO:0001558,GO:0001568,GO:0001944,GO:0002791,GO:0002793,GO:0003674,GO:0005488,GO:0005515,GO:0005575,GO:0005623,GO:0005886,GO:0006082,GO:0006109,GO:0006629,GO:0006631,GO:0006950,GO:0007154,GO:0007165,GO:0007166,GO:0007275,GO:0007507,GO:0007565,GO:0007584,GO:0008150,GO:0008152,GO:0009266,GO:0009409,GO:0009605,GO:0009611,GO:0009628,GO:0009653,GO:0009719,GO:0009725,GO:0009755,GO:…	-	ko:K07297	ko04152,ko04211,ko04920,ko04932,map04152,map04211,map04920,map04932	-	-	-	ko00000,ko00001	-	-	-	HlyIII
CDS::tig00000065:386152-386659(+)	7176.CPIJ002777-PA	1.74e-113	328.0	2AE7V@1|root,2RYVA@2759|Eukaryota,3A2YD@33154|Opisthokonta,3BQXR@33208|Metazoa,3E4XI@33213|Bilateria,41ZDC@6656|Arthropoda,3SMH0@50557|Insecta,458P5@7147|Diptera,45ERV@7148|Nematocera	33208|Metazoa	S	TMEM192 family	TMEM192	-	-	-	-	-	-	-	-	-	-	-	TMEM192
CDS::tig00000065:391581-392422(+)	7176.CPIJ002776-PA	7.29e-123	361.0	2CJHY@1|root,2TD44@2759|Eukaryota,398RD@33154|Opisthokonta,3CCYP@33208|Metazoa,3DU9F@33213|Bilateria,42BS7@6656|Arthropoda,3SV9I@50557|Insecta,4578F@7147|Diptera,45J2R@7148|Nematocera	33208|Metazoa	S	TMEM192 family	-	-	-	-	-	-	-	-	-	-	-	-	TMEM192
CDS::tig00000065:396944-397153(+)	7176.CPIJ002774-PA	1e-20	89.4	2D8P8@1|root,2TB02@2759|Eukaryota,3AV47@33154|Opisthokonta,3C38Z@33208|Metazoa,3DJY2@33213|Bilateria,425JM@6656|Arthropoda,3SSYM@50557|Insecta,456TP@7147|Diptera,45IVF@7148|Nematocera	33208|Metazoa	S	TMEM192 family	-	-	-	-	-	-	-	-	-	-	-	-	TMEM192
CDS::tig00000065:397410-397687(+)	7176.CPIJ002774-PA	3.51e-53	174.0	2D8P8@1|root,2TB02@2759|Eukaryota,3AV47@33154|Opisthokonta,3C38Z@33208|Metazoa,3DJY2@33213|Bilateria,425JM@6656|Arthropoda,3SSYM@50557|Insecta,456TP@7147|Diptera,45IVF@7148|Nematocera	33208|Metazoa	S	TMEM192 family	-	-	-	-	-	-	-	-	-	-	-	-	TMEM192
CDS::tig00000065:399057-400602(-)	7176.CPIJ002773-PA	0.0	937.0	28J06@1|root,2QRC3@2759|Eukaryota,392MA@33154|Opisthokonta,3BAYZ@33208|Metazoa,3D2M6@33213|Bilateria,41ZA3@6656|Arthropoda,3SMVK@50557|Insecta,452TS@7147|Diptera,45C2E@7148|Nematocera	33208|Metazoa	S	Uncharacterised protein family UPF0564	FAM161A	GO:0000235,GO:0000922,GO:0001917,GO:0003008,GO:0003674,GO:0005488,GO:0005515,GO:0005575,GO:0005622,GO:0005623,GO:0005737,GO:0005813,GO:0005814,GO:0005815,GO:0005818,GO:0005819,GO:0005856,GO:0005874,GO:0005876,GO:0005881,GO:0005929,GO:0006996,GO:0007600,GO:0007601,GO:0008017,GO:0008092,GO:0008150,GO:0009893,GO:0009987,GO:0010604,GO:0015630,GO:0015631,GO:0016043,GO:0019222,GO:0022607,GO:0030030,GO:…	-	ko:K16772	-	-	-	-	ko00000,ko03036	-	-	-	UPF0564
CDS::tig00000065:404880-406506(+)	7176.CPIJ002772-PA	0.0	936.0	COG4870@1|root,KOG1542@2759|Eukaryota,38BEA@33154|Opisthokonta,3BF96@33208|Metazoa,3CUSF@33213|Bilateria,41TQ5@6656|Arthropoda,3SJBG@50557|Insecta,44WTI@7147|Diptera,45H0K@7148|Nematocera	33208|Metazoa	O	Cathepsin propeptide inhibitor domain (I29)	CTSF	GO:0000323,GO:0002376,GO:0002478,GO:0002495,GO:0002504,GO:0003674,GO:0003824,GO:0004175,GO:0004197,GO:0004857,GO:0004866,GO:0004869,GO:0005575,GO:0005576,GO:0005615,GO:0005622,GO:0005623,GO:0005737,GO:0005764,GO:0005773,GO:0005775,GO:0006508,GO:0006807,GO:0008150,GO:0008152,GO:0008233,GO:0008234,GO:0009056,GO:0009057,GO:0009892,GO:0009987,GO:0010466,GO:0010605,GO:0010951,GO:0016787,GO:0019222,GO:…	3.4.22.41	ko:K01373	ko04142,ko04210,map04142,map04210	-	-	-	ko00000,ko00001,ko01000,ko01002	-	-	-	Cystatin,Inhibitor_I29,Peptidase_C1
CDS::tig00000065:406574-408617(+)	7176.CPIJ002772-PA	0.0	1250.0	COG4870@1|root,KOG1542@2759|Eukaryota,38BEA@33154|Opisthokonta,3BF96@33208|Metazoa,3CUSF@33213|Bilateria,41TQ5@6656|Arthropoda,3SJBG@50557|Insecta,44WTI@7147|Diptera,45H0K@7148|Nematocera	33208|Metazoa	O	Cathepsin propeptide inhibitor domain (I29)	CTSF	GO:0000323,GO:0002376,GO:0002478,GO:0002495,GO:0002504,GO:0003674,GO:0003824,GO:0004175,GO:0004197,GO:0004857,GO:0004866,GO:0004869,GO:0005575,GO:0005576,GO:0005615,GO:0005622,GO:0005623,GO:0005737,GO:0005764,GO:0005773,GO:0005775,GO:0006508,GO:0006807,GO:0008150,GO:0008152,GO:0008233,GO:0008234,GO:0009056,GO:0009057,GO:0009892,GO:0009987,GO:0010466,GO:0010605,GO:0010951,GO:0016787,GO:0019222,GO:…	3.4.22.41	ko:K01373	ko04142,ko04210,map04142,map04210	-	-	-	ko00000,ko00001,ko01000,ko01002	-	-	-	Cystatin,Inhibitor_I29,Peptidase_C1
CDS::tig00000065:408696-408869(+)	45351.EDO42751	1.59e-19	85.5	COG4870@1|root,KOG1542@2759|Eukaryota,38BEA@33154|Opisthokonta,3BF96@33208|Metazoa	33208|Metazoa	O	Belongs to the peptidase C1 family	CTSF	GO:0000323,GO:0002376,GO:0002478,GO:0002495,GO:0002504,GO:0003674,GO:0003824,GO:0004175,GO:0004197,GO:0004857,GO:0004866,GO:0004869,GO:0005575,GO:0005576,GO:0005615,GO:0005622,GO:0005623,GO:0005737,GO:0005764,GO:0005773,GO:0005775,GO:0006508,GO:0006807,GO:0008150,GO:0008152,GO:0008233,GO:0008234,GO:0009056,GO:0009057,GO:0009892,GO:0009987,GO:0010466,GO:0010605,GO:0010951,GO:0016787,GO:0019222,GO:…	3.4.22.41	ko:K01373	ko04142,ko04210,map04142,map04210	-	-	-	ko00000,ko00001,ko01000,ko01002	-	-	-	Cystatin,Inhibitor_I29,Peptidase_C1
CDS::tig00000065:416664-416934(+)	7176.CPIJ002771-PA	2.17e-48	155.0	2CGD7@1|root,2T9C5@2759|Eukaryota,3944G@33154|Opisthokonta,3C9AN@33208|Metazoa,3DQEC@33213|Bilateria,42C2R@6656|Arthropoda,3SWAT@50557|Insecta,457FI@7147|Diptera,45JE6@7148|Nematocera	33208|Metazoa	S	Cystatin-like protein	-	-	-	-	-	-	-	-	-	-	-	-	-
CDS::tig00000065:422493-424392(+)	7176.CPIJ002769-PA	0.0	1251.0	KOG4340@1|root,KOG4340@2759|Eukaryota,38G0Q@33154|Opisthokonta,3BBY0@33208|Metazoa,3CWB8@33213|Bilateria,41VI9@6656|Arthropoda,3SG9N@50557|Insecta,44Z6X@7147|Diptera,45FSK@7148|Nematocera	33208|Metazoa	S	Required for polyglutamylation of axonemal tubulin in sensory cilia. Plays a role in anterograde intraflagellar transport (IFT), the process by which cilia precursors are transported from the base of the cilium to the site of their incorporation at the tip	TTC30B	GO:0001736,GO:0001738,GO:0002009,GO:0003674,GO:0003824,GO:0005215,GO:0005575,GO:0005622,GO:0005623,GO:0005737,GO:0005813,GO:0005815,GO:0005856,GO:0005874,GO:0005879,GO:0005881,GO:0005929,GO:0005930,GO:0006464,GO:0006807,GO:0006810,GO:0006928,GO:0006996,GO:0007017,GO:0007018,GO:0007164,GO:0007275,GO:0007368,GO:0007389,GO:0008104,GO:0008150,GO:0008152,GO:0009653,GO:0009799,GO:0009855,GO:0009888,GO:…	-	ko:K19683	-	-	-	-	ko00000,ko03036	-	-	-	TPR_16,TPR_19,TPR_2,TPR_6,TPR_7
CDS::tig00000065:428445-428961(-)	7176.CPIJ002768-PA	4.08e-105	305.0	COG0590@1|root,KOG1018@2759|Eukaryota,39W0M@33154|Opisthokonta,3BJII@33208|Metazoa,3D0W4@33213|Bilateria,4200Q@6656|Arthropoda,3SN6E@50557|Insecta,453AD@7147|Diptera,45I01@7148|Nematocera	33208|Metazoa	F	MafB19-like deaminase	ADAT2	GO:0002097,GO:0002100,GO:0003674,GO:0003824,GO:0004000,GO:0005488,GO:0005575,GO:0005622,GO:0005623,GO:0005634,GO:0005654,GO:0006139,GO:0006382,GO:0006396,GO:0006399,GO:0006400,GO:0006725,GO:0006807,GO:0008033,GO:0008150,GO:0008152,GO:0008251,GO:0008270,GO:0009451,GO:0009987,GO:0010467,GO:0016070,GO:0016553,GO:0016787,GO:0016810,GO:0016814,GO:0019239,GO:0031974,GO:0031981,GO:0032991,GO:0034470,GO:…	-	ko:K15441	-	-	-	-	ko00000,ko01000,ko03016	-	-	-	MafB19-deam,dCMP_cyt_deam_1
CDS::tig00000065:429053-429323(-)	7176.CPIJ002767-PA	1.53e-51	171.0	28KKK@1|root,2QT20@2759|Eukaryota,39T65@33154|Opisthokonta,3BEPQ@33208|Metazoa,3D2K8@33213|Bilateria,41YU3@6656|Arthropoda,3SMCT@50557|Insecta,452QN@7147|Diptera,45BUS@7148|Nematocera	33208|Metazoa	L	Single-strand selective monofunctional uracil DNA glycosylase	SMUG1	GO:0000702,GO:0000703,GO:0003674,GO:0003676,GO:0003677,GO:0003697,GO:0003824,GO:0004844,GO:0005488,GO:0005575,GO:0005622,GO:0005623,GO:0005634,GO:0005654,GO:0005730,GO:0006139,GO:0006220,GO:0006244,GO:0006259,GO:0006281,GO:0006284,GO:0006285,GO:0006304,GO:0006725,GO:0006753,GO:0006793,GO:0006796,GO:0006807,GO:0006950,GO:0006974,GO:0008150,GO:0008152,GO:0009056,GO:0009058,GO:0009117,GO:0009166,GO:…	-	ko:K10800	ko03410,map03410	-	-	-	ko00000,ko00001,ko01000,ko03400	-	-	-	UDG
CDS::tig00000065:435649-435913(-)	7176.CPIJ002767-PA	3.05e-59	190.0	28KKK@1|root,2QT20@2759|Eukaryota,39T65@33154|Opisthokonta,3BEPQ@33208|Metazoa,3D2K8@33213|Bilateria,41YU3@6656|Arthropoda,3SMCT@50557|Insecta,452QN@7147|Diptera,45BUS@7148|Nematocera	33208|Metazoa	L	Single-strand selective monofunctional uracil DNA glycosylase	SMUG1	GO:0000702,GO:0000703,GO:0003674,GO:0003676,GO:0003677,GO:0003697,GO:0003824,GO:0004844,GO:0005488,GO:0005575,GO:0005622,GO:0005623,GO:0005634,GO:0005654,GO:0005730,GO:0006139,GO:0006220,GO:0006244,GO:0006259,GO:0006281,GO:0006284,GO:0006285,GO:0006304,GO:0006725,GO:0006753,GO:0006793,GO:0006796,GO:0006807,GO:0006950,GO:0006974,GO:0008150,GO:0008152,GO:0009056,GO:0009058,GO:0009117,GO:0009166,GO:…	-	ko:K10800	ko03410,map03410	-	-	-	ko00000,ko00001,ko01000,ko03400	-	-	-	UDG
CDS::tig00000065:435995-436469(-)	7176.CPIJ002767-PA	4.39e-62	201.0	28KKK@1|root,2QT20@2759|Eukaryota,39T65@33154|Opisthokonta,3BEPQ@33208|Metazoa,3D2K8@33213|Bilateria,41YU3@6656|Arthropoda,3SMCT@50557|Insecta,452QN@7147|Diptera,45BUS@7148|Nematocera	33208|Metazoa	L	Single-strand selective monofunctional uracil DNA glycosylase	SMUG1	GO:0000702,GO:0000703,GO:0003674,GO:0003676,GO:0003677,GO:0003697,GO:0003824,GO:0004844,GO:0005488,GO:0005575,GO:0005622,GO:0005623,GO:0005634,GO:0005654,GO:0005730,GO:0006139,GO:0006220,GO:0006244,GO:0006259,GO:0006281,GO:0006284,GO:0006285,GO:0006304,GO:0006725,GO:0006753,GO:0006793,GO:0006796,GO:0006807,GO:0006950,GO:0006974,GO:0008150,GO:0008152,GO:0009056,GO:0009058,GO:0009117,GO:0009166,GO:…	-	ko:K10800	ko03410,map03410	-	-	-	ko00000,ko00001,ko01000,ko03400	-	-	-	UDG
CDS::tig00000069:13946-14828(+)	7176.CPIJ013917-PA	1.33e-200	566.0	COG2272@1|root,KOG1516@2759|Eukaryota,38D2A@33154|Opisthokonta,3BDJX@33208|Metazoa,3CTBY@33213|Bilateria,41TV5@6656|Arthropoda,3SZWU@50557|Insecta,455NQ@7147|Diptera,45GPQ@7148|Nematocera	33208|Metazoa	I	Belongs to the type-B carboxylesterase lipase family	CES5A	GO:0003674,GO:0003824,GO:0004771,GO:0004806,GO:0005575,GO:0005576,GO:0005615,GO:0005622,GO:0005623,GO:0005737,GO:0005783,GO:0005788,GO:0005811,GO:0005829,GO:0006066,GO:0006082,GO:0006139,GO:0006163,GO:0006464,GO:0006486,GO:0006629,GO:0006631,GO:0006637,GO:0006638,GO:0006639,GO:0006690,GO:0006692,GO:0006693,GO:0006694,GO:0006695,GO:0006725,GO:0006732,GO:0006753,GO:0006790,GO:0006793,GO:0006796,GO:…	3.1.1.1,3.1.1.56,3.1.1.59,3.1.1.7,3.1.1.8,3.1.1.84	ko:K01044,ko:K01049,ko:K01050,ko:K01063,ko:K03927,ko:K15743	ko00564,ko00981,ko00983,ko01100,ko04725,map00564,map00981,map00983,map01100,map04725	-	R01026,R06728,R08149,R08150,R08220,R08249,R08251,R08255,R08258	RC00020,RC00041,RC00055,RC00162,RC00460,RC00461,RC00475,RC00476,RC00523,RC00962,RC02264	ko00000,ko00001,ko00537,ko01000	-	CE10	-	COesterase
CDS::tig00000069:18982-19444(+)	7176.CPIJ013917-PA	4.25e-100	304.0	COG2272@1|root,KOG1516@2759|Eukaryota,38D2A@33154|Opisthokonta,3BDJX@33208|Metazoa,3CTBY@33213|Bilateria,41TV5@6656|Arthropoda,3SZWU@50557|Insecta,455NQ@7147|Diptera,45GPQ@7148|Nematocera	33208|Metazoa	I	Belongs to the type-B carboxylesterase lipase family	CES5A	GO:0003674,GO:0003824,GO:0004771,GO:0004806,GO:0005575,GO:0005576,GO:0005615,GO:0005622,GO:0005623,GO:0005737,GO:0005783,GO:0005788,GO:0005811,GO:0005829,GO:0006066,GO:0006082,GO:0006139,GO:0006163,GO:0006464,GO:0006486,GO:0006629,GO:0006631,GO:0006637,GO:0006638,GO:0006639,GO:0006690,GO:0006692,GO:0006693,GO:0006694,GO:0006695,GO:0006725,GO:0006732,GO:0006753,GO:0006790,GO:0006793,GO:0006796,GO:…	3.1.1.1,3.1.1.56,3.1.1.59,3.1.1.7,3.1.1.8,3.1.1.84	ko:K01044,ko:K01049,ko:K01050,ko:K01063,ko:K03927,ko:K15743	ko00564,ko00981,ko00983,ko01100,ko04725,map00564,map00981,map00983,map01100,map04725	-	R01026,R06728,R08149,R08150,R08220,R08249,R08251,R08255,R08258	RC00020,RC00041,RC00055,RC00162,RC00460,RC00461,RC00475,RC00476,RC00523,RC00962,RC02264	ko00000,ko00001,ko00537,ko01000	-	CE10	-	COesterase
CDS::tig00000069:63435-63624(+)	43151.ADAC007130-PA	5.25e-37	131.0	COG5190@1|root,KOG1605@2759|Eukaryota,38BBB@33154|Opisthokonta,3BCBC@33208|Metazoa,3CT85@33213|Bilateria,41VXN@6656|Arthropoda,3SH2Y@50557|Insecta,455F7@7147|Diptera,45MGZ@7148|Nematocera	33208|Metazoa	K	catalytic domain of ctd-like phosphatases	CTDNEP1	GO:0000003,GO:0000278,GO:0002009,GO:0002165,GO:0003002,GO:0003674,GO:0003824,GO:0004721,GO:0004722,GO:0005575,GO:0005622,GO:0005623,GO:0005634,GO:0005635,GO:0005737,GO:0005783,GO:0005789,GO:0005811,GO:0006355,GO:0006357,GO:0006464,GO:0006470,GO:0006793,GO:0006796,GO:0006807,GO:0006996,GO:0006997,GO:0006998,GO:0007049,GO:0007077,GO:0007275,GO:0007276,GO:0007389,GO:0007399,GO:0007444,GO:0007472,GO:…	3.1.3.16	ko:K17617	-	-	-	-	ko00000,ko01000,ko01009	-	-	-	NIF
CDS::tig00000069:63692-63917(+)	7159.AAEL010373-PB	9.38e-37	130.0	COG5190@1|root,KOG1605@2759|Eukaryota,38BBB@33154|Opisthokonta,3BCBC@33208|Metazoa,3CT85@33213|Bilateria,41VXN@6656|Arthropoda,3SH2Y@50557|Insecta,44XTB@7147|Diptera,45FMM@7148|Nematocera	33208|Metazoa	K	catalytic domain of ctd-like phosphatases	CTDNEP1	GO:0000003,GO:0000278,GO:0002009,GO:0002165,GO:0003002,GO:0003674,GO:0003824,GO:0004721,GO:0004722,GO:0005575,GO:0005622,GO:0005623,GO:0005634,GO:0005635,GO:0005737,GO:0005783,GO:0005789,GO:0005811,GO:0006355,GO:0006357,GO:0006464,GO:0006470,GO:0006793,GO:0006796,GO:0006807,GO:0006996,GO:0006997,GO:0006998,GO:0007049,GO:0007077,GO:0007275,GO:0007276,GO:0007389,GO:0007399,GO:0007444,GO:0007472,GO:…	3.1.3.16	ko:K17617	-	-	-	-	ko00000,ko01000,ko01009	-	-	-	NIF
CDS::tig00000069:85734-86169(-)	7159.AAEL010368-PC	4.81e-48	163.0	KOG2629@1|root,KOG2629@2759|Eukaryota,38HJ0@33154|Opisthokonta,3BGMV@33208|Metazoa,3CS0N@33213|Bilateria,420MC@6656|Arthropoda,3SN75@50557|Insecta,44XKY@7147|Diptera,45EXA@7148|Nematocera	33208|Metazoa	MOU	Peroxisomal membrane anchor protein (Pex14p) conserved region	PEX14	GO:0000226,GO:0001650,GO:0003674,GO:0003712,GO:0003714,GO:0005102,GO:0005488,GO:0005515,GO:0005575,GO:0005622,GO:0005623,GO:0005634,GO:0005730,GO:0005737,GO:0005777,GO:0005778,GO:0006355,GO:0006464,GO:0006605,GO:0006625,GO:0006807,GO:0006810,GO:0006886,GO:0006928,GO:0006996,GO:0007010,GO:0007017,GO:0007018,GO:0007031,GO:0008017,GO:0008092,GO:0008104,GO:0008150,GO:0008152,GO:0009889,GO:0009890,GO:…	-	ko:K13343	ko04146,map04146	-	-	-	ko00000,ko00001,ko04131	3.A.20.1	-	-	Pex14_N
CDS::tig00000069:86350-86674(-)	7159.AAEL010368-PC	1.22e-42	147.0	KOG2629@1|root,KOG2629@2759|Eukaryota,38HJ0@33154|Opisthokonta,3BGMV@33208|Metazoa,3CS0N@33213|Bilateria,420MC@6656|Arthropoda,3SN75@50557|Insecta,44XKY@7147|Diptera,45EXA@7148|Nematocera	33208|Metazoa	MOU	Peroxisomal membrane anchor protein (Pex14p) conserved region	PEX14	GO:0000226,GO:0001650,GO:0003674,GO:0003712,GO:0003714,GO:0005102,GO:0005488,GO:0005515,GO:0005575,GO:0005622,GO:0005623,GO:0005634,GO:0005730,GO:0005737,GO:0005777,GO:0005778,GO:0006355,GO:0006464,GO:0006605,GO:0006625,GO:0006807,GO:0006810,GO:0006886,GO:0006928,GO:0006996,GO:0007010,GO:0007017,GO:0007018,GO:0007031,GO:0008017,GO:0008092,GO:0008104,GO:0008150,GO:0008152,GO:0009889,GO:0009890,GO:…	-	ko:K13343	ko04146,map04146	-	-	-	ko00000,ko00001,ko04131	3.A.20.1	-	-	Pex14_N
CDS::tig00000069:96169-97090(+)	7159.AAEL010376-PA	1.47e-99	305.0	KOG3247@1|root,KOG3247@2759|Eukaryota,39CSS@33154|Opisthokonta,3BC6V@33208|Metazoa,3D0EQ@33213|Bilateria,41XKE@6656|Arthropoda,3SKB4@50557|Insecta,44X66@7147|Diptera,45EW5@7148|Nematocera	33208|Metazoa	S	SHQ1 protein	SHQ1	GO:0000491,GO:0000493,GO:0003674,GO:0005488,GO:0005515,GO:0005575,GO:0005622,GO:0005623,GO:0005634,GO:0005654,GO:0005737,GO:0005829,GO:0008150,GO:0009892,GO:0009987,GO:0010468,GO:0010605,GO:0010629,GO:0010941,GO:0010942,GO:0016043,GO:0019219,GO:0019222,GO:0022607,GO:0022613,GO:0022618,GO:0031323,GO:0031324,GO:0031974,GO:0031981,GO:0034622,GO:0042981,GO:0043065,GO:0043067,GO:0043068,GO:0043226,GO:…	3.4.22.68	ko:K08597,ko:K14764	-	-	-	-	ko00000,ko01000,ko01002,ko03009,ko04121	-	-	-	SHQ1
CDS::tig00000069:162211-163058(-)	7176.CPIJ016889-PA	1.77e-167	504.0	COG4631@1|root,KOG0430@2759|Eukaryota,38GEI@33154|Opisthokonta,3BBFK@33208|Metazoa,3D3DE@33213|Bilateria,41V8S@6656|Arthropoda,3SGAH@50557|Insecta,44ZSP@7147|Diptera,45K2M@7148|Nematocera	33208|Metazoa	F	CO dehydrogenase flavoprotein C-terminal domain	-	GO:0000166,GO:0003674,GO:0003824,GO:0004031,GO:0004732,GO:0004854,GO:0005488,GO:0005506,GO:0005575,GO:0005622,GO:0005623,GO:0005737,GO:0005829,GO:0006081,GO:0006091,GO:0006117,GO:0006139,GO:0006144,GO:0006145,GO:0006725,GO:0006766,GO:0006767,GO:0006807,GO:0008150,GO:0008152,GO:0009055,GO:0009056,GO:0009112,GO:0009115,GO:0009987,GO:0016491,GO:0016614,GO:0016623,GO:0016725,GO:0016726,GO:0016903,GO:…	1.17.1.4,1.17.3.2	ko:K00106	ko00230,ko00232,ko00983,ko01100,ko01110,ko01120,ko04146,map00230,map00232,map00983,map01100,map01110,map01120,map04146	M00546	R01768,R01769,R02103,R02107,R07942,R07977,R07978,R07979,R08235	RC00143,RC02017,RC02199	ko00000,ko00001,ko00002,ko01000,ko04147	-	-	-	Ald_Xan_dh_C,Ald_Xan_dh_C2,CO_deh_flav_C,FAD_binding_5,Fer2,Fer2_2
CDS::tig00000069:169923-170785(+)	7176.CPIJ016888-PA	1.11e-151	463.0	COG4631@1|root,KOG0430@2759|Eukaryota,38GEI@33154|Opisthokonta,3BBFK@33208|Metazoa,3D3DE@33213|Bilateria,41V8S@6656|Arthropoda,3SGAH@50557|Insecta	33208|Metazoa	F	electron carrier activity. It is involved in the biological process described with oxidation-reduction process	-	GO:0000166,GO:0003674,GO:0003824,GO:0004031,GO:0004732,GO:0004854,GO:0005488,GO:0005506,GO:0005575,GO:0005622,GO:0005623,GO:0005737,GO:0005829,GO:0006081,GO:0006091,GO:0006117,GO:0006139,GO:0006144,GO:0006145,GO:0006725,GO:0006766,GO:0006767,GO:0006807,GO:0008150,GO:0008152,GO:0009055,GO:0009056,GO:0009112,GO:0009115,GO:0009987,GO:0016491,GO:0016614,GO:0016623,GO:0016725,GO:0016726,GO:0016903,GO:…	1.17.1.4,1.17.3.2	ko:K00106	ko00230,ko00232,ko00983,ko01100,ko01110,ko01120,ko04146,map00230,map00232,map00983,map01100,map01110,map01120,map04146	M00546	R01768,R01769,R02103,R02107,R07942,R07977,R07978,R07979,R08235	RC00143,RC02017,RC02199	ko00000,ko00001,ko00002,ko01000,ko04147	-	-	-	Ald_Xan_dh_C,Ald_Xan_dh_C2,CO_deh_flav_C,FAD_binding_5,Fer2,Fer2_2
CDS::tig00000069:174302-174810(+)	13249.RPRC006105-PA	3.83e-45	162.0	COG4631@1|root,KOG0430@2759|Eukaryota,38GEI@33154|Opisthokonta,3BBFK@33208|Metazoa,3D3DE@33213|Bilateria,41V8S@6656|Arthropoda,3SGAH@50557|Insecta	33208|Metazoa	F	electron carrier activity. It is involved in the biological process described with oxidation-reduction process	-	GO:0000166,GO:0003674,GO:0003824,GO:0004031,GO:0004732,GO:0004854,GO:0005488,GO:0005506,GO:0005575,GO:0005622,GO:0005623,GO:0005737,GO:0005829,GO:0006081,GO:0006091,GO:0006117,GO:0006139,GO:0006144,GO:0006145,GO:0006725,GO:0006766,GO:0006767,GO:0006807,GO:0008150,GO:0008152,GO:0009055,GO:0009056,GO:0009112,GO:0009115,GO:0009987,GO:0016491,GO:0016614,GO:0016623,GO:0016725,GO:0016726,GO:0016903,GO:…	1.17.1.4,1.17.3.2	ko:K00106	ko00230,ko00232,ko00983,ko01100,ko01110,ko01120,ko04146,map00230,map00232,map00983,map01100,map01110,map01120,map04146	M00546	R01768,R01769,R02103,R02107,R07942,R07977,R07978,R07979,R08235	RC00143,RC02017,RC02199	ko00000,ko00001,ko00002,ko01000,ko04147	-	-	-	Ald_Xan_dh_C,Ald_Xan_dh_C2,CO_deh_flav_C,FAD_binding_5,Fer2,Fer2_2
CDS::tig00000069:183675-184227(-)	7213.XP_004520885.1	7.79e-84	259.0	COG1132@1|root,KOG0055@2759|Eukaryota,38E88@33154|Opisthokonta,3B958@33208|Metazoa,3CVKH@33213|Bilateria,41WNN@6656|Arthropoda,3SIMD@50557|Insecta,44YI5@7147|Diptera	33208|Metazoa	Q	It is involved in the biological process described with transmembrane transport	pgp-2	GO:0000003,GO:0000166,GO:0001666,GO:0003008,GO:0003014,GO:0003674,GO:0003824,GO:0005215,GO:0005488,GO:0005524,GO:0005575,GO:0005622,GO:0005623,GO:0005737,GO:0005886,GO:0005887,GO:0006810,GO:0006855,GO:0006928,GO:0006950,GO:0006996,GO:0007276,GO:0008144,GO:0008150,GO:0008354,GO:0008559,GO:0009628,GO:0009636,GO:0009987,GO:0010876,GO:0015238,GO:0015399,GO:0015405,GO:0015562,GO:0015893,GO:0016020,GO:…	3.6.3.44	ko:K05658	ko02010,ko04976,ko05206,ko05226,map02010,map04976,map05206,map05226	-	-	-	ko00000,ko00001,ko01000,ko02000,ko04090,ko04147	3.A.1.201	-	-	ABC_membrane,ABC_tran
CDS::tig00000069:184290-184485(-)	7668.SPU_019185-tr	2.99e-22	93.6	COG1132@1|root,KOG0055@2759|Eukaryota,38E88@33154|Opisthokonta,3B958@33208|Metazoa,3CVKH@33213|Bilateria	33208|Metazoa	Q	ATPase activity, coupled to transmembrane movement of substances	pgp-2	GO:0000166,GO:0003674,GO:0003824,GO:0005215,GO:0005488,GO:0005524,GO:0005575,GO:0005622,GO:0005623,GO:0005737,GO:0006810,GO:0006996,GO:0008144,GO:0008150,GO:0009987,GO:0010876,GO:0015399,GO:0015405,GO:0016020,GO:0016021,GO:0016043,GO:0016462,GO:0016787,GO:0016817,GO:0016818,GO:0016887,GO:0017076,GO:0017111,GO:0019915,GO:0022804,GO:0022857,GO:0030554,GO:0031090,GO:0031224,GO:0031410,GO:0031982,GO:…	3.6.3.44	ko:K05658,ko:K05659	ko02010,ko04976,ko05206,ko05226,map02010,map04976,map05206,map05226	-	-	-	ko00000,ko00001,ko01000,ko02000,ko04090,ko04147	3.A.1.201	-	-	ABC_membrane,ABC_tran
CDS::tig00000069:187873-189417(-)	7176.CPIJ016887-PA	0.0	971.0	COG1132@1|root,KOG0055@2759|Eukaryota,38E88@33154|Opisthokonta,3B958@33208|Metazoa,3CVKH@33213|Bilateria,41WNN@6656|Arthropoda,3SIMD@50557|Insecta,44YI5@7147|Diptera,45DW8@7148|Nematocera	33208|Metazoa	Q	ABC transporter transmembrane region	pgp-2	GO:0000003,GO:0000166,GO:0001666,GO:0003008,GO:0003014,GO:0003674,GO:0003824,GO:0005215,GO:0005488,GO:0005524,GO:0005575,GO:0005622,GO:0005623,GO:0005737,GO:0005886,GO:0005887,GO:0006810,GO:0006855,GO:0006928,GO:0006950,GO:0006996,GO:0007276,GO:0008144,GO:0008150,GO:0008354,GO:0008559,GO:0009628,GO:0009636,GO:0009987,GO:0010876,GO:0015238,GO:0015399,GO:0015405,GO:0015562,GO:0015893,GO:0016020,GO:…	3.6.3.44	ko:K05658	ko02010,ko04976,ko05206,ko05226,map02010,map04976,map05206,map05226	-	-	-	ko00000,ko00001,ko01000,ko02000,ko04090,ko04147	3.A.1.201	-	-	ABC_membrane,ABC_tran
CDS::tig00000069:189968-190628(-)	34740.HMEL004840-PA	8.64e-87	271.0	COG1132@1|root,KOG0055@2759|Eukaryota,38E88@33154|Opisthokonta,3B958@33208|Metazoa,3CVKH@33213|Bilateria,41WNN@6656|Arthropoda,3SIMD@50557|Insecta,449IA@7088|Lepidoptera	33208|Metazoa	Q	ABC transporter	pgp-2	GO:0000003,GO:0000166,GO:0001666,GO:0003008,GO:0003014,GO:0003674,GO:0003824,GO:0005215,GO:0005488,GO:0005524,GO:0005575,GO:0005622,GO:0005623,GO:0005737,GO:0005886,GO:0005887,GO:0005911,GO:0005918,GO:0005919,GO:0006810,GO:0006855,GO:0006928,GO:0006950,GO:0006996,GO:0007275,GO:0007276,GO:0007399,GO:0008144,GO:0008150,GO:0008354,GO:0008559,GO:0009628,GO:0009636,GO:0009987,GO:0010001,GO:0010876,GO:…	3.6.3.44	ko:K05658	ko02010,ko04976,ko05206,ko05226,map02010,map04976,map05206,map05226	-	-	-	ko00000,ko00001,ko01000,ko02000,ko04090,ko04147	3.A.1.201	-	-	ABC_membrane,ABC_tran
CDS::tig00000069:282411-284979(+)	7176.CPIJ016885-PA	0.0	1066.0	KOG0495@1|root,KOG0495@2759|Eukaryota,38EYN@33154|Opisthokonta,3B9NH@33208|Metazoa,3CZ2Z@33213|Bilateria,41WF8@6656|Arthropoda,3SGZM@50557|Insecta,44X3P@7147|Diptera,45GAJ@7148|Nematocera	33208|Metazoa	A	PRP1 splicing factor, N-terminal	PRPF6	GO:0000244,GO:0000245,GO:0000375,GO:0000377,GO:0000387,GO:0000398,GO:0003674,GO:0003676,GO:0003712,GO:0003713,GO:0003723,GO:0005102,GO:0005488,GO:0005515,GO:0005575,GO:0005622,GO:0005623,GO:0005634,GO:0005654,GO:0005681,GO:0005682,GO:0005684,GO:0006139,GO:0006355,GO:0006357,GO:0006396,GO:0006397,GO:0006403,GO:0006725,GO:0006807,GO:0008134,GO:0008150,GO:0008152,GO:0008380,GO:0009889,GO:0009891,GO:…	-	ko:K12855	ko03040,map03040	M00354	-	-	ko00000,ko00001,ko00002,ko03041	-	-	-	PRP1_N,TPR_14,TPR_16,TPR_19,TPR_8
CDS::tig00000069:291031-291256(+)	10224.XP_006820857.1	3.3e-27	107.0	KOG0495@1|root,KOG0495@2759|Eukaryota,38EYN@33154|Opisthokonta,3B9NH@33208|Metazoa,3CZ2Z@33213|Bilateria	33208|Metazoa	A	spliceosomal tri-snRNP complex assembly	PRPF6	GO:0000244,GO:0000245,GO:0000375,GO:0000377,GO:0000387,GO:0000398,GO:0003674,GO:0003676,GO:0003712,GO:0003713,GO:0003723,GO:0005102,GO:0005488,GO:0005515,GO:0005575,GO:0005622,GO:0005623,GO:0005634,GO:0005654,GO:0005681,GO:0005682,GO:0005684,GO:0006139,GO:0006355,GO:0006357,GO:0006396,GO:0006397,GO:0006403,GO:0006725,GO:0006807,GO:0008134,GO:0008150,GO:0008152,GO:0008380,GO:0009889,GO:0009891,GO:…	-	ko:K12855	ko03040,map03040	M00354	-	-	ko00000,ko00001,ko00002,ko03041	-	-	-	PRP1_N,TPR_14,TPR_16,TPR_19,TPR_8
CDS::tig00000069:316043-316792(+)	7176.CPIJ016884-PA	2.1e-147	422.0	294S1@1|root,2RBPE@2759|Eukaryota,38D9F@33154|Opisthokonta,3BJ00@33208|Metazoa,3D61F@33213|Bilateria,41TYJ@6656|Arthropoda,3SKJE@50557|Insecta,45936@7147|Diptera,45F6Q@7148|Nematocera	33208|Metazoa	S	Cut8, nuclear proteasome tether protein	-	-	-	-	-	-	-	-	-	-	-	-	Cut8
CDS::tig00000069:373652-374011(-)	7176.CPIJ016881-PA	1.78e-63	201.0	COG4809@1|root,KOG4184@2759|Eukaryota,39RHF@33154|Opisthokonta,3BD0K@33208|Metazoa,3CRZQ@33213|Bilateria,41V5J@6656|Arthropoda,3SGEE@50557|Insecta,44YW9@7147|Diptera,45FAI@7148|Nematocera	33208|Metazoa	G	ADP-specific Phosphofructokinase/Glucokinase conserved region	-	GO:0003674,GO:0003824,GO:0005975,GO:0008150,GO:0008152,GO:0016740,GO:0016772,GO:0016773,GO:0044238,GO:0071704	2.7.1.147	ko:K08074	ko00010,ko01100,ko01110,ko01130,ko01200,map00010,map01100,map01110,map01130,map01200	M00001	R05804,R09085,R09086	RC00002,RC00017	ko00000,ko00001,ko00002,ko01000	-	-	-	ADP_PFK_GK
CDS::tig00000069:382351-382626(-)	7176.CPIJ016879-PA	2.02e-58	185.0	KOG3670@1|root,KOG3670@2759|Eukaryota,39S44@33154|Opisthokonta,3BG0H@33208|Metazoa,3CRAV@33213|Bilateria,41VXI@6656|Arthropoda,3SHNN@50557|Insecta,4528J@7147|Diptera,45H78@7148|Nematocera	33208|Metazoa	I	Phospholipase b, plb1	-	GO:0003674,GO:0003824,GO:0005575,GO:0006629,GO:0006810,GO:0006897,GO:0006909,GO:0008150,GO:0008152,GO:0016020,GO:0016021,GO:0016192,GO:0016298,GO:0016787,GO:0016788,GO:0031224,GO:0044238,GO:0044425,GO:0051179,GO:0051234,GO:0071704,GO:0098657	3.1.1.4,3.1.1.5	ko:K14621	ko00564,ko00565,ko00590,ko00591,ko00592,ko01100,ko01110,ko04977,map00564,map00565,map00590,map00591,map00592,map01100,map01110,map04977	-	R01315,R01317,R02053,R02746,R02747,R03416,R03417,R07064,R07379,R07387,R07859	RC00020,RC00037,RC00041,RC00094	ko00000,ko00001,ko01000,ko04131	-	-	-	Lipase_GDSL
CDS::tig00000069:439379-439929(-)	7176.CPIJ016878-PA	3.58e-117	343.0	KOG3670@1|root,KOG3670@2759|Eukaryota,39S44@33154|Opisthokonta,3BG0H@33208|Metazoa,3CRAV@33213|Bilateria,41VXI@6656|Arthropoda,3SHNN@50557|Insecta,4528J@7147|Diptera,45H78@7148|Nematocera	33208|Metazoa	I	Phospholipase b, plb1	-	GO:0003674,GO:0003824,GO:0005575,GO:0006629,GO:0006810,GO:0006897,GO:0006909,GO:0008150,GO:0008152,GO:0016020,GO:0016021,GO:0016192,GO:0016298,GO:0016787,GO:0016788,GO:0031224,GO:0044238,GO:0044425,GO:0051179,GO:0051234,GO:0071704,GO:0098657	3.1.1.4,3.1.1.5	ko:K14621	ko00564,ko00565,ko00590,ko00591,ko00592,ko01100,ko01110,ko04977,map00564,map00565,map00590,map00591,map00592,map01100,map01110,map04977	-	R01315,R01317,R02053,R02746,R02747,R03416,R03417,R07064,R07379,R07387,R07859	RC00020,RC00037,RC00041,RC00094	ko00000,ko00001,ko01000,ko04131	-	-	-	Lipase_GDSL
CDS::tig00000069:448778-449336(-)	7176.CPIJ016878-PA	4.13e-102	305.0	KOG3670@1|root,KOG3670@2759|Eukaryota,39S44@33154|Opisthokonta,3BG0H@33208|Metazoa,3CRAV@33213|Bilateria,41VXI@6656|Arthropoda,3SHNN@50557|Insecta,4528J@7147|Diptera,45H78@7148|Nematocera	33208|Metazoa	I	Phospholipase b, plb1	-	GO:0003674,GO:0003824,GO:0005575,GO:0006629,GO:0006810,GO:0006897,GO:0006909,GO:0008150,GO:0008152,GO:0016020,GO:0016021,GO:0016192,GO:0016298,GO:0016787,GO:0016788,GO:0031224,GO:0044238,GO:0044425,GO:0051179,GO:0051234,GO:0071704,GO:0098657	3.1.1.4,3.1.1.5	ko:K14621	ko00564,ko00565,ko00590,ko00591,ko00592,ko01100,ko01110,ko04977,map00564,map00565,map00590,map00591,map00592,map01100,map01110,map04977	-	R01315,R01317,R02053,R02746,R02747,R03416,R03417,R07064,R07379,R07387,R07859	RC00020,RC00037,RC00041,RC00094	ko00000,ko00001,ko01000,ko04131	-	-	-	Lipase_GDSL
CDS::tig00000069:454876-455426(-)	7176.CPIJ016878-PA	4.68e-103	307.0	KOG3670@1|root,KOG3670@2759|Eukaryota,39S44@33154|Opisthokonta,3BG0H@33208|Metazoa,3CRAV@33213|Bilateria,41VXI@6656|Arthropoda,3SHNN@50557|Insecta,4528J@7147|Diptera,45H78@7148|Nematocera	33208|Metazoa	I	Phospholipase b, plb1	-	GO:0003674,GO:0003824,GO:0005575,GO:0006629,GO:0006810,GO:0006897,GO:0006909,GO:0008150,GO:0008152,GO:0016020,GO:0016021,GO:0016192,GO:0016298,GO:0016787,GO:0016788,GO:0031224,GO:0044238,GO:0044425,GO:0051179,GO:0051234,GO:0071704,GO:0098657	3.1.1.4,3.1.1.5	ko:K14621	ko00564,ko00565,ko00590,ko00591,ko00592,ko01100,ko01110,ko04977,map00564,map00565,map00590,map00591,map00592,map01100,map01110,map04977	-	R01315,R01317,R02053,R02746,R02747,R03416,R03417,R07064,R07379,R07387,R07859	RC00020,RC00037,RC00041,RC00094	ko00000,ko00001,ko01000,ko04131	-	-	-	Lipase_GDSL
CDS::tig00000069:465982-466214(-)	7213.XP_004537383.1	4.49e-17	80.1	2CYBE@1|root,2S3CS@2759|Eukaryota,3A4PH@33154|Opisthokonta,3CPFC@33208|Metazoa,3E5R0@33213|Bilateria,42ASR@6656|Arthropoda,3T0EX@50557|Insecta,44X67@7147|Diptera	33208|Metazoa	S	Repeats found in Drosophila proteins.	-	-	-	-	-	-	-	-	-	-	-	-	DUF3421
CDS::tig00000069:484310-484499(+)	7176.CPIJ016874-PA	2.48e-39	137.0	2B0IP@1|root,2S083@2759|Eukaryota,3A1RQ@33154|Opisthokonta,3BQAE@33208|Metazoa,3D824@33213|Bilateria,41ZKJ@6656|Arthropoda,3SNA4@50557|Insecta,45999@7147|Diptera,45F32@7148|Nematocera	33208|Metazoa	S	Repeats found in Drosophila proteins.	-	-	-	-	-	-	-	-	-	-	-	-	DUF3421
CDS::tig00000069:484682-484917(+)	7176.CPIJ016874-PA	2.46e-50	166.0	2B0IP@1|root,2S083@2759|Eukaryota,3A1RQ@33154|Opisthokonta,3BQAE@33208|Metazoa,3D824@33213|Bilateria,41ZKJ@6656|Arthropoda,3SNA4@50557|Insecta,45999@7147|Diptera,45F32@7148|Nematocera	33208|Metazoa	S	Repeats found in Drosophila proteins.	-	-	-	-	-	-	-	-	-	-	-	-	DUF3421
CDS::tig00000069:493679-494004(-)	7176.CPIJ016873-PA	8.97e-52	175.0	28M3V@1|root,2TCY5@2759|Eukaryota,398J0@33154|Opisthokonta,3CCSR@33208|Metazoa,3DU3C@33213|Bilateria,42BKJ@6656|Arthropoda,3SUVT@50557|Insecta,4568S@7147|Diptera,45HH3@7148|Nematocera	33208|Metazoa	U	Gustatory receptor	-	-	-	ko:K08471	-	-	-	-	ko00000,ko04030	-	-	-	Trehalose_recp
CDS::tig00000070:53174-53819(+)	7176.CPIJ006361-PA	3.42e-150	432.0	KOG1479@1|root,KOG1479@2759|Eukaryota,39721@33154|Opisthokonta,3BBIR@33208|Metazoa,3CYY8@33213|Bilateria,41UJ5@6656|Arthropoda,3SI6G@50557|Insecta,44XPM@7147|Diptera,45HR8@7148|Nematocera	33208|Metazoa	F	Equilibrative nucleoside transporter	ent-3	GO:0003008,GO:0003674,GO:0005215,GO:0005337,GO:0005575,GO:0005623,GO:0005886,GO:0005887,GO:0006810,GO:0007154,GO:0007267,GO:0007268,GO:0007610,GO:0007611,GO:0007612,GO:0008150,GO:0008306,GO:0009987,GO:0010959,GO:0015858,GO:0015931,GO:0015932,GO:0016020,GO:0016021,GO:0022857,GO:0023052,GO:0031224,GO:0031226,GO:0032501,GO:0032879,GO:0043269,GO:0043271,GO:0044425,GO:0044459,GO:0044464,GO:0048519,GO:…	-	ko:K15014	-	-	-	-	ko00000,ko02000	2.A.57.1	-	-	Nucleoside_tran
CDS::tig00000070:74703-75687(-)	7176.CPIJ006362-PA	2.45e-226	627.0	KOG0396@1|root,KOG0396@2759|Eukaryota,38BDG@33154|Opisthokonta,3BGIH@33208|Metazoa,3CVY8@33213|Bilateria,41W3D@6656|Arthropoda,3SJAN@50557|Insecta,451DB@7147|Diptera,45FS7@7148|Nematocera	33208|Metazoa	S	CT11-RanBPM	MAEA	GO:0002262,GO:0002376,GO:0002520,GO:0003674,GO:0003779,GO:0005488,GO:0005515,GO:0005575,GO:0005622,GO:0005623,GO:0005634,GO:0005654,GO:0005737,GO:0005819,GO:0005826,GO:0005856,GO:0005886,GO:0005887,GO:0005938,GO:0006109,GO:0006111,GO:0006464,GO:0006508,GO:0006511,GO:0006807,GO:0006996,GO:0007010,GO:0007049,GO:0007155,GO:0007275,GO:0007346,GO:0008092,GO:0008150,GO:0008152,GO:0009056,GO:0009057,GO:…	-	ko:K18624	-	-	-	-	ko00000,ko04812	-	-	-	CLTH
CDS::tig00000070:221614-221797(+)	7994.ENSAMXP00000000431	2.47e-23	93.6	COG0111@1|root,KOG0067@2759|Eukaryota,38DQW@33154|Opisthokonta,3BDPV@33208|Metazoa,3CXC3@33213|Bilateria,487G3@7711|Chordata,495Z8@7742|Vertebrata,49YZF@7898|Actinopterygii	33208|Metazoa	K	Belongs to the D-isomer specific 2-hydroxyacid dehydrogenase family	CTBP1	GO:0000122,GO:0000166,GO:0000228,GO:0000785,GO:0000790,GO:0001700,GO:0001709,GO:0003002,GO:0003674,GO:0003676,GO:0003677,GO:0003700,GO:0003712,GO:0003713,GO:0003714,GO:0003824,GO:0005488,GO:0005515,GO:0005575,GO:0005622,GO:0005623,GO:0005634,GO:0005654,GO:0005667,GO:0005694,GO:0005737,GO:0005829,GO:0006139,GO:0006325,GO:0006338,GO:0006351,GO:0006355,GO:0006357,GO:0006464,GO:0006468,GO:0006725,GO:…	-	ko:K04496	ko04310,ko04330,ko05200,ko05220,map04310,map04330,map05200,map05220	-	-	-	ko00000,ko00001,ko04131	-	-	-	2-Hacid_dh,2-Hacid_dh_C
CDS::tig00000070:226781-227087(+)	43151.ADAC004803-PA	7.14e-64	205.0	COG0111@1|root,KOG0067@2759|Eukaryota,38DQW@33154|Opisthokonta,3BDPV@33208|Metazoa,3CXC3@33213|Bilateria,41WMS@6656|Arthropoda,3SIMR@50557|Insecta,44ZMG@7147|Diptera,45B91@7148|Nematocera	33208|Metazoa	E	Belongs to the D-isomer specific 2-hydroxyacid dehydrogenase family	CTBP1	GO:0000122,GO:0000166,GO:0000228,GO:0000785,GO:0000790,GO:0001700,GO:0001709,GO:0003002,GO:0003674,GO:0003676,GO:0003677,GO:0003682,GO:0003700,GO:0003712,GO:0003713,GO:0003714,GO:0003824,GO:0005102,GO:0005488,GO:0005515,GO:0005575,GO:0005622,GO:0005623,GO:0005634,GO:0005654,GO:0005667,GO:0005694,GO:0005737,GO:0005829,GO:0006139,GO:0006325,GO:0006338,GO:0006351,GO:0006355,GO:0006357,GO:0006464,GO:…	-	ko:K04496	ko04310,ko04330,ko05200,ko05220,map04310,map04330,map05200,map05220	-	-	-	ko00000,ko00001,ko04131	-	-	-	2-Hacid_dh,2-Hacid_dh_C
CDS::tig00000070:227144-227405(+)	43151.ADAC004803-PA	1.02e-54	181.0	COG0111@1|root,KOG0067@2759|Eukaryota,38DQW@33154|Opisthokonta,3BDPV@33208|Metazoa,3CXC3@33213|Bilateria,41WMS@6656|Arthropoda,3SIMR@50557|Insecta,44ZMG@7147|Diptera,45B91@7148|Nematocera	33208|Metazoa	E	Belongs to the D-isomer specific 2-hydroxyacid dehydrogenase family	CTBP1	GO:0000122,GO:0000166,GO:0000228,GO:0000785,GO:0000790,GO:0001700,GO:0001709,GO:0003002,GO:0003674,GO:0003676,GO:0003677,GO:0003682,GO:0003700,GO:0003712,GO:0003713,GO:0003714,GO:0003824,GO:0005102,GO:0005488,GO:0005515,GO:0005575,GO:0005622,GO:0005623,GO:0005634,GO:0005654,GO:0005667,GO:0005694,GO:0005737,GO:0005829,GO:0006139,GO:0006325,GO:0006338,GO:0006351,GO:0006355,GO:0006357,GO:0006464,GO:…	-	ko:K04496	ko04310,ko04330,ko05200,ko05220,map04310,map04330,map05200,map05220	-	-	-	ko00000,ko00001,ko04131	-	-	-	2-Hacid_dh,2-Hacid_dh_C
CDS::tig00000070:231803-231944(+)	13735.ENSPSIP00000010553	1.35e-15	71.6	COG0111@1|root,KOG0067@2759|Eukaryota,38DQW@33154|Opisthokonta,3BDPV@33208|Metazoa,3CXC3@33213|Bilateria,482QH@7711|Chordata,498XM@7742|Vertebrata,4CBYS@8459|Testudines	33208|Metazoa	K	D-isomer specific 2-hydroxyacid dehydrogenase, NAD binding domain	CtBP	GO:0000122,GO:0000166,GO:0000228,GO:0000785,GO:0000790,GO:0001700,GO:0001709,GO:0003002,GO:0003674,GO:0003676,GO:0003677,GO:0003712,GO:0003713,GO:0003714,GO:0003824,GO:0005488,GO:0005515,GO:0005575,GO:0005622,GO:0005623,GO:0005634,GO:0005694,GO:0005737,GO:0005829,GO:0006139,GO:0006325,GO:0006338,GO:0006351,GO:0006355,GO:0006357,GO:0006725,GO:0006807,GO:0006996,GO:0007275,GO:0007389,GO:0007423,GO:…	-	ko:K04496	ko04310,ko04330,ko05200,ko05220,map04310,map04330,map05200,map05220	-	-	-	ko00000,ko00001,ko04131	-	-	-	2-Hacid_dh,2-Hacid_dh_C
CDS::tig00000070:232485-232693(+)	144197.XP_008288670.1	6.33e-22	89.7	COG0111@1|root,KOG0067@2759|Eukaryota,38DQW@33154|Opisthokonta,3BDPV@33208|Metazoa,3CXC3@33213|Bilateria,487G3@7711|Chordata,493VR@7742|Vertebrata	33208|Metazoa	K	hydroxypyruvate reductase activity	CTBP2	GO:0000122,GO:0000166,GO:0000228,GO:0000785,GO:0000790,GO:0001700,GO:0001709,GO:0003002,GO:0003674,GO:0003676,GO:0003677,GO:0003682,GO:0003712,GO:0003713,GO:0003714,GO:0003824,GO:0005102,GO:0005488,GO:0005515,GO:0005575,GO:0005622,GO:0005623,GO:0005634,GO:0005694,GO:0005737,GO:0005829,GO:0006139,GO:0006325,GO:0006338,GO:0006351,GO:0006355,GO:0006357,GO:0006725,GO:0006807,GO:0006996,GO:0007275,GO:…	-	ko:K04496	ko04310,ko04330,ko05200,ko05220,map04310,map04330,map05200,map05220	-	-	-	ko00000,ko00001,ko04131	-	-	-	2-Hacid_dh,2-Hacid_dh_C
CDS::tig00000070:347960-348833(+)	7176.CPIJ012358-PA	5.33e-65	216.0	2D8DC@1|root,2T9T5@2759|Eukaryota,394IJ@33154|Opisthokonta,3C9M9@33208|Metazoa,3DQRN@33213|Bilateria,426Y3@6656|Arthropoda,3SVDB@50557|Insecta,457H1@7147|Diptera	33208|Metazoa	S	zinc finger	-	-	-	-	-	-	-	-	-	-	-	-	-
CDS::tig00000070:376356-376495(-)	7176.CPIJ006367-PA	1.09e-19	81.6	KOG4455@1|root,KOG4455@2759|Eukaryota,3A1X6@33154|Opisthokonta,3BQDU@33208|Metazoa,3D7EN@33213|Bilateria,42080@6656|Arthropoda,3SN1J@50557|Insecta,458G7@7147|Diptera,45INM@7148|Nematocera	33208|Metazoa	S	Rab5-interacting protein (Rab5ip)	EMC6	GO:0000045,GO:0005575,GO:0005622,GO:0005623,GO:0005737,GO:0005783,GO:0005789,GO:0006457,GO:0006914,GO:0006996,GO:0007033,GO:0008150,GO:0008152,GO:0009056,GO:0009987,GO:0012505,GO:0016020,GO:0016021,GO:0016043,GO:0016236,GO:0022607,GO:0030176,GO:0031090,GO:0031224,GO:0031227,GO:0031300,GO:0031301,GO:0031984,GO:0032991,GO:0034975,GO:0042175,GO:0043226,GO:0043227,GO:0043229,GO:0043231,GO:0044085,GO:…	-	-	-	-	-	-	-	-	-	-	Rab5ip
CDS::tig00000070:384569-384813(+)	7176.CPIJ008002-PA	6.33e-47	158.0	KOG1333@1|root,KOG1333@2759|Eukaryota,38Q70@33154|Opisthokonta,3B9KW@33208|Metazoa,3CTHH@33213|Bilateria,41WQ8@6656|Arthropoda,3SZ5W@50557|Insecta,458NF@7147|Diptera,45DQA@7148|Nematocera	33208|Metazoa	S	WD repeat-containing protein 91	WDR91	GO:0003674,GO:0005575,GO:0005622,GO:0005623,GO:0005737,GO:0005768,GO:0005769,GO:0005770,GO:0005829,GO:0006810,GO:0006950,GO:0008150,GO:0009611,GO:0009894,GO:0010008,GO:0012505,GO:0016020,GO:0016192,GO:0016482,GO:0019207,GO:0019216,GO:0019220,GO:0019222,GO:0019898,GO:0030234,GO:0031090,GO:0031312,GO:0031313,GO:0031323,GO:0031329,GO:0031410,GO:0031901,GO:0031902,GO:0031982,GO:0032268,GO:0035014,GO:…	-	-	-	-	-	-	-	-	-	-	WD40
CDS::tig00000070:403937-404588(-)	7176.CPIJ008003-PA	5.9e-146	416.0	KOG0819@1|root,KOG0819@2759|Eukaryota,38FEE@33154|Opisthokonta,3BCMH@33208|Metazoa,3E45I@33213|Bilateria,42A8W@6656|Arthropoda,3SZQV@50557|Insecta,44ZJ5@7147|Diptera,45FMJ@7148|Nematocera	33208|Metazoa	U	Annexin repeats	-	GO:0001786,GO:0003674,GO:0005488,GO:0005509,GO:0005515,GO:0005539,GO:0005543,GO:0005544,GO:0005545,GO:0008201,GO:0008289,GO:0008429,GO:0035091,GO:0043167,GO:0043168,GO:0043169,GO:0043394,GO:0043395,GO:0046872,GO:0072341,GO:0097367,GO:1901681	-	ko:K17093,ko:K17095	-	-	-	-	ko00000,ko04131,ko04147	1.A.31,1.A.31.1.1,1.A.31.1.6	-	-	Annexin
CDS::tig00000075:49072-49359(-)	7091.BGIBMGA007569-TA	5.33e-50	169.0	COG3119@1|root,KOG3731@2759|Eukaryota,38FCG@33154|Opisthokonta,3BBI1@33208|Metazoa,3CU4U@33213|Bilateria,41V6X@6656|Arthropoda,3SINX@50557|Insecta,442DF@7088|Lepidoptera	33208|Metazoa	G	sulfuric ester hydrolase activity. It is involved in the biological process described with metabolic process	SULF1	GO:0000902,GO:0000904,GO:0001501,GO:0001502,GO:0001655,GO:0001817,GO:0001819,GO:0001822,GO:0001889,GO:0001936,GO:0001937,GO:0002062,GO:0002063,GO:0003002,GO:0003008,GO:0003012,GO:0003014,GO:0003094,GO:0003156,GO:0003674,GO:0003824,GO:0004065,GO:0005488,GO:0005509,GO:0005575,GO:0005576,GO:0005615,GO:0005622,GO:0005623,GO:0005737,GO:0005783,GO:0005794,GO:0005795,GO:0005886,GO:0006022,GO:0006029,GO:…	-	ko:K14607	-	-	-	-	ko00000,ko01000	-	-	-	DUF3740,Sulfatase
CDS::tig00000075:68676-69624(-)	7176.CPIJ017042-PA	2.17e-217	603.0	COG3119@1|root,KOG3731@2759|Eukaryota,38FCG@33154|Opisthokonta,3BBI1@33208|Metazoa,3CU4U@33213|Bilateria,41V6X@6656|Arthropoda,3SINX@50557|Insecta,455PD@7147|Diptera,45D40@7148|Nematocera	33208|Metazoa	G	Sulfatase	SULF1	GO:0000902,GO:0000904,GO:0001501,GO:0001502,GO:0001655,GO:0001817,GO:0001819,GO:0001822,GO:0001889,GO:0001936,GO:0001937,GO:0002062,GO:0002063,GO:0003002,GO:0003008,GO:0003012,GO:0003014,GO:0003094,GO:0003156,GO:0003674,GO:0003824,GO:0004065,GO:0005488,GO:0005509,GO:0005575,GO:0005576,GO:0005615,GO:0005622,GO:0005623,GO:0005737,GO:0005783,GO:0005794,GO:0005795,GO:0005886,GO:0006022,GO:0006029,GO:…	-	ko:K14607	-	-	-	-	ko00000,ko01000	-	-	-	DUF3740,Sulfatase
CDS::tig00000075:212721-213944(-)	7176.CPIJ011773-PA	2.02e-186	533.0	29KAV@1|root,2RTJR@2759|Eukaryota,39227@33154|Opisthokonta,3C44W@33208|Metazoa,3DPZB@33213|Bilateria,4265Z@6656|Arthropoda,3SRKV@50557|Insecta,452NG@7147|Diptera,45E70@7148|Nematocera	33208|Metazoa	-	-	-	-	-	-	-	-	-	-	-	-	-	-	-
CDS::tig00000075:228501-228704(-)	13037.EHJ67202	4.87e-22	92.0	KOG1826@1|root,KOG1826@2759|Eukaryota,38EMB@33154|Opisthokonta,3BBWX@33208|Metazoa,3CW2Y@33213|Bilateria,41VM7@6656|Arthropoda,3SKHY@50557|Insecta,448PW@7088|Lepidoptera	33208|Metazoa	V	Ras GTPase activator activity. It is involved in the biological process described with positive regulation of Ras GTPase activity	NF1	GO:0000165,GO:0001503,GO:0001505,GO:0001568,GO:0001649,GO:0001654,GO:0001655,GO:0001656,GO:0001666,GO:0001822,GO:0001889,GO:0001932,GO:0001933,GO:0001936,GO:0001937,GO:0001938,GO:0001942,GO:0001944,GO:0001952,GO:0001953,GO:0002682,GO:0002683,GO:0002761,GO:0002762,GO:0003008,GO:0003674,GO:0005096,GO:0005488,GO:0005515,GO:0005543,GO:0005575,GO:0005622,GO:0005623,GO:0005634,GO:0005730,GO:0005737,GO:…	-	ko:K08052	ko01521,ko04010,ko04014,map01521,map04010,map04014	-	-	-	ko00000,ko00001	-	-	-	CRAL_TRIO_2,RasGAP
CDS::tig00000075:244295-244461(-)	6669.EFX77381	6.74e-17	76.3	KOG1826@1|root,KOG1826@2759|Eukaryota,38EMB@33154|Opisthokonta,3BBWX@33208|Metazoa,3CW2Y@33213|Bilateria,41VM7@6656|Arthropoda	33208|Metazoa	V	Ras GTPase activator activity. It is involved in the biological process described with positive regulation of Ras GTPase activity	NF1	GO:0000165,GO:0001503,GO:0001505,GO:0001568,GO:0001649,GO:0001654,GO:0001655,GO:0001656,GO:0001666,GO:0001822,GO:0001889,GO:0001932,GO:0001933,GO:0001936,GO:0001937,GO:0001938,GO:0001942,GO:0001944,GO:0001952,GO:0001953,GO:0002682,GO:0002683,GO:0002761,GO:0002762,GO:0003008,GO:0003674,GO:0005096,GO:0005488,GO:0005515,GO:0005543,GO:0005575,GO:0005622,GO:0005623,GO:0005634,GO:0005730,GO:0005737,GO:…	-	ko:K08052	ko01521,ko04010,ko04014,map01521,map04010,map04014	-	-	-	ko00000,ko00001	-	-	-	CRAL_TRIO_2,RasGAP
CDS::tig00000075:291571-292204(+)	7176.CPIJ011775-PA	3.9e-134	390.0	COG4826@1|root,KOG2392@2759|Eukaryota,38VR6@33154|Opisthokonta,3BBFJ@33208|Metazoa,3CV81@33213|Bilateria,41V6N@6656|Arthropoda,3SI93@50557|Insecta,44YB5@7147|Diptera,45BTK@7148|Nematocera	33208|Metazoa	V	Belongs to the serpin family	-	GO:0002009,GO:0002165,GO:0003674,GO:0004857,GO:0004866,GO:0004867,GO:0005575,GO:0005576,GO:0005615,GO:0007275,GO:0007444,GO:0007472,GO:0007476,GO:0007552,GO:0007560,GO:0008150,GO:0008592,GO:0009605,GO:0009607,GO:0009620,GO:0009653,GO:0009791,GO:0009886,GO:0009887,GO:0009888,GO:0009892,GO:0009966,GO:0009968,GO:0010466,GO:0010605,GO:0010646,GO:0010648,GO:0010951,GO:0019222,GO:0023051,GO:0023057,GO:…	-	ko:K13963	ko05146,map05146	-	-	-	ko00000,ko00001	-	-	-	Serpin
CDS::tig00000075:296997-297112(+)	7176.CPIJ015496-PA	5.94e-19	80.9	COG4826@1|root,KOG2392@2759|Eukaryota,38VR6@33154|Opisthokonta,3BBFJ@33208|Metazoa,3CV81@33213|Bilateria,41V6N@6656|Arthropoda,3SI93@50557|Insecta,44YB5@7147|Diptera,45BTK@7148|Nematocera	33208|Metazoa	V	Belongs to the serpin family	-	GO:0002009,GO:0002165,GO:0003674,GO:0004857,GO:0004866,GO:0004867,GO:0005575,GO:0005576,GO:0005615,GO:0007275,GO:0007444,GO:0007472,GO:0007476,GO:0007552,GO:0007560,GO:0008150,GO:0008592,GO:0009605,GO:0009607,GO:0009620,GO:0009653,GO:0009791,GO:0009886,GO:0009887,GO:0009888,GO:0009892,GO:0009966,GO:0009968,GO:0010466,GO:0010605,GO:0010646,GO:0010648,GO:0010951,GO:0019222,GO:0023051,GO:0023057,GO:…	-	ko:K13963	ko05146,map05146	-	-	-	ko00000,ko00001	-	-	-	Serpin
CDS::tig00000075:311099-311322(-)	7260.FBpp0243173	7.56e-37	132.0	COG1506@1|root,KOG2281@2759|Eukaryota,38F1N@33154|Opisthokonta,3BIE3@33208|Metazoa,3CT39@33213|Bilateria,41TWS@6656|Arthropoda,3SGZU@50557|Insecta,451DV@7147|Diptera,45QHB@7214|Drosophilidae	33208|Metazoa	O	Serine-type peptidase activity. It is involved in the biological process described with proteolysis	DPP8	GO:0002376,GO:0003674,GO:0003824,GO:0004177,GO:0005488,GO:0005515,GO:0005575,GO:0005622,GO:0005623,GO:0005634,GO:0005737,GO:0005829,GO:0006508,GO:0006807,GO:0006955,GO:0008150,GO:0008152,GO:0008233,GO:0008236,GO:0008238,GO:0008239,GO:0016787,GO:0017171,GO:0019538,GO:0042802,GO:0043170,GO:0043226,GO:0043227,GO:0043229,GO:0043231,GO:0044238,GO:0044424,GO:0044444,GO:0044464,GO:0050896,GO:0070011,GO:…	3.4.14.5	ko:K08655,ko:K08656	-	-	-	-	ko00000,ko01000,ko01002	-	-	-	DPPIV_N,Peptidase_S9
CDS::tig00000075:311378-311693(-)	7260.FBpp0243173	1.25e-40	143.0	COG1506@1|root,KOG2281@2759|Eukaryota,38F1N@33154|Opisthokonta,3BIE3@33208|Metazoa,3CT39@33213|Bilateria,41TWS@6656|Arthropoda,3SGZU@50557|Insecta,451DV@7147|Diptera,45QHB@7214|Drosophilidae	33208|Metazoa	O	Serine-type peptidase activity. It is involved in the biological process described with proteolysis	DPP8	GO:0002376,GO:0003674,GO:0003824,GO:0004177,GO:0005488,GO:0005515,GO:0005575,GO:0005622,GO:0005623,GO:0005634,GO:0005737,GO:0005829,GO:0006508,GO:0006807,GO:0006955,GO:0008150,GO:0008152,GO:0008233,GO:0008236,GO:0008238,GO:0008239,GO:0016787,GO:0017171,GO:0019538,GO:0042802,GO:0043170,GO:0043226,GO:0043227,GO:0043229,GO:0043231,GO:0044238,GO:0044424,GO:0044444,GO:0044464,GO:0050896,GO:0070011,GO:…	3.4.14.5	ko:K08655,ko:K08656	-	-	-	-	ko00000,ko01000,ko01002	-	-	-	DPPIV_N,Peptidase_S9
CDS::tig00000075:319551-319746(-)	7091.BGIBMGA009549-TA	6.35e-17	79.3	COG1506@1|root,KOG2281@2759|Eukaryota,38F1N@33154|Opisthokonta,3BIE3@33208|Metazoa,3CT39@33213|Bilateria,41TWS@6656|Arthropoda,3SGZU@50557|Insecta	33208|Metazoa	O	Serine-type peptidase activity. It is involved in the biological process described with proteolysis	DPP8	GO:0002376,GO:0003674,GO:0003824,GO:0004177,GO:0005488,GO:0005515,GO:0005575,GO:0005622,GO:0005623,GO:0005634,GO:0005737,GO:0005829,GO:0006508,GO:0006807,GO:0006955,GO:0008150,GO:0008152,GO:0008233,GO:0008236,GO:0008238,GO:0008239,GO:0016787,GO:0017171,GO:0019538,GO:0042802,GO:0043170,GO:0043226,GO:0043227,GO:0043229,GO:0043231,GO:0044238,GO:0044424,GO:0044444,GO:0044464,GO:0050896,GO:0070011,GO:…	3.4.14.5	ko:K08655,ko:K08656	-	-	-	-	ko00000,ko01000,ko01002	-	-	-	DPPIV_N,Peptidase_S9
CDS::tig00000075:325555-326745(-)	7176.CPIJ011776-PA	4.88e-232	665.0	COG1506@1|root,KOG2281@2759|Eukaryota,38F1N@33154|Opisthokonta,3BIE3@33208|Metazoa,3CT39@33213|Bilateria,41TWS@6656|Arthropoda,3SGZU@50557|Insecta,451DV@7147|Diptera,45D61@7148|Nematocera	33208|Metazoa	O	X-Pro dipeptidyl-peptidase (S15 family)	DPP8	GO:0002376,GO:0003674,GO:0003824,GO:0004177,GO:0005488,GO:0005515,GO:0005575,GO:0005622,GO:0005623,GO:0005634,GO:0005737,GO:0005829,GO:0006508,GO:0006807,GO:0006955,GO:0008150,GO:0008152,GO:0008233,GO:0008236,GO:0008238,GO:0008239,GO:0016787,GO:0017171,GO:0019538,GO:0042802,GO:0043170,GO:0043226,GO:0043227,GO:0043229,GO:0043231,GO:0044238,GO:0044424,GO:0044444,GO:0044464,GO:0050896,GO:0070011,GO:…	3.4.14.5	ko:K08655,ko:K08656	-	-	-	-	ko00000,ko01000,ko01002	-	-	-	DPPIV_N,Peptidase_S9
CDS::tig00000075:340238-340397(+)	7176.CPIJ011777-PA	1.61e-17	77.0	COG0545@1|root,KOG0549@2759|Eukaryota,3A5NH@33154|Opisthokonta,3BRD9@33208|Metazoa,3D8C0@33213|Bilateria,41ZW8@6656|Arthropoda,3SN1I@50557|Insecta,453SG@7147|Diptera,45IFE@7148|Nematocera	33208|Metazoa	O	Fk506-binding protein	FKBP2	GO:0000413,GO:0003674,GO:0003755,GO:0003824,GO:0005488,GO:0005527,GO:0005528,GO:0005575,GO:0005622,GO:0005623,GO:0005737,GO:0005783,GO:0005789,GO:0006457,GO:0006464,GO:0006807,GO:0008144,GO:0008150,GO:0008152,GO:0009987,GO:0012505,GO:0016020,GO:0016853,GO:0016859,GO:0018193,GO:0018208,GO:0019538,GO:0031984,GO:0036211,GO:0042175,GO:0043170,GO:0043226,GO:0043227,GO:0043229,GO:0043231,GO:0043412,GO:…	5.2.1.8	ko:K09569	-	-	-	-	ko00000,ko01000,ko03110	-	-	-	FKBP_C
CDS::tig00000075:340461-340719(+)	7176.CPIJ011777-PA	6.02e-55	173.0	COG0545@1|root,KOG0549@2759|Eukaryota,3A5NH@33154|Opisthokonta,3BRD9@33208|Metazoa,3D8C0@33213|Bilateria,41ZW8@6656|Arthropoda,3SN1I@50557|Insecta,453SG@7147|Diptera,45IFE@7148|Nematocera	33208|Metazoa	O	Fk506-binding protein	FKBP2	GO:0000413,GO:0003674,GO:0003755,GO:0003824,GO:0005488,GO:0005527,GO:0005528,GO:0005575,GO:0005622,GO:0005623,GO:0005737,GO:0005783,GO:0005789,GO:0006457,GO:0006464,GO:0006807,GO:0008144,GO:0008150,GO:0008152,GO:0009987,GO:0012505,GO:0016020,GO:0016853,GO:0016859,GO:0018193,GO:0018208,GO:0019538,GO:0031984,GO:0036211,GO:0042175,GO:0043170,GO:0043226,GO:0043227,GO:0043229,GO:0043231,GO:0043412,GO:…	5.2.1.8	ko:K09569	-	-	-	-	ko00000,ko01000,ko03110	-	-	-	FKBP_C
CDS::tig00000075:354849-355042(-)	7159.AAEL008363-PD	1.22e-34	122.0	COG5624@1|root,KOG1142@2759|Eukaryota,39SFE@33154|Opisthokonta,3B9N1@33208|Metazoa,3D0XE@33213|Bilateria,41Z9R@6656|Arthropoda,3SMPT@50557|Insecta,45382@7147|Diptera,45I7P@7148|Nematocera	33208|Metazoa	J	Transcription initiation factor TFIID subunit 12	TAF12	GO:0000123,GO:0000124,GO:0000125,GO:0000428,GO:0000988,GO:0000989,GO:0001076,GO:0001085,GO:0001102,GO:0001129,GO:0001132,GO:0003674,GO:0003676,GO:0003677,GO:0003700,GO:0003712,GO:0003713,GO:0003824,GO:0004402,GO:0005488,GO:0005515,GO:0005575,GO:0005622,GO:0005623,GO:0005634,GO:0005654,GO:0005667,GO:0005669,GO:0006139,GO:0006325,GO:0006351,GO:0006352,GO:0006355,GO:0006357,GO:0006366,GO:0006367,GO:…	-	ko:K03126	ko03022,map03022	-	-	-	ko00000,ko00001,ko03021,ko03036	-	-	-	TFIID_20kDa
CDS::tig00000077:32583-33054(+)	12957.ACEP23057-PA	4.9e-55	191.0	COG2937@1|root,KOG3729@2759|Eukaryota,38CN3@33154|Opisthokonta,3BG9T@33208|Metazoa,3CWQF@33213|Bilateria,41W31@6656|Arthropoda,3SI7C@50557|Insecta,46JB7@7399|Hymenoptera	33208|Metazoa	I	Phosphate acyltransferases	GPAM	GO:0001816,GO:0001817,GO:0002252,GO:0002376,GO:0002682,GO:0002683,GO:0002684,GO:0002694,GO:0002696,GO:0002790,GO:0002791,GO:0003674,GO:0003824,GO:0004366,GO:0005575,GO:0005576,GO:0005622,GO:0005623,GO:0005737,GO:0005739,GO:0005740,GO:0005741,GO:0005783,GO:0005886,GO:0006082,GO:0006139,GO:0006163,GO:0006220,GO:0006221,GO:0006629,GO:0006631,GO:0006637,GO:0006638,GO:0006639,GO:0006641,GO:0006644,GO:…	2.3.1.15	ko:K00629	ko00561,ko00564,ko01100,ko01110,map00561,map00564,map01100,map01110	M00089	R00851,R09380	RC00004,RC00039,RC00041	ko00000,ko00001,ko00002,ko01000,ko01004	-	-	-	Acyltransferase
CDS::tig00000077:33109-33420(+)	7668.SPU_009471-tr	9.3e-19	81.6	COG2937@1|root,KOG3729@2759|Eukaryota,38CN3@33154|Opisthokonta,3BG9T@33208|Metazoa,3CWQF@33213|Bilateria	33208|Metazoa	I	glycerol-3-phosphate O-acyltransferase activity	GPAM	GO:0001816,GO:0001817,GO:0002252,GO:0002376,GO:0002682,GO:0002683,GO:0002684,GO:0002694,GO:0002696,GO:0002790,GO:0002791,GO:0003674,GO:0003824,GO:0004366,GO:0005575,GO:0005576,GO:0005622,GO:0005623,GO:0005737,GO:0005739,GO:0005740,GO:0005741,GO:0005783,GO:0005886,GO:0006082,GO:0006139,GO:0006163,GO:0006220,GO:0006221,GO:0006629,GO:0006631,GO:0006637,GO:0006638,GO:0006639,GO:0006641,GO:0006644,GO:…	2.3.1.15	ko:K00629	ko00561,ko00564,ko01100,ko01110,map00561,map00564,map01100,map01110	M00089	R00851,R09380	RC00004,RC00039,RC00041	ko00000,ko00001,ko00002,ko01000,ko01004	-	-	-	Acyltransferase
CDS::tig00000077:61019-63932(-)	7176.CPIJ001669-PA	0.0	1750.0	KOG2838@1|root,KOG2838@2759|Eukaryota,38CJW@33154|Opisthokonta,3BHZC@33208|Metazoa,3CWW8@33213|Bilateria,41W6E@6656|Arthropoda,3SIAC@50557|Insecta,44X72@7147|Diptera,45E82@7148|Nematocera	33208|Metazoa	S	BTB And C-terminal Kelch	BTBD7	GO:0003674,GO:0005575,GO:0005622,GO:0005623,GO:0005634,GO:0007275,GO:0008150,GO:0022603,GO:0032501,GO:0032502,GO:0043226,GO:0043227,GO:0043229,GO:0043231,GO:0044424,GO:0044464,GO:0048856,GO:0050789,GO:0050793,GO:0051239,GO:0060688,GO:0060693,GO:0065007,GO:1905330,GO:2000026,GO:2000027	-	ko:K10479	-	-	-	-	ko00000,ko04121	-	-	-	BACK,BTB
CDS::tig00000077:112789-113608(-)	7176.CPIJ001667-PA	2.87e-143	418.0	28Q35@1|root,2RY36@2759|Eukaryota,39ZIC@33154|Opisthokonta,3BJIF@33208|Metazoa,3D5MZ@33213|Bilateria,421UV@6656|Arthropoda,3SPST@50557|Insecta,4552E@7147|Diptera,45GCA@7148|Nematocera	33208|Metazoa	S	Selenoprotein P, N terminal region	SEPP1	GO:0003674,GO:0005488,GO:0005575,GO:0005576,GO:0008430	-	-	-	-	-	-	-	-	-	-	SelP_N
CDS::tig00000081:235589-236402(+)	7176.CPIJ015971-PA	1.06e-176	500.0	COG5159@1|root,KOG1463@2759|Eukaryota,38GDJ@33154|Opisthokonta,3BD3J@33208|Metazoa,3CSIM@33213|Bilateria,41WSW@6656|Arthropoda,3SJBK@50557|Insecta,450C6@7147|Diptera,45BFM@7148|Nematocera	33208|Metazoa	O	motif in proteasome subunits, Int-6, Nip-1 and TRIP-15	PSMD11	GO:0000502,GO:0001775,GO:0002252,GO:0002263,GO:0002274,GO:0002275,GO:0002283,GO:0002366,GO:0002376,GO:0002443,GO:0002444,GO:0002446,GO:0003674,GO:0005198,GO:0005488,GO:0005515,GO:0005575,GO:0005576,GO:0005622,GO:0005623,GO:0005634,GO:0005654,GO:0005737,GO:0005829,GO:0005838,GO:0006464,GO:0006508,GO:0006511,GO:0006807,GO:0006810,GO:0006887,GO:0006955,GO:0007275,GO:0007568,GO:0008150,GO:0008152,GO:…	-	ko:K03036	ko03050,ko05169,map03050,map05169	M00341	-	-	ko00000,ko00001,ko00002,ko03051	-	-	-	PCI
CDS::tig00000081:236473-236917(+)	7176.CPIJ015971-PA	4.03e-93	282.0	COG5159@1|root,KOG1463@2759|Eukaryota,38GDJ@33154|Opisthokonta,3BD3J@33208|Metazoa,3CSIM@33213|Bilateria,41WSW@6656|Arthropoda,3SJBK@50557|Insecta,450C6@7147|Diptera,45BFM@7148|Nematocera	33208|Metazoa	O	motif in proteasome subunits, Int-6, Nip-1 and TRIP-15	PSMD11	GO:0000502,GO:0001775,GO:0002252,GO:0002263,GO:0002274,GO:0002275,GO:0002283,GO:0002366,GO:0002376,GO:0002443,GO:0002444,GO:0002446,GO:0003674,GO:0005198,GO:0005488,GO:0005515,GO:0005575,GO:0005576,GO:0005622,GO:0005623,GO:0005634,GO:0005654,GO:0005737,GO:0005829,GO:0005838,GO:0006464,GO:0006508,GO:0006511,GO:0006807,GO:0006810,GO:0006887,GO:0006955,GO:0007275,GO:0007568,GO:0008150,GO:0008152,GO:…	-	ko:K03036	ko03050,ko05169,map03050,map05169	M00341	-	-	ko00000,ko00001,ko00002,ko03051	-	-	-	PCI
CDS::tig00000081:249032-250007(+)	7176.CPIJ015970-PA	2.06e-128	376.0	COG0456@1|root,KOG3139@2759|Eukaryota,38I1W@33154|Opisthokonta,3BKJ9@33208|Metazoa,3CV14@33213|Bilateria,41W5D@6656|Arthropoda,3SM3I@50557|Insecta,452WZ@7147|Diptera,45FBI@7148|Nematocera	33208|Metazoa	S	Acetyltransferase (GNAT) domain	NAA30	GO:0002119,GO:0002164,GO:0003674,GO:0003824,GO:0004596,GO:0005575,GO:0005622,GO:0005623,GO:0005634,GO:0005737,GO:0005829,GO:0005844,GO:0006325,GO:0006464,GO:0006473,GO:0006474,GO:0006475,GO:0006807,GO:0006996,GO:0007275,GO:0008080,GO:0008150,GO:0008152,GO:0009791,GO:0009987,GO:0010467,GO:0016043,GO:0016407,GO:0016410,GO:0016569,GO:0016570,GO:0016573,GO:0016740,GO:0016746,GO:0016747,GO:0017196,GO:…	2.3.1.256	ko:K00670	-	-	-	-	ko00000,ko01000,ko04131	-	-	-	Acetyltransf_1
CDS::tig00000081:278248-278689(-)	7176.CPIJ015967-PA	4.93e-67	211.0	2F7QE@1|root,2T8TV@2759|Eukaryota,393ER@33154|Opisthokonta,3C8PI@33208|Metazoa,3DPQX@33213|Bilateria,425XY@6656|Arthropoda,3SVJD@50557|Insecta,459T4@7147|Diptera,45KY7@7148|Nematocera	33208|Metazoa	-	-	-	-	-	-	-	-	-	-	-	-	-	-	-
CDS::tig00000081:278752-279106(-)	7176.CPIJ015967-PA	2.56e-56	182.0	2F7QE@1|root,2T8TV@2759|Eukaryota,393ER@33154|Opisthokonta,3C8PI@33208|Metazoa,3DPQX@33213|Bilateria,425XY@6656|Arthropoda,3SVJD@50557|Insecta,459T4@7147|Diptera,45KY7@7148|Nematocera	33208|Metazoa	-	-	-	-	-	-	-	-	-	-	-	-	-	-	-
CDS::tig00000081:297775-298030(+)	7176.CPIJ015964-PA	3.52e-43	150.0	KOG2973@1|root,KOG2973@2759|Eukaryota,38K2T@33154|Opisthokonta,3B9XV@33208|Metazoa,3CV0K@33213|Bilateria,41WEI@6656|Arthropoda,3SG5P@50557|Insecta,451ZI@7147|Diptera,45BX2@7148|Nematocera	33208|Metazoa	S	Domain of unknown function (DUF384)	HGH1	GO:0003674	-	-	-	-	-	-	-	-	-	-	DUF383,DUF384
CDS::tig00000081:303221-304046(+)	7176.CPIJ015964-PA	6.79e-190	531.0	KOG2973@1|root,KOG2973@2759|Eukaryota,38K2T@33154|Opisthokonta,3B9XV@33208|Metazoa,3CV0K@33213|Bilateria,41WEI@6656|Arthropoda,3SG5P@50557|Insecta,451ZI@7147|Diptera,45BX2@7148|Nematocera	33208|Metazoa	S	Domain of unknown function (DUF384)	HGH1	GO:0003674	-	-	-	-	-	-	-	-	-	-	DUF383,DUF384
CDS::tig00000081:322255-323029(-)	7176.CPIJ015962-PA	1.09e-171	490.0	COG2124@1|root,KOG0157@2759|Eukaryota,38CHP@33154|Opisthokonta,3B9GY@33208|Metazoa,3CSG8@33213|Bilateria,41U3I@6656|Arthropoda,3SQSB@50557|Insecta,450KW@7147|Diptera,45H1N@7148|Nematocera	33208|Metazoa	Q	cytochrome P450	-	GO:0003674,GO:0003824,GO:0004497,GO:0005488,GO:0005506,GO:0008150,GO:0008152,GO:0016491,GO:0016705,GO:0020037,GO:0043167,GO:0043169,GO:0046872,GO:0046906,GO:0046914,GO:0048037,GO:0055114,GO:0097159,GO:1901363	-	ko:K07427,ko:K15001,ko:K15007	-	-	-	-	ko00000,ko00199,ko01000	-	-	-	p450
CDS::tig00000081:323728-324345(-)	7176.CPIJ015962-PA	6.9e-136	397.0	COG2124@1|root,KOG0157@2759|Eukaryota,38CHP@33154|Opisthokonta,3B9GY@33208|Metazoa,3CSG8@33213|Bilateria,41U3I@6656|Arthropoda,3SQSB@50557|Insecta,450KW@7147|Diptera,45H1N@7148|Nematocera	33208|Metazoa	Q	cytochrome P450	-	GO:0003674,GO:0003824,GO:0004497,GO:0005488,GO:0005506,GO:0008150,GO:0008152,GO:0016491,GO:0016705,GO:0020037,GO:0043167,GO:0043169,GO:0046872,GO:0046906,GO:0046914,GO:0048037,GO:0055114,GO:0097159,GO:1901363	-	ko:K07427,ko:K15001,ko:K15007	-	-	-	-	ko00000,ko00199,ko01000	-	-	-	p450
CDS::tig00000081:331831-332605(-)	7176.CPIJ015961-PA	1.53e-165	474.0	COG2124@1|root,KOG0157@2759|Eukaryota,38CHP@33154|Opisthokonta,3B9GY@33208|Metazoa,3CSG8@33213|Bilateria,41U3I@6656|Arthropoda,3SQSB@50557|Insecta,450KW@7147|Diptera,45H1N@7148|Nematocera	33208|Metazoa	Q	cytochrome P450	-	GO:0003674,GO:0003824,GO:0004497,GO:0005488,GO:0005506,GO:0008150,GO:0008152,GO:0016491,GO:0016705,GO:0020037,GO:0043167,GO:0043169,GO:0046872,GO:0046906,GO:0046914,GO:0048037,GO:0055114,GO:0097159,GO:1901363	-	ko:K07427,ko:K15001,ko:K15007	-	-	-	-	ko00000,ko00199,ko01000	-	-	-	p450
CDS::tig00000081:341625-342242(-)	7176.CPIJ015961-PA	4.63e-135	395.0	COG2124@1|root,KOG0157@2759|Eukaryota,38CHP@33154|Opisthokonta,3B9GY@33208|Metazoa,3CSG8@33213|Bilateria,41U3I@6656|Arthropoda,3SQSB@50557|Insecta,450KW@7147|Diptera,45H1N@7148|Nematocera	33208|Metazoa	Q	cytochrome P450	-	GO:0003674,GO:0003824,GO:0004497,GO:0005488,GO:0005506,GO:0008150,GO:0008152,GO:0016491,GO:0016705,GO:0020037,GO:0043167,GO:0043169,GO:0046872,GO:0046906,GO:0046914,GO:0048037,GO:0055114,GO:0097159,GO:1901363	-	ko:K07427,ko:K15001,ko:K15007	-	-	-	-	ko00000,ko00199,ko01000	-	-	-	p450
CDS::tig00000081:347390-348137(-)	7176.CPIJ015960-PA	1.02e-153	444.0	COG2124@1|root,KOG0157@2759|Eukaryota,38CHP@33154|Opisthokonta,3B9GY@33208|Metazoa,3CSG8@33213|Bilateria,41U3I@6656|Arthropoda,3SQSB@50557|Insecta,450KW@7147|Diptera,45H1N@7148|Nematocera	33208|Metazoa	Q	cytochrome P450	-	GO:0003674,GO:0003824,GO:0004497,GO:0005488,GO:0005506,GO:0008150,GO:0008152,GO:0016491,GO:0016705,GO:0020037,GO:0043167,GO:0043169,GO:0046872,GO:0046906,GO:0046914,GO:0048037,GO:0055114,GO:0097159,GO:1901363	-	ko:K07427,ko:K15001,ko:K15007	-	-	-	-	ko00000,ko00199,ko01000	-	-	-	p450
CDS::tig00000081:348378-349004(-)	7176.CPIJ015960-PA	3.69e-135	395.0	COG2124@1|root,KOG0157@2759|Eukaryota,38CHP@33154|Opisthokonta,3B9GY@33208|Metazoa,3CSG8@33213|Bilateria,41U3I@6656|Arthropoda,3SQSB@50557|Insecta,450KW@7147|Diptera,45H1N@7148|Nematocera	33208|Metazoa	Q	cytochrome P450	-	GO:0003674,GO:0003824,GO:0004497,GO:0005488,GO:0005506,GO:0008150,GO:0008152,GO:0016491,GO:0016705,GO:0020037,GO:0043167,GO:0043169,GO:0046872,GO:0046906,GO:0046914,GO:0048037,GO:0055114,GO:0097159,GO:1901363	-	ko:K07427,ko:K15001,ko:K15007	-	-	-	-	ko00000,ko00199,ko01000	-	-	-	p450
CDS::tig00000081:361030-361577(-)	7176.CPIJ015959-PA	8.42e-117	347.0	COG2124@1|root,KOG0157@2759|Eukaryota,39W8C@33154|Opisthokonta,3BY9E@33208|Metazoa,3DDQJ@33213|Bilateria,4221K@6656|Arthropoda,3SQ7N@50557|Insecta,4558X@7147|Diptera	33208|Metazoa	IQ	heme binding. It is involved in the biological process described with oxidation-reduction process	-	GO:0003674,GO:0003824,GO:0005488,GO:0005506,GO:0008150,GO:0008152,GO:0016491,GO:0016705,GO:0020037,GO:0043167,GO:0043169,GO:0046872,GO:0046906,GO:0046914,GO:0048037,GO:0055114,GO:0097159,GO:1901363	-	ko:K15001,ko:K15007	-	-	-	-	ko00000,ko00199,ko01000	-	-	-	p450
CDS::tig00000081:373628-373989(-)	7176.CPIJ015958-PA	3.84e-71	228.0	COG2124@1|root,KOG0157@2759|Eukaryota,38CHP@33154|Opisthokonta,3B9GY@33208|Metazoa,3CSG8@33213|Bilateria,41U3I@6656|Arthropoda,3SYZK@50557|Insecta,4551P@7147|Diptera,45DDW@7148|Nematocera	33208|Metazoa	Q	cytochrome P450	-	GO:0003674,GO:0003824,GO:0004497,GO:0005488,GO:0005506,GO:0008150,GO:0008152,GO:0016491,GO:0016705,GO:0020037,GO:0043167,GO:0043169,GO:0046872,GO:0046906,GO:0046914,GO:0048037,GO:0055114,GO:0097159,GO:1901363	-	ko:K07427,ko:K15001,ko:K15007	-	-	-	-	ko00000,ko00199,ko01000	-	-	-	p450
CDS::tig00000081:378637-379232(-)	7176.CPIJ015957-PA	4.91e-107	323.0	COG2124@1|root,KOG0157@2759|Eukaryota,39U71@33154|Opisthokonta,3CNHD@33208|Metazoa,3E4N9@33213|Bilateria,42AFK@6656|Arthropoda,3SZWY@50557|Insecta,4594U@7147|Diptera,45EG1@7148|Nematocera	33208|Metazoa	Q	cytochrome P450	-	-	-	ko:K15007	-	-	-	-	ko00000,ko01000	-	-	-	p450
CDS::tig00000086:62835-63852(+)	7176.CPIJ012249-PA	3.17e-182	516.0	COG4886@1|root,KOG0619@2759|Eukaryota,3A8C0@33154|Opisthokonta,3BU93@33208|Metazoa,3DAJ3@33213|Bilateria,421CH@6656|Arthropoda,3SPQ2@50557|Insecta	33208|Metazoa	S	regulation of response to stimulus	-	-	-	-	-	-	-	-	-	-	-	-	LRR_8
CDS::tig00000086:64012-64526(+)	7176.CPIJ012248-PA	4.97e-105	310.0	2CW3T@1|root,2RTJ2@2759|Eukaryota,3APMY@33154|Opisthokonta,3C221@33208|Metazoa,3DIZ9@33213|Bilateria,42321@6656|Arthropoda,3T0A4@50557|Insecta,4598B@7147|Diptera,45HYJ@7148|Nematocera	33208|Metazoa	-	-	-	-	-	-	-	-	-	-	-	-	-	-	-
CDS::tig00000086:357435-357714(+)	7176.CPIJ020001-PA	1.23e-48	157.0	2BGKQ@1|root,2S19P@2759|Eukaryota,3A44V@33154|Opisthokonta,3BS4R@33208|Metazoa,3D92Z@33213|Bilateria,41ZYI@6656|Arthropoda,3SN0M@50557|Insecta,452SV@7147|Diptera,45DRE@7148|Nematocera	33208|Metazoa	-	-	-	-	-	-	-	-	-	-	-	-	-	-	-
CDS::tig00000086:357751-357889(+)	7176.CPIJ020001-PA	4.88e-23	90.5	2BGKQ@1|root,2S19P@2759|Eukaryota,3A44V@33154|Opisthokonta,3BS4R@33208|Metazoa,3D92Z@33213|Bilateria,41ZYI@6656|Arthropoda,3SN0M@50557|Insecta,452SV@7147|Diptera,45DRE@7148|Nematocera	33208|Metazoa	-	-	-	-	-	-	-	-	-	-	-	-	-	-	-
CDS::tig00000086:361207-361492(-)	13249.RPRC003239-PA	6.6e-16	74.7	COG2132@1|root,KOG1263@2759|Eukaryota,39XAY@33154|Opisthokonta,3BKSV@33208|Metazoa,3D5NJ@33213|Bilateria,41TZ9@6656|Arthropoda,3SH1B@50557|Insecta	33208|Metazoa	Q	Multicopper oxidase	-	-	-	-	-	-	-	-	-	-	-	-	Cu-oxidase,Cu-oxidase_2,Cu-oxidase_3
CDS::tig00000086:378857-379533(-)	7176.CPIJ012244-PA	2.92e-130	387.0	COG2132@1|root,KOG1263@2759|Eukaryota,39XAY@33154|Opisthokonta,3BKSV@33208|Metazoa,3D5NJ@33213|Bilateria,41TZ9@6656|Arthropoda,3SH1B@50557|Insecta,455RP@7147|Diptera,45GUJ@7148|Nematocera	33208|Metazoa	Q	Multicopper oxidase	-	-	-	-	-	-	-	-	-	-	-	-	Cu-oxidase,Cu-oxidase_2,Cu-oxidase_3
CDS::tig00000086:392160-392324(-)	7176.CPIJ018433-PA	3.89e-20	84.0	COG2132@1|root,KOG1263@2759|Eukaryota,39XAY@33154|Opisthokonta,3BKSV@33208|Metazoa,3D5NJ@33213|Bilateria,41TZ9@6656|Arthropoda,3SH1B@50557|Insecta,455RP@7147|Diptera,45GUJ@7148|Nematocera	33208|Metazoa	Q	Multicopper oxidase	-	-	-	-	-	-	-	-	-	-	-	-	Cu-oxidase,Cu-oxidase_2,Cu-oxidase_3
CDS::tig00000088:71049-71853(+)	7176.CPIJ019153-PA	9.55e-191	537.0	2CN2A@1|root,2QTGI@2759|Eukaryota,39V8A@33154|Opisthokonta,3BDJQ@33208|Metazoa,3CYA5@33213|Bilateria,41UYR@6656|Arthropoda,3SJHB@50557|Insecta,44X0V@7147|Diptera,45B8T@7148|Nematocera	33208|Metazoa	S	Glycosyl transferase family group 2	bre-3	GO:0000003,GO:0000030,GO:0000226,GO:0000902,GO:0000904,GO:0001667,GO:0001744,GO:0002009,GO:0002064,GO:0002065,GO:0002066,GO:0003006,GO:0003674,GO:0003824,GO:0005575,GO:0005622,GO:0005623,GO:0005737,GO:0006403,GO:0006464,GO:0006486,GO:0006629,GO:0006643,GO:0006664,GO:0006665,GO:0006687,GO:0006688,GO:0006807,GO:0006810,GO:0006928,GO:0006935,GO:0006996,GO:0007010,GO:0007017,GO:0007155,GO:0007163,GO:…	-	ko:K02359	ko04320,map04320	-	-	-	ko00000,ko00001	-	GT2	-	Glyco_trans_2_3
CDS::tig00000088:81062-81635(+)	7176.CPIJ019153-PA	5.96e-127	372.0	2CN2A@1|root,2QTGI@2759|Eukaryota,39V8A@33154|Opisthokonta,3BDJQ@33208|Metazoa,3CYA5@33213|Bilateria,41UYR@6656|Arthropoda,3SJHB@50557|Insecta,44X0V@7147|Diptera,45B8T@7148|Nematocera	33208|Metazoa	S	Glycosyl transferase family group 2	bre-3	GO:0000003,GO:0000030,GO:0000226,GO:0000902,GO:0000904,GO:0001667,GO:0001744,GO:0002009,GO:0002064,GO:0002065,GO:0002066,GO:0003006,GO:0003674,GO:0003824,GO:0005575,GO:0005622,GO:0005623,GO:0005737,GO:0006403,GO:0006464,GO:0006486,GO:0006629,GO:0006643,GO:0006664,GO:0006665,GO:0006687,GO:0006688,GO:0006807,GO:0006810,GO:0006928,GO:0006935,GO:0006996,GO:0007010,GO:0007017,GO:0007155,GO:0007163,GO:…	-	ko:K02359	ko04320,map04320	-	-	-	ko00000,ko00001	-	GT2	-	Glyco_trans_2_3
CDS::tig00000088:91313-92351(-)	7176.CPIJ018467-PA	2.03e-80	258.0	KOG1987@1|root,KOG1987@2759|Eukaryota,38DSA@33154|Opisthokonta,3BFGK@33208|Metazoa,3CR5U@33213|Bilateria,41UVD@6656|Arthropoda	33208|Metazoa	D	Speckle-type poz protein	-	-	-	ko:K10523	ko04340,ko04341,map04340,map04341	M00384	-	-	ko00000,ko00001,ko00002,ko04121	-	-	-	BTB
CDS::tig00000088:156117-157117(+)	7176.CPIJ019282-PA	9.7e-209	590.0	KOG4379@1|root,KOG4379@2759|Eukaryota,38I04@33154|Opisthokonta,3BGZT@33208|Metazoa,3CTJE@33213|Bilateria,41XNY@6656|Arthropoda,3SJB4@50557|Insecta,452VW@7147|Diptera,45G5U@7148|Nematocera	33208|Metazoa	S	CS domain	NUDCD1	GO:0002376,GO:0003674,GO:0005575,GO:0005622,GO:0005623,GO:0005634,GO:0005654,GO:0005737,GO:0005829,GO:0008150,GO:0031974,GO:0031981,GO:0043226,GO:0043227,GO:0043229,GO:0043231,GO:0043233,GO:0044422,GO:0044424,GO:0044428,GO:0044444,GO:0044446,GO:0044464,GO:0070013	-	-	-	-	-	-	-	-	-	-	CS
CDS::tig00000088:157984-158194(-)	7176.CPIJ019281-PA	3.25e-37	132.0	COG1090@1|root,KOG3019@2759|Eukaryota,38VPW@33154|Opisthokonta,3B98P@33208|Metazoa,3CS3W@33213|Bilateria,41W3E@6656|Arthropoda,3SGCS@50557|Insecta,44XR2@7147|Diptera,45CDB@7148|Nematocera	33208|Metazoa	F	Domain of unknown function (DUF1731)	SDR39U1	GO:0003674,GO:0003824,GO:0005488,GO:0008150,GO:0008152,GO:0016491,GO:0048037,GO:0050662,GO:0055114	-	ko:K07071	-	-	-	-	ko00000	-	-	-	DUF1731,Epimerase
CDS::tig00000088:311585-311741(-)	7176.CPIJ016787-PA	6.3e-32	112.0	KOG3512@1|root,KOG3512@2759|Eukaryota,38JQI@33154|Opisthokonta,3BAQP@33208|Metazoa,3CVRN@33213|Bilateria,41UHN@6656|Arthropoda,3SJ8Y@50557|Insecta,450D2@7147|Diptera,45CUK@7148|Nematocera	33208|Metazoa	T	Laminin N-terminal domain (domain VI)	-	GO:0000902,GO:0000904,GO:0001654,GO:0003002,GO:0005575,GO:0005576,GO:0005622,GO:0005623,GO:0005737,GO:0006928,GO:0006935,GO:0007275,GO:0007389,GO:0007399,GO:0007409,GO:0007411,GO:0007423,GO:0007431,GO:0007432,GO:0008037,GO:0008038,GO:0008039,GO:0008045,GO:0008150,GO:0008347,GO:0009605,GO:0009653,GO:0009887,GO:0009987,GO:0010160,GO:0010769,GO:0010975,GO:0016043,GO:0016200,GO:0016358,GO:0016477,GO:…	-	ko:K06843	ko04360,map04360	-	-	-	ko00000,ko00001,ko00536,ko04516	-	-	-	Laminin_EGF,Laminin_N,NTR
CDS::tig00000090:2525-2968(+)	7176.CPIJ006825-PA	1.11e-76	248.0	KOG2513@1|root,KOG2513@2759|Eukaryota,38FVF@33154|Opisthokonta,3BCCI@33208|Metazoa,3CRYT@33213|Bilateria,41VAB@6656|Arthropoda,3SKBG@50557|Insecta,44Z3D@7147|Diptera,45EZ0@7148|Nematocera	33208|Metazoa	D	Calcium-activated chloride channel	-	GO:0000003,GO:0000212,GO:0000226,GO:0000280,GO:0005575,GO:0005622,GO:0005623,GO:0005634,GO:0005635,GO:0005640,GO:0005737,GO:0005783,GO:0005819,GO:0005856,GO:0005938,GO:0006996,GO:0007010,GO:0007017,GO:0007049,GO:0007051,GO:0007059,GO:0007143,GO:0007276,GO:0007292,GO:0008150,GO:0009987,GO:0012505,GO:0015630,GO:0016020,GO:0016021,GO:0016043,GO:0016321,GO:0019867,GO:0019953,GO:0022402,GO:0022412,GO:…	-	ko:K19327	-	-	-	-	ko00000,ko04040	1.A.17.1	-	-	Anoctamin
CDS::tig00000090:16871-17389(+)	7176.CPIJ006825-PA	5.98e-109	333.0	KOG2513@1|root,KOG2513@2759|Eukaryota,38FVF@33154|Opisthokonta,3BCCI@33208|Metazoa,3CRYT@33213|Bilateria,41VAB@6656|Arthropoda,3SKBG@50557|Insecta,44Z3D@7147|Diptera,45EZ0@7148|Nematocera	33208|Metazoa	D	Calcium-activated chloride channel	-	GO:0000003,GO:0000212,GO:0000226,GO:0000280,GO:0005575,GO:0005622,GO:0005623,GO:0005634,GO:0005635,GO:0005640,GO:0005737,GO:0005783,GO:0005819,GO:0005856,GO:0005938,GO:0006996,GO:0007010,GO:0007017,GO:0007049,GO:0007051,GO:0007059,GO:0007143,GO:0007276,GO:0007292,GO:0008150,GO:0009987,GO:0012505,GO:0015630,GO:0016020,GO:0016021,GO:0016043,GO:0016321,GO:0019867,GO:0019953,GO:0022402,GO:0022412,GO:…	-	ko:K19327	-	-	-	-	ko00000,ko04040	1.A.17.1	-	-	Anoctamin
CDS::tig00000090:87304-87639(-)	7176.CPIJ006826-PA	5.01e-68	220.0	COG5253@1|root,KOG0229@2759|Eukaryota,38BAH@33154|Opisthokonta,3BABX@33208|Metazoa,3CRDG@33213|Bilateria,41VE3@6656|Arthropoda,3SIX8@50557|Insecta,452B5@7147|Diptera,45CCQ@7148|Nematocera	33208|Metazoa	T	Phosphatidylinositol-4-phosphate 5-kinase type i	PIP5K1B	GO:0000003,GO:0000166,GO:0000226,GO:0000285,GO:0000902,GO:0000904,GO:0001505,GO:0001667,GO:0001726,GO:0001775,GO:0001891,GO:0001931,GO:0001932,GO:0001933,GO:0002376,GO:0003002,GO:0003006,GO:0003674,GO:0003824,GO:0005488,GO:0005515,GO:0005516,GO:0005524,GO:0005575,GO:0005576,GO:0005622,GO:0005623,GO:0005634,GO:0005654,GO:0005694,GO:0005700,GO:0005737,GO:0005768,GO:0005829,GO:0005847,GO:0005849,GO:…	2.7.1.68	ko:K00889,ko:K03029	ko00562,ko01100,ko03050,ko04011,ko04070,ko04072,ko04139,ko04144,ko04666,ko04810,ko05169,ko05231,map00562,map01100,map03050,map04011,map04070,map04072,map04139,map04144,map04666,map04810,map05169,map05231	M00130,M00341	R03469	RC00002,RC00078	ko00000,ko00001,ko00002,ko01000,ko03051,ko04131	-	-	-	PIP5K
CDS::tig00000090:92764-92907(-)	9823.ENSSSCP00000014338	1.32e-18	81.6	COG5253@1|root,KOG0229@2759|Eukaryota,38BAH@33154|Opisthokonta,3BABX@33208|Metazoa,3CRDG@33213|Bilateria,4811U@7711|Chordata,48VAG@7742|Vertebrata,3J7Q1@40674|Mammalia	33208|Metazoa	T	1-phosphatidylinositol-4-phosphate 5-kinase activity	PIP5K1C	GO:0000003,GO:0000166,GO:0000226,GO:0000902,GO:0000904,GO:0001505,GO:0001726,GO:0001775,GO:0001891,GO:0001931,GO:0001932,GO:0001933,GO:0002376,GO:0003002,GO:0003006,GO:0003674,GO:0003824,GO:0005488,GO:0005515,GO:0005516,GO:0005524,GO:0005575,GO:0005576,GO:0005622,GO:0005623,GO:0005634,GO:0005654,GO:0005694,GO:0005700,GO:0005737,GO:0005768,GO:0005829,GO:0005886,GO:0005902,GO:0005912,GO:0005924,GO:…	2.7.1.68	ko:K00889	ko00562,ko01100,ko04011,ko04070,ko04072,ko04139,ko04144,ko04666,ko04810,ko05231,map00562,map01100,map04011,map04070,map04072,map04139,map04144,map04666,map04810,map05231	M00130	R03469	RC00002,RC00078	ko00000,ko00001,ko00002,ko01000,ko04131	-	-	-	PIP5K
CDS::tig00000090:92971-93331(-)	7176.CPIJ006826-PA	2.16e-77	244.0	COG5253@1|root,KOG0229@2759|Eukaryota,38BAH@33154|Opisthokonta,3BABX@33208|Metazoa,3CRDG@33213|Bilateria,41VE3@6656|Arthropoda,3SIX8@50557|Insecta,452B5@7147|Diptera,45CCQ@7148|Nematocera	33208|Metazoa	T	Phosphatidylinositol-4-phosphate 5-kinase type i	PIP5K1B	GO:0000003,GO:0000166,GO:0000226,GO:0000285,GO:0000902,GO:0000904,GO:0001505,GO:0001667,GO:0001726,GO:0001775,GO:0001891,GO:0001931,GO:0001932,GO:0001933,GO:0002376,GO:0003002,GO:0003006,GO:0003674,GO:0003824,GO:0005488,GO:0005515,GO:0005516,GO:0005524,GO:0005575,GO:0005576,GO:0005622,GO:0005623,GO:0005634,GO:0005654,GO:0005694,GO:0005700,GO:0005737,GO:0005768,GO:0005829,GO:0005847,GO:0005849,GO:…	2.7.1.68	ko:K00889,ko:K03029	ko00562,ko01100,ko03050,ko04011,ko04070,ko04072,ko04139,ko04144,ko04666,ko04810,ko05169,ko05231,map00562,map01100,map03050,map04011,map04070,map04072,map04139,map04144,map04666,map04810,map05169,map05231	M00130,M00341	R03469	RC00002,RC00078	ko00000,ko00001,ko00002,ko01000,ko03051,ko04131	-	-	-	PIP5K
CDS::tig00000090:185005-185243(+)	7159.AAEL010232-PA	6.87e-41	144.0	COG4886@1|root,KOG0531@2759|Eukaryota,39MBF@33154|Opisthokonta,3CNYH@33208|Metazoa,3E521@33213|Bilateria,420RQ@6656|Arthropoda,3SP50@50557|Insecta,4551V@7147|Diptera,45GNI@7148|Nematocera	33208|Metazoa	T	Leucine Rich repeats (2 copies)	-	-	-	ko:K17579	-	-	-	-	ko00000,ko01009,ko04812	-	-	-	LRR_4,LRR_8
CDS::tig00000090:200094-200389(-)	7176.CPIJ006828-PA	8.43e-32	119.0	KOG3910@1|root,KOG3910@2759|Eukaryota,38CF8@33154|Opisthokonta,3BAYG@33208|Metazoa,3CX00@33213|Bilateria,41U7R@6656|Arthropoda,3SHZE@50557|Insecta,458NZ@7147|Diptera,45DTR@7148|Nematocera	33208|Metazoa	K	helix loop helix domain	TCF4	GO:0000003,GO:0000122,GO:0000228,GO:0000785,GO:0000790,GO:0000976,GO:0000977,GO:0000978,GO:0000981,GO:0000982,GO:0000987,GO:0001011,GO:0001012,GO:0001067,GO:0001077,GO:0001085,GO:0001091,GO:0001093,GO:0001098,GO:0001099,GO:0001228,GO:0001655,GO:0001708,GO:0001709,GO:0001775,GO:0002065,GO:0002119,GO:0002164,GO:0002376,GO:0002682,GO:0003006,GO:0003674,GO:0003676,GO:0003677,GO:0003682,GO:0003690,GO:…	-	ko:K15603	-	-	-	-	ko00000,ko03000	-	-	-	HLH
CDS::tig00000090:209434-209620(-)	7176.CPIJ006829-PA	5.58e-28	107.0	KOG3910@1|root,KOG3910@2759|Eukaryota,38CF8@33154|Opisthokonta,3BAYG@33208|Metazoa,3CX00@33213|Bilateria,41U7R@6656|Arthropoda,3SHZE@50557|Insecta,458NZ@7147|Diptera,45DTR@7148|Nematocera	33208|Metazoa	K	helix loop helix domain	TCF4	GO:0000003,GO:0000122,GO:0000228,GO:0000785,GO:0000790,GO:0000976,GO:0000977,GO:0000978,GO:0000981,GO:0000982,GO:0000987,GO:0001011,GO:0001012,GO:0001067,GO:0001077,GO:0001085,GO:0001091,GO:0001093,GO:0001098,GO:0001099,GO:0001228,GO:0001655,GO:0001708,GO:0001709,GO:0001775,GO:0002065,GO:0002119,GO:0002164,GO:0002376,GO:0002682,GO:0003006,GO:0003674,GO:0003676,GO:0003677,GO:0003682,GO:0003690,GO:…	-	ko:K15603	-	-	-	-	ko00000,ko03000	-	-	-	HLH
CDS::tig00000090:214847-215150(-)	7176.CPIJ006829-PA	4.13e-59	188.0	KOG3910@1|root,KOG3910@2759|Eukaryota,38CF8@33154|Opisthokonta,3BAYG@33208|Metazoa,3CX00@33213|Bilateria,41U7R@6656|Arthropoda,3SHZE@50557|Insecta,458NZ@7147|Diptera,45DTR@7148|Nematocera	33208|Metazoa	K	helix loop helix domain	TCF4	GO:0000003,GO:0000122,GO:0000228,GO:0000785,GO:0000790,GO:0000976,GO:0000977,GO:0000978,GO:0000981,GO:0000982,GO:0000987,GO:0001011,GO:0001012,GO:0001067,GO:0001077,GO:0001085,GO:0001091,GO:0001093,GO:0001098,GO:0001099,GO:0001228,GO:0001655,GO:0001708,GO:0001709,GO:0001775,GO:0002065,GO:0002119,GO:0002164,GO:0002376,GO:0002682,GO:0003006,GO:0003674,GO:0003676,GO:0003677,GO:0003682,GO:0003690,GO:…	-	ko:K15603	-	-	-	-	ko00000,ko03000	-	-	-	HLH
CDS::tig00000090:200094-200389(-)	7176.CPIJ006828-PA	8.43e-32	119.0	KOG3910@1|root,KOG3910@2759|Eukaryota,38CF8@33154|Opisthokonta,3BAYG@33208|Metazoa,3CX00@33213|Bilateria,41U7R@6656|Arthropoda,3SHZE@50557|Insecta,458NZ@7147|Diptera,45DTR@7148|Nematocera	33208|Metazoa	K	helix loop helix domain	TCF4	GO:0000003,GO:0000122,GO:0000228,GO:0000785,GO:0000790,GO:0000976,GO:0000977,GO:0000978,GO:0000981,GO:0000982,GO:0000987,GO:0001011,GO:0001012,GO:0001067,GO:0001077,GO:0001085,GO:0001091,GO:0001093,GO:0001098,GO:0001099,GO:0001228,GO:0001655,GO:0001708,GO:0001709,GO:0001775,GO:0002065,GO:0002119,GO:0002164,GO:0002376,GO:0002682,GO:0003006,GO:0003674,GO:0003676,GO:0003677,GO:0003682,GO:0003690,GO:…	-	ko:K15603	-	-	-	-	ko00000,ko03000	-	-	-	HLH
CDS::tig00000090:209434-209620(-)	7176.CPIJ006829-PA	5.58e-28	107.0	KOG3910@1|root,KOG3910@2759|Eukaryota,38CF8@33154|Opisthokonta,3BAYG@33208|Metazoa,3CX00@33213|Bilateria,41U7R@6656|Arthropoda,3SHZE@50557|Insecta,458NZ@7147|Diptera,45DTR@7148|Nematocera	33208|Metazoa	K	helix loop helix domain	TCF4	GO:0000003,GO:0000122,GO:0000228,GO:0000785,GO:0000790,GO:0000976,GO:0000977,GO:0000978,GO:0000981,GO:0000982,GO:0000987,GO:0001011,GO:0001012,GO:0001067,GO:0001077,GO:0001085,GO:0001091,GO:0001093,GO:0001098,GO:0001099,GO:0001228,GO:0001655,GO:0001708,GO:0001709,GO:0001775,GO:0002065,GO:0002119,GO:0002164,GO:0002376,GO:0002682,GO:0003006,GO:0003674,GO:0003676,GO:0003677,GO:0003682,GO:0003690,GO:…	-	ko:K15603	-	-	-	-	ko00000,ko03000	-	-	-	HLH
CDS::tig00000090:214847-215150(-)	7176.CPIJ006829-PA	4.13e-59	188.0	KOG3910@1|root,KOG3910@2759|Eukaryota,38CF8@33154|Opisthokonta,3BAYG@33208|Metazoa,3CX00@33213|Bilateria,41U7R@6656|Arthropoda,3SHZE@50557|Insecta,458NZ@7147|Diptera,45DTR@7148|Nematocera	33208|Metazoa	K	helix loop helix domain	TCF4	GO:0000003,GO:0000122,GO:0000228,GO:0000785,GO:0000790,GO:0000976,GO:0000977,GO:0000978,GO:0000981,GO:0000982,GO:0000987,GO:0001011,GO:0001012,GO:0001067,GO:0001077,GO:0001085,GO:0001091,GO:0001093,GO:0001098,GO:0001099,GO:0001228,GO:0001655,GO:0001708,GO:0001709,GO:0001775,GO:0002065,GO:0002119,GO:0002164,GO:0002376,GO:0002682,GO:0003006,GO:0003674,GO:0003676,GO:0003677,GO:0003682,GO:0003690,GO:…	-	ko:K15603	-	-	-	-	ko00000,ko03000	-	-	-	HLH
CDS::tig00000090:316616-316887(-)	7176.CPIJ006830-PA	1.48e-50	164.0	2C8XK@1|root,2TBIX@2759|Eukaryota,396TM@33154|Opisthokonta,3CB5G@33208|Metazoa,3DSE4@33213|Bilateria,428H8@6656|Arthropoda,3SS8E@50557|Insecta,457NV@7147|Diptera,45M7U@7148|Nematocera	33208|Metazoa	B	THAP	-	-	-	-	-	-	-	-	-	-	-	-	BESS,THAP
CDS::tig00000090:323983-324367(+)	7176.CPIJ006831-PA	3.62e-86	260.0	KOG1734@1|root,KOG1734@2759|Eukaryota,38G1N@33154|Opisthokonta,3B9BB@33208|Metazoa,3CW5T@33213|Bilateria,41W07@6656|Arthropoda,3SJ9Q@50557|Insecta,450G2@7147|Diptera,45CVW@7148|Nematocera	33208|Metazoa	O	Ring finger	RNF121	GO:0000139,GO:0003674,GO:0003824,GO:0004842,GO:0005488,GO:0005575,GO:0005622,GO:0005623,GO:0005737,GO:0005783,GO:0005789,GO:0005794,GO:0006464,GO:0006508,GO:0006511,GO:0006807,GO:0006928,GO:0006950,GO:0006986,GO:0007154,GO:0007165,GO:0008150,GO:0008152,GO:0008270,GO:0009056,GO:0009057,GO:0009987,GO:0010033,GO:0010243,GO:0010498,GO:0012505,GO:0016020,GO:0016021,GO:0016477,GO:0016528,GO:0016529,GO:…	-	ko:K15698	-	-	-	-	ko00000,ko04121	-	-	-	zf-RING_2
CDS::tig00000090:324436-324672(+)	7159.AAEL018281-PA	7.61e-55	178.0	KOG1734@1|root,KOG1734@2759|Eukaryota,38G1N@33154|Opisthokonta,3B9BB@33208|Metazoa,3CW5T@33213|Bilateria,41W07@6656|Arthropoda,3SJ9Q@50557|Insecta,450G2@7147|Diptera,45CVW@7148|Nematocera	33208|Metazoa	O	Ring finger	RNF121	GO:0000139,GO:0003674,GO:0003824,GO:0004842,GO:0005488,GO:0005575,GO:0005622,GO:0005623,GO:0005737,GO:0005783,GO:0005789,GO:0005794,GO:0006464,GO:0006508,GO:0006511,GO:0006807,GO:0006928,GO:0006950,GO:0006986,GO:0007154,GO:0007165,GO:0008150,GO:0008152,GO:0008270,GO:0009056,GO:0009057,GO:0009987,GO:0010033,GO:0010243,GO:0010498,GO:0012505,GO:0016020,GO:0016021,GO:0016477,GO:0016528,GO:0016529,GO:…	-	ko:K15698	-	-	-	-	ko00000,ko04121	-	-	-	zf-RING_2
CDS::tig00000090:330528-331740(-)	7176.CPIJ006834-PA	1.32e-146	434.0	COG5059@1|root,KOG0245@2759|Eukaryota,38E75@33154|Opisthokonta,3BA0M@33208|Metazoa,3CURA@33213|Bilateria,41TUI@6656|Arthropoda,3SKAK@50557|Insecta,44XTM@7147|Diptera,45GPH@7148|Nematocera	33208|Metazoa	Z	Belongs to the TRAFAC class myosin-kinesin ATPase superfamily. Kinesin family	KIF14	GO:0000003,GO:0000070,GO:0000166,GO:0000278,GO:0000280,GO:0000785,GO:0000792,GO:0000819,GO:0000902,GO:0000904,GO:0001558,GO:0001932,GO:0001934,GO:0002064,GO:0002065,GO:0002066,GO:0003006,GO:0003674,GO:0003682,GO:0003774,GO:0003777,GO:0003824,GO:0005488,GO:0005515,GO:0005524,GO:0005575,GO:0005622,GO:0005623,GO:0005634,GO:0005694,GO:0005737,GO:0005819,GO:0005829,GO:0005856,GO:0005871,GO:0005874,GO:…	-	ko:K17915	-	-	-	-	ko00000,ko04812	-	-	-	FHA,Kinesin,Kinesin_assoc
CDS::tig00000090:336222-336803(-)	7176.CPIJ006834-PA	6.76e-120	357.0	COG5059@1|root,KOG0245@2759|Eukaryota,38E75@33154|Opisthokonta,3BA0M@33208|Metazoa,3CURA@33213|Bilateria,41TUI@6656|Arthropoda,3SKAK@50557|Insecta,44XTM@7147|Diptera,45GPH@7148|Nematocera	33208|Metazoa	Z	Belongs to the TRAFAC class myosin-kinesin ATPase superfamily. Kinesin family	KIF14	GO:0000003,GO:0000070,GO:0000166,GO:0000278,GO:0000280,GO:0000785,GO:0000792,GO:0000819,GO:0000902,GO:0000904,GO:0001558,GO:0001932,GO:0001934,GO:0002064,GO:0002065,GO:0002066,GO:0003006,GO:0003674,GO:0003682,GO:0003774,GO:0003777,GO:0003824,GO:0005488,GO:0005515,GO:0005524,GO:0005575,GO:0005622,GO:0005623,GO:0005634,GO:0005694,GO:0005737,GO:0005819,GO:0005829,GO:0005856,GO:0005871,GO:0005874,GO:…	-	ko:K17915	-	-	-	-	ko00000,ko04812	-	-	-	FHA,Kinesin,Kinesin_assoc
CDS::tig00000090:348362-348563(+)	7176.CPIJ006835-PA	3.15e-30	107.0	2EZRV@1|root,2T119@2759|Eukaryota,3ASE4@33154|Opisthokonta,3C51I@33208|Metazoa,3DK4T@33213|Bilateria,423WM@6656|Arthropoda,3SSGD@50557|Insecta,454F1@7147|Diptera,45JH6@7148|Nematocera	33208|Metazoa	-	-	fok	GO:0003674,GO:0005575	-	-	-	-	-	-	-	-	-	-	-
CDS::tig00000090:377136-378144(-)	7176.CPIJ008088-PA	1.94e-212	598.0	COG5059@1|root,KOG0245@2759|Eukaryota,38E75@33154|Opisthokonta,3BA0M@33208|Metazoa,3CURA@33213|Bilateria,41TUI@6656|Arthropoda,3SKAK@50557|Insecta,44XTM@7147|Diptera,45GPH@7148|Nematocera	33208|Metazoa	Z	Belongs to the TRAFAC class myosin-kinesin ATPase superfamily. Kinesin family	KIF14	GO:0000003,GO:0000070,GO:0000166,GO:0000278,GO:0000280,GO:0000785,GO:0000792,GO:0000819,GO:0000902,GO:0000904,GO:0001558,GO:0001932,GO:0001934,GO:0002064,GO:0002065,GO:0002066,GO:0003006,GO:0003674,GO:0003682,GO:0003774,GO:0003777,GO:0003824,GO:0005488,GO:0005515,GO:0005524,GO:0005575,GO:0005622,GO:0005623,GO:0005634,GO:0005694,GO:0005737,GO:0005819,GO:0005829,GO:0005856,GO:0005871,GO:0005874,GO:…	-	ko:K17915	-	-	-	-	ko00000,ko04812	-	-	-	FHA,Kinesin,Kinesin_assoc
CDS::tig00000090:390059-390617(-)	7176.CPIJ008087-PA	3.09e-107	321.0	COG0428@1|root,KOG2693@2759|Eukaryota,38FZT@33154|Opisthokonta,3BEK2@33208|Metazoa,3CS6P@33213|Bilateria,41W02@6656|Arthropoda,3SGD1@50557|Insecta,44XDP@7147|Diptera,45D2B@7148|Nematocera	33208|Metazoa	P	zinc transporter	SLC39A7	GO:0000003,GO:0000041,GO:0001667,GO:0002064,GO:0002065,GO:0002066,GO:0003006,GO:0003674,GO:0005215,GO:0005385,GO:0005575,GO:0005622,GO:0005623,GO:0005634,GO:0005654,GO:0005737,GO:0005783,GO:0005789,GO:0005794,GO:0005801,GO:0006810,GO:0006811,GO:0006812,GO:0006829,GO:0006873,GO:0006875,GO:0006882,GO:0006928,GO:0006950,GO:0007276,GO:0007281,GO:0007292,GO:0007297,GO:0007298,GO:0008021,GO:0008150,GO:…	-	ko:K14713	-	-	-	-	ko00000,ko02000	2.A.5.4.3,2.A.5.4.4,2.A.5.4.7	-	-	Zip
CDS::tig00000090:392427-392853(-)	7176.CPIJ008087-PA	2.44e-70	225.0	COG0428@1|root,KOG2693@2759|Eukaryota,38FZT@33154|Opisthokonta,3BEK2@33208|Metazoa,3CS6P@33213|Bilateria,41W02@6656|Arthropoda,3SGD1@50557|Insecta,44XDP@7147|Diptera,45D2B@7148|Nematocera	33208|Metazoa	P	zinc transporter	SLC39A7	GO:0000003,GO:0000041,GO:0001667,GO:0002064,GO:0002065,GO:0002066,GO:0003006,GO:0003674,GO:0005215,GO:0005385,GO:0005575,GO:0005622,GO:0005623,GO:0005634,GO:0005654,GO:0005737,GO:0005783,GO:0005789,GO:0005794,GO:0005801,GO:0006810,GO:0006811,GO:0006812,GO:0006829,GO:0006873,GO:0006875,GO:0006882,GO:0006928,GO:0006950,GO:0007276,GO:0007281,GO:0007292,GO:0007297,GO:0007298,GO:0008021,GO:0008150,GO:…	-	ko:K14713	-	-	-	-	ko00000,ko02000	2.A.5.4.3,2.A.5.4.4,2.A.5.4.7	-	-	Zip
CDS::tig00000090:390035-390617(-)	7176.CPIJ008087-PA	6.76e-111	331.0	COG0428@1|root,KOG2693@2759|Eukaryota,38FZT@33154|Opisthokonta,3BEK2@33208|Metazoa,3CS6P@33213|Bilateria,41W02@6656|Arthropoda,3SGD1@50557|Insecta,44XDP@7147|Diptera,45D2B@7148|Nematocera	33208|Metazoa	P	zinc transporter	SLC39A7	GO:0000003,GO:0000041,GO:0001667,GO:0002064,GO:0002065,GO:0002066,GO:0003006,GO:0003674,GO:0005215,GO:0005385,GO:0005575,GO:0005622,GO:0005623,GO:0005634,GO:0005654,GO:0005737,GO:0005783,GO:0005789,GO:0005794,GO:0005801,GO:0006810,GO:0006811,GO:0006812,GO:0006829,GO:0006873,GO:0006875,GO:0006882,GO:0006928,GO:0006950,GO:0007276,GO:0007281,GO:0007292,GO:0007297,GO:0007298,GO:0008021,GO:0008150,GO:…	-	ko:K14713	-	-	-	-	ko00000,ko02000	2.A.5.4.3,2.A.5.4.4,2.A.5.4.7	-	-	Zip
CDS::tig00000090:392427-392853(-)	7176.CPIJ008087-PA	2.44e-70	225.0	COG0428@1|root,KOG2693@2759|Eukaryota,38FZT@33154|Opisthokonta,3BEK2@33208|Metazoa,3CS6P@33213|Bilateria,41W02@6656|Arthropoda,3SGD1@50557|Insecta,44XDP@7147|Diptera,45D2B@7148|Nematocera	33208|Metazoa	P	zinc transporter	SLC39A7	GO:0000003,GO:0000041,GO:0001667,GO:0002064,GO:0002065,GO:0002066,GO:0003006,GO:0003674,GO:0005215,GO:0005385,GO:0005575,GO:0005622,GO:0005623,GO:0005634,GO:0005654,GO:0005737,GO:0005783,GO:0005789,GO:0005794,GO:0005801,GO:0006810,GO:0006811,GO:0006812,GO:0006829,GO:0006873,GO:0006875,GO:0006882,GO:0006928,GO:0006950,GO:0007276,GO:0007281,GO:0007292,GO:0007297,GO:0007298,GO:0008021,GO:0008150,GO:…	-	ko:K14713	-	-	-	-	ko00000,ko02000	2.A.5.4.3,2.A.5.4.4,2.A.5.4.7	-	-	Zip
CDS::tig00000090:405157-406125(+)	7176.CPIJ008086-PA	6.56e-203	571.0	KOG4672@1|root,KOG4672@2759|Eukaryota,38QEN@33154|Opisthokonta,3BK5D@33208|Metazoa,3CVM9@33213|Bilateria,41X8T@6656|Arthropoda,3SH02@50557|Insecta,450P2@7147|Diptera,45DCU@7148|Nematocera	33208|Metazoa	S	WW domain binding protein 11	WBP11	GO:0000375,GO:0000377,GO:0000398,GO:0003674,GO:0003676,GO:0003677,GO:0003697,GO:0003723,GO:0005488,GO:0005515,GO:0005575,GO:0005622,GO:0005623,GO:0005634,GO:0005654,GO:0005681,GO:0005737,GO:0005829,GO:0006139,GO:0006364,GO:0006396,GO:0006397,GO:0006725,GO:0006807,GO:0008150,GO:0008152,GO:0008380,GO:0009987,GO:0010467,GO:0010921,GO:0016070,GO:0016071,GO:0016072,GO:0016604,GO:0016607,GO:0019208,GO:…	-	ko:K12866	ko03040,map03040	M00353	-	-	ko00000,ko00001,ko00002,ko01009,ko03041	-	-	-	Wbp11
CDS::tig00000090:421861-422110(-)	7176.CPIJ008085-PA	8.94e-47	159.0	COG0457@1|root,KOG1840@2759|Eukaryota,39WUJ@33154|Opisthokonta,3BGH9@33208|Metazoa,3D1GY@33213|Bilateria,41U1X@6656|Arthropoda,3SMUT@50557|Insecta,44YQD@7147|Diptera,45F5R@7148|Nematocera	33208|Metazoa	Z	Tetratricopeptide repeat	TTC19	GO:0000278,GO:0000281,GO:0000910,GO:0005575,GO:0005622,GO:0005623,GO:0005737,GO:0005739,GO:0005740,GO:0005743,GO:0005813,GO:0005815,GO:0005856,GO:0006996,GO:0007005,GO:0007049,GO:0007610,GO:0007626,GO:0007630,GO:0007632,GO:0007634,GO:0008150,GO:0008152,GO:0008344,GO:0009314,GO:0009416,GO:0009628,GO:0009987,GO:0015630,GO:0016020,GO:0016043,GO:0017004,GO:0017062,GO:0019866,GO:0022402,GO:0022607,GO:…	-	ko:K18169	-	-	-	-	ko00000,ko03029	-	-	-	TPR_10,TPR_12,TPR_8
CDS::tig00000090:422174-422972(-)	7176.CPIJ008085-PA	7.68e-159	452.0	COG0457@1|root,KOG1840@2759|Eukaryota,39WUJ@33154|Opisthokonta,3BGH9@33208|Metazoa,3D1GY@33213|Bilateria,41U1X@6656|Arthropoda,3SMUT@50557|Insecta,44YQD@7147|Diptera,45F5R@7148|Nematocera	33208|Metazoa	Z	Tetratricopeptide repeat	TTC19	GO:0000278,GO:0000281,GO:0000910,GO:0005575,GO:0005622,GO:0005623,GO:0005737,GO:0005739,GO:0005740,GO:0005743,GO:0005813,GO:0005815,GO:0005856,GO:0006996,GO:0007005,GO:0007049,GO:0007610,GO:0007626,GO:0007630,GO:0007632,GO:0007634,GO:0008150,GO:0008152,GO:0008344,GO:0009314,GO:0009416,GO:0009628,GO:0009987,GO:0015630,GO:0016020,GO:0016043,GO:0017004,GO:0017062,GO:0019866,GO:0022402,GO:0022607,GO:…	-	ko:K18169	-	-	-	-	ko00000,ko03029	-	-	-	TPR_10,TPR_12,TPR_8
CDS::tig00000090:437920-439108(+)	7176.CPIJ008083-PA	2.08e-214	599.0	2D968@1|root,2TD3N@2759|Eukaryota,398QT@33154|Opisthokonta,3CCY7@33208|Metazoa,3DU8Z@33213|Bilateria,42BRU@6656|Arthropoda,3SV8R@50557|Insecta,45760@7147|Diptera,45JDU@7148|Nematocera	33208|Metazoa	S	Domain of unknown function (DUF4806)	-	-	-	-	-	-	-	-	-	-	-	-	DUF4806
CDS::tig00000090:451777-452252(-)	7176.CPIJ008082-PA	9.26e-92	279.0	29HU5@1|root,2RR0V@2759|Eukaryota,38Y46@33154|Opisthokonta,3B96M@33208|Metazoa,3D37B@33213|Bilateria,41YGA@6656|Arthropoda,3SHWN@50557|Insecta,44YFA@7147|Diptera,45C1N@7148|Nematocera	33208|Metazoa	S	zinc finger	ab	GO:0000003,GO:0000122,GO:0000902,GO:0000904,GO:0001667,GO:0002009,GO:0002064,GO:0002065,GO:0002066,GO:0002165,GO:0003006,GO:0003674,GO:0003676,GO:0003700,GO:0005488,GO:0005575,GO:0005622,GO:0005623,GO:0005634,GO:0006355,GO:0006357,GO:0006928,GO:0006935,GO:0007275,GO:0007276,GO:0007281,GO:0007292,GO:0007297,GO:0007298,GO:0007399,GO:0007409,GO:0007411,GO:0007417,GO:0007420,GO:0007423,GO:0007444,GO:…	-	-	-	-	-	-	-	-	-	-	BTB,zf-C2H2
CDS::tig00000091:8058-8230(+)	7159.AAEL009693-PA	2.14e-14	68.9	COG5176@1|root,KOG1588@2759|Eukaryota,394UF@33154|Opisthokonta,3C9SH@33208|Metazoa,3DQX2@33213|Bilateria,4272Z@6656|Arthropoda,3SSUE@50557|Insecta,45AYD@7147|Diptera,45KUZ@7148|Nematocera	33208|Metazoa	A	RNA binding	-	-	-	-	-	-	-	-	-	-	-	-	-
CDS::tig00000091:55930-56218(+)	7176.CPIJ015032-PA	7.5e-44	149.0	COG2340@1|root,KOG3017@2759|Eukaryota,397AV@33154|Opisthokonta,3CBM6@33208|Metazoa,3DSWQ@33213|Bilateria,428ZP@6656|Arthropoda,3SR4M@50557|Insecta,4556T@7147|Diptera,45ID5@7148|Nematocera	33208|Metazoa	S	SCP / Tpx-1 / Ag5 / PR-1 / Sc7 family of extracellular domains.	-	GO:0003674,GO:0005575,GO:0005576,GO:0008150	-	-	-	-	-	-	-	-	-	-	CAP
CDS::tig00000091:65219-65714(+)	7176.CPIJ015032-PA	3.48e-117	338.0	COG2340@1|root,KOG3017@2759|Eukaryota,397AV@33154|Opisthokonta,3CBM6@33208|Metazoa,3DSWQ@33213|Bilateria,428ZP@6656|Arthropoda,3SR4M@50557|Insecta,4556T@7147|Diptera,45ID5@7148|Nematocera	33208|Metazoa	S	SCP / Tpx-1 / Ag5 / PR-1 / Sc7 family of extracellular domains.	-	GO:0003674,GO:0005575,GO:0005576,GO:0008150	-	-	-	-	-	-	-	-	-	-	CAP
CDS::tig00000091:80579-81089(-)	7176.CPIJ015029-PA	1.79e-125	360.0	COG2340@1|root,KOG3017@2759|Eukaryota,39TUS@33154|Opisthokonta,3B957@33208|Metazoa,3DQMJ@33213|Bilateria,4233T@6656|Arthropoda,3SRUC@50557|Insecta,4555D@7147|Diptera,45G5Q@7148|Nematocera	33208|Metazoa	S	SCP / Tpx-1 / Ag5 / PR-1 / Sc7 family of extracellular domains.	CRISPLD2	GO:0001775,GO:0002252,GO:0002263,GO:0002274,GO:0002275,GO:0002283,GO:0002366,GO:0002376,GO:0002443,GO:0002444,GO:0002446,GO:0003674,GO:0005488,GO:0005539,GO:0005575,GO:0005576,GO:0005622,GO:0005623,GO:0005737,GO:0006810,GO:0006887,GO:0006955,GO:0007275,GO:0008150,GO:0008201,GO:0009653,GO:0009987,GO:0010171,GO:0012505,GO:0016043,GO:0016192,GO:0030133,GO:0030141,GO:0030198,GO:0030323,GO:0030324,GO:…	-	ko:K19919	-	-	-	-	ko00000,ko04131	-	-	-	CAP,LCCL
CDS::tig00000091:81157-81409(-)	7176.CPIJ015029-PA	1.82e-51	168.0	COG2340@1|root,KOG3017@2759|Eukaryota,39TUS@33154|Opisthokonta,3B957@33208|Metazoa,3DQMJ@33213|Bilateria,4233T@6656|Arthropoda,3SRUC@50557|Insecta,4555D@7147|Diptera,45G5Q@7148|Nematocera	33208|Metazoa	S	SCP / Tpx-1 / Ag5 / PR-1 / Sc7 family of extracellular domains.	CRISPLD2	GO:0001775,GO:0002252,GO:0002263,GO:0002274,GO:0002275,GO:0002283,GO:0002366,GO:0002376,GO:0002443,GO:0002444,GO:0002446,GO:0003674,GO:0005488,GO:0005539,GO:0005575,GO:0005576,GO:0005622,GO:0005623,GO:0005737,GO:0006810,GO:0006887,GO:0006955,GO:0007275,GO:0008150,GO:0008201,GO:0009653,GO:0009987,GO:0010171,GO:0012505,GO:0016043,GO:0016192,GO:0030133,GO:0030141,GO:0030198,GO:0030323,GO:0030324,GO:…	-	ko:K19919	-	-	-	-	ko00000,ko04131	-	-	-	CAP,LCCL
CDS::tig00000091:94521-94809(+)	7176.CPIJ015028-PA	6.42e-59	187.0	COG2340@1|root,KOG3017@2759|Eukaryota,39TUS@33154|Opisthokonta,3B957@33208|Metazoa,3DQMJ@33213|Bilateria,4233T@6656|Arthropoda,3SRUC@50557|Insecta,4555D@7147|Diptera,45KAY@7148|Nematocera	33208|Metazoa	S	Venom allergen	CRISPLD2	GO:0001775,GO:0002252,GO:0002263,GO:0002274,GO:0002275,GO:0002283,GO:0002366,GO:0002376,GO:0002443,GO:0002444,GO:0002446,GO:0003674,GO:0005488,GO:0005539,GO:0005575,GO:0005576,GO:0005622,GO:0005623,GO:0005737,GO:0006810,GO:0006887,GO:0006955,GO:0007275,GO:0008150,GO:0008201,GO:0009653,GO:0009987,GO:0010171,GO:0012505,GO:0016043,GO:0016192,GO:0030133,GO:0030141,GO:0030198,GO:0030323,GO:0030324,GO:…	-	ko:K19919	-	-	-	-	ko00000,ko04131	-	-	-	CAP,LCCL
CDS::tig00000091:94863-95340(+)	7176.CPIJ015028-PA	3.41e-116	335.0	COG2340@1|root,KOG3017@2759|Eukaryota,39TUS@33154|Opisthokonta,3B957@33208|Metazoa,3DQMJ@33213|Bilateria,4233T@6656|Arthropoda,3SRUC@50557|Insecta,4555D@7147|Diptera,45KAY@7148|Nematocera	33208|Metazoa	S	Venom allergen	CRISPLD2	GO:0001775,GO:0002252,GO:0002263,GO:0002274,GO:0002275,GO:0002283,GO:0002366,GO:0002376,GO:0002443,GO:0002444,GO:0002446,GO:0003674,GO:0005488,GO:0005539,GO:0005575,GO:0005576,GO:0005622,GO:0005623,GO:0005737,GO:0006810,GO:0006887,GO:0006955,GO:0007275,GO:0008150,GO:0008201,GO:0009653,GO:0009987,GO:0010171,GO:0012505,GO:0016043,GO:0016192,GO:0030133,GO:0030141,GO:0030198,GO:0030323,GO:0030324,GO:…	-	ko:K19919	-	-	-	-	ko00000,ko04131	-	-	-	CAP,LCCL
CDS::tig00000091:102751-102960(+)	7176.CPIJ015025-PA	6.95e-44	144.0	2CVM3@1|root,2S4GU@2759|Eukaryota,3A7YA@33154|Opisthokonta,3BT3W@33208|Metazoa,3DA5E@33213|Bilateria,420I7@6656|Arthropoda,3SNU4@50557|Insecta,454J3@7147|Diptera,45IVG@7148|Nematocera	33208|Metazoa	S	PAXIP1-associated-protein-1 C term PTIP binding protein	-	GO:0003674,GO:0005575,GO:0005622,GO:0005623,GO:0005634,GO:0005654,GO:0006325,GO:0006464,GO:0006479,GO:0006807,GO:0006996,GO:0008150,GO:0008152,GO:0008213,GO:0009987,GO:0016043,GO:0016569,GO:0016570,GO:0016571,GO:0018022,GO:0018193,GO:0018205,GO:0019538,GO:0031974,GO:0031981,GO:0032259,GO:0032991,GO:0034708,GO:0034968,GO:0035097,GO:0036211,GO:0043170,GO:0043226,GO:0043227,GO:0043229,GO:0043231,GO:…	-	ko:K14973	-	-	-	-	ko00000,ko03036	-	-	-	PAXIP1_C
CDS::tig00000091:212628-213198(-)	7176.CPIJ015024-PA	3.9e-92	288.0	2F9WZ@1|root,2TB2Z@2759|Eukaryota,39662@33154|Opisthokonta,3CAJ9@33208|Metazoa,3DRRV@33213|Bilateria,427XT@6656|Arthropoda,3SR4C@50557|Insecta,452V5@7147|Diptera,45BNJ@7148|Nematocera	33208|Metazoa	-	-	-	GO:0005575,GO:0005622,GO:0005623,GO:0005737,GO:0005938,GO:0007275,GO:0007399,GO:0007405,GO:0007507,GO:0008150,GO:0008283,GO:0008356,GO:0009790,GO:0009888,GO:0009987,GO:0017145,GO:0022008,GO:0030154,GO:0032501,GO:0032502,GO:0035050,GO:0035295,GO:0036445,GO:0044424,GO:0044444,GO:0044448,GO:0044464,GO:0045165,GO:0045178,GO:0045180,GO:0048103,GO:0048513,GO:0048568,GO:0048699,GO:0048731,GO:0048856,GO:…	-	-	-	-	-	-	-	-	-	-	-
CDS::tig00000091:213258-213723(-)	7176.CPIJ015024-PA	2.56e-78	251.0	2F9WZ@1|root,2TB2Z@2759|Eukaryota,39662@33154|Opisthokonta,3CAJ9@33208|Metazoa,3DRRV@33213|Bilateria,427XT@6656|Arthropoda,3SR4C@50557|Insecta,452V5@7147|Diptera,45BNJ@7148|Nematocera	33208|Metazoa	-	-	-	GO:0005575,GO:0005622,GO:0005623,GO:0005737,GO:0005938,GO:0007275,GO:0007399,GO:0007405,GO:0007507,GO:0008150,GO:0008283,GO:0008356,GO:0009790,GO:0009888,GO:0009987,GO:0017145,GO:0022008,GO:0030154,GO:0032501,GO:0032502,GO:0035050,GO:0035295,GO:0036445,GO:0044424,GO:0044444,GO:0044448,GO:0044464,GO:0045165,GO:0045178,GO:0045180,GO:0048103,GO:0048513,GO:0048568,GO:0048699,GO:0048731,GO:0048856,GO:…	-	-	-	-	-	-	-	-	-	-	-
CDS::tig00000091:219803-220505(-)	7176.CPIJ015024-PA	8.27e-134	397.0	2F9WZ@1|root,2TB2Z@2759|Eukaryota,39662@33154|Opisthokonta,3CAJ9@33208|Metazoa,3DRRV@33213|Bilateria,427XT@6656|Arthropoda,3SR4C@50557|Insecta,452V5@7147|Diptera,45BNJ@7148|Nematocera	33208|Metazoa	-	-	-	GO:0005575,GO:0005622,GO:0005623,GO:0005737,GO:0005938,GO:0007275,GO:0007399,GO:0007405,GO:0007507,GO:0008150,GO:0008283,GO:0008356,GO:0009790,GO:0009888,GO:0009987,GO:0017145,GO:0022008,GO:0030154,GO:0032501,GO:0032502,GO:0035050,GO:0035295,GO:0036445,GO:0044424,GO:0044444,GO:0044448,GO:0044464,GO:0045165,GO:0045178,GO:0045180,GO:0048103,GO:0048513,GO:0048568,GO:0048699,GO:0048731,GO:0048856,GO:…	-	-	-	-	-	-	-	-	-	-	-
CDS::tig00000091:256455-256853(-)	7176.CPIJ020059-PA	6.26e-79	252.0	KOG4433@1|root,KOG4433@2759|Eukaryota,39U89@33154|Opisthokonta,3B9PB@33208|Metazoa,3CTWR@33213|Bilateria,41UJ4@6656|Arthropoda,3SZGG@50557|Insecta,458VS@7147|Diptera,45G4M@7148|Nematocera	33208|Metazoa	P	chloride channel	TTYH2	GO:0003674,GO:0005215,GO:0005216,GO:0005253,GO:0005254,GO:0005575,GO:0005623,GO:0005886,GO:0006810,GO:0006811,GO:0006820,GO:0006821,GO:0008150,GO:0008509,GO:0015075,GO:0015103,GO:0015108,GO:0015267,GO:0015318,GO:0015698,GO:0016020,GO:0016021,GO:0022803,GO:0022838,GO:0022857,GO:0031224,GO:0032991,GO:0034220,GO:0034702,GO:0034707,GO:0044425,GO:0044464,GO:0051179,GO:0051234,GO:0055085,GO:0071944,GO:…	-	-	-	-	-	-	-	-	-	-	Tweety
CDS::tig00000096:8082-8357(-)	38833.XP_003061239.1	4.79e-12	67.8	KOG1258@1|root,KOG1258@2759|Eukaryota,37NFX@33090|Viridiplantae	33090|Viridiplantae	A	pre-mRNA-processing factor	PRP39	GO:0000243,GO:0000245,GO:0000375,GO:0000377,GO:0000395,GO:0000398,GO:0005575,GO:0005622,GO:0005623,GO:0005634,GO:0005681,GO:0005684,GO:0005685,GO:0006139,GO:0006376,GO:0006396,GO:0006397,GO:0006725,GO:0006807,GO:0008150,GO:0008152,GO:0008380,GO:0009987,GO:0010467,GO:0016043,GO:0016070,GO:0016071,GO:0022607,GO:0022613,GO:0022618,GO:0030532,GO:0032991,GO:0034622,GO:0034641,GO:0043170,GO:0043226,GO:…	-	ko:K13217	-	-	-	-	ko00000,ko03041	-	-	-	-
CDS::tig00000096:21673-22922(-)	7176.CPIJ005562-PA	6.96e-95	303.0	KOG1258@1|root,KOG1258@2759|Eukaryota,393YV@33154|Opisthokonta,3CA7T@33208|Metazoa,3DRCM@33213|Bilateria,427GX@6656|Arthropoda,3SXAG@50557|Insecta,459K5@7147|Diptera,45KJA@7148|Nematocera	33208|Metazoa	A	mRNA 5'-splice site recognition	-	-	-	-	-	-	-	-	-	-	-	-	-
CDS::tig00000096:35300-35516(+)	7460.GB46727-PA	6.11e-13	68.9	KOG1164@1|root,KOG1164@2759|Eukaryota,38GMB@33154|Opisthokonta,3BF8J@33208|Metazoa,3CZXV@33213|Bilateria,41U9G@6656|Arthropoda,3SJPV@50557|Insecta,46GKD@7399|Hymenoptera	33208|Metazoa	T	Protein tyrosine kinase	VRK1	GO:0000003,GO:0000070,GO:0000166,GO:0000226,GO:0000278,GO:0000280,GO:0000785,GO:0000819,GO:0001708,GO:0003006,GO:0003674,GO:0003682,GO:0003824,GO:0004672,GO:0004674,GO:0005488,GO:0005515,GO:0005524,GO:0005575,GO:0005622,GO:0005623,GO:0005634,GO:0005635,GO:0005654,GO:0005694,GO:0005730,GO:0005737,GO:0005794,GO:0005795,GO:0005819,GO:0005829,GO:0005856,GO:0006323,GO:0006325,GO:0006464,GO:0006468,GO:…	2.7.11.1	ko:K08816	-	-	-	-	ko00000,ko01000,ko01001	-	-	-	Pkinase
CDS::tig00000096:35682-37410(+)	7176.CPIJ005565-PA	6.47e-305	845.0	KOG1164@1|root,KOG1164@2759|Eukaryota,38GMB@33154|Opisthokonta,3BF8J@33208|Metazoa,3CZXV@33213|Bilateria,41U9G@6656|Arthropoda,3SJPV@50557|Insecta,44XTE@7147|Diptera,45D80@7148|Nematocera	33208|Metazoa	T	Serine threonine-protein kinase vrk	VRK1	GO:0000003,GO:0000070,GO:0000166,GO:0000226,GO:0000278,GO:0000280,GO:0000785,GO:0000819,GO:0001708,GO:0003006,GO:0003674,GO:0003682,GO:0003824,GO:0004672,GO:0004674,GO:0005488,GO:0005515,GO:0005524,GO:0005575,GO:0005622,GO:0005623,GO:0005634,GO:0005635,GO:0005654,GO:0005694,GO:0005730,GO:0005737,GO:0005794,GO:0005795,GO:0005819,GO:0005829,GO:0005856,GO:0006323,GO:0006325,GO:0006464,GO:0006468,GO:…	2.7.11.1	ko:K08816	-	-	-	-	ko00000,ko01000,ko01001	-	-	-	Pkinase
CDS::tig00000096:43365-43716(-)	7176.CPIJ005566-PA	1.72e-84	256.0	KOG4004@1|root,KOG4004@2759|Eukaryota,39F8J@33154|Opisthokonta,3BAIU@33208|Metazoa,3CSM6@33213|Bilateria,41XM3@6656|Arthropoda,3SI0V@50557|Insecta,452MF@7147|Diptera,45DV6@7148|Nematocera	33208|Metazoa	W	Secreted protein acidic and rich in cysteine Ca binding region	SPARC	GO:0001101,GO:0001501,GO:0001503,GO:0001655,GO:0001936,GO:0001937,GO:0002009,GO:0002164,GO:0002165,GO:0002168,GO:0002237,GO:0002576,GO:0003674,GO:0005488,GO:0005509,GO:0005518,GO:0005575,GO:0005576,GO:0005604,GO:0005615,GO:0005622,GO:0005623,GO:0005634,GO:0005737,GO:0006810,GO:0006887,GO:0006897,GO:0006898,GO:0006950,GO:0007154,GO:0007155,GO:0007165,GO:0007275,GO:0007423,GO:0007442,GO:0007443,GO:…	-	-	-	-	-	-	-	-	-	-	FOLN,Kazal_1,Kazal_2,SPARC_Ca_bdg
CDS::tig00000096:48441-48972(-)	7176.CPIJ005566-PA	1.27e-115	337.0	KOG4004@1|root,KOG4004@2759|Eukaryota,39F8J@33154|Opisthokonta,3BAIU@33208|Metazoa,3CSM6@33213|Bilateria,41XM3@6656|Arthropoda,3SI0V@50557|Insecta,452MF@7147|Diptera,45DV6@7148|Nematocera	33208|Metazoa	W	Secreted protein acidic and rich in cysteine Ca binding region	SPARC	GO:0001101,GO:0001501,GO:0001503,GO:0001655,GO:0001936,GO:0001937,GO:0002009,GO:0002164,GO:0002165,GO:0002168,GO:0002237,GO:0002576,GO:0003674,GO:0005488,GO:0005509,GO:0005518,GO:0005575,GO:0005576,GO:0005604,GO:0005615,GO:0005622,GO:0005623,GO:0005634,GO:0005737,GO:0006810,GO:0006887,GO:0006897,GO:0006898,GO:0006950,GO:0007154,GO:0007155,GO:0007165,GO:0007275,GO:0007423,GO:0007442,GO:0007443,GO:…	-	-	-	-	-	-	-	-	-	-	FOLN,Kazal_1,Kazal_2,SPARC_Ca_bdg
CDS::tig00000096:111193-111346(-)	7176.CPIJ005569-PA	4.01e-30	106.0	KOG1217@1|root,KOG1217@2759|Eukaryota	7176.CPIJ005569-PA|-	O	calcium ion binding	-	-	-	-	-	-	-	-	-	-	-	-	-
CDS::tig00000096:144079-144404(-)	7176.CPIJ005570-PA	8.43e-48	157.0	KOG1217@1|root,KOG1217@2759|Eukaryota,38BUP@33154|Opisthokonta,3BAFT@33208|Metazoa,3CRZB@33213|Bilateria,41X3K@6656|Arthropoda,3SG0R@50557|Insecta,450W0@7147|Diptera,45KSF@7148|Nematocera	33208|Metazoa	T	EGF domain, unclasssified subfamily	N	GO:0000003,GO:0000122,GO:0000278,GO:0000578,GO:0000902,GO:0000904,GO:0001654,GO:0001655,GO:0001667,GO:0001700,GO:0001708,GO:0001709,GO:0001736,GO:0001738,GO:0001745,GO:0001751,GO:0001752,GO:0001754,GO:0001894,GO:0001932,GO:0001933,GO:0002009,GO:0002052,GO:0002064,GO:0002065,GO:0002066,GO:0002164,GO:0002165,GO:0002213,GO:0002376,GO:0002520,GO:0002682,GO:0002683,GO:0002684,GO:0003002,GO:0003006,GO:…	-	ko:K02599	ko01522,ko04320,ko04330,ko04658,ko04919,ko05020,ko05165,ko05200,ko05206,ko05224,map01522,map04320,map04330,map04658,map04919,map05020,map05165,map05200,map05206,map05224	M00682	-	-	ko00000,ko00001,ko00002	-	-	-	Ank,Ank_2,Ank_3,Ank_5,DUF3454,EGF,EGF_CA,NOD,NODP,Notch,hEGF
CDS::tig00000096:262411-263098(-)	7176.CPIJ005572-PA	3.87e-98	314.0	KOG4323@1|root,KOG4323@2759|Eukaryota,38EMK@33154|Opisthokonta,3BHNX@33208|Metazoa,3CUD5@33213|Bilateria,41VQ6@6656|Arthropoda,3SGS4@50557|Insecta,4528E@7147|Diptera,45I6A@7148|Nematocera	33208|Metazoa	S	PHD zinc finger	PHF19	GO:0000122,GO:0000976,GO:0000977,GO:0000981,GO:0001012,GO:0001067,GO:0001227,GO:0003002,GO:0003674,GO:0003676,GO:0003677,GO:0003682,GO:0003690,GO:0003700,GO:0005488,GO:0005515,GO:0005575,GO:0005622,GO:0005623,GO:0005634,GO:0005654,GO:0005737,GO:0005912,GO:0005924,GO:0005925,GO:0006139,GO:0006325,GO:0006351,GO:0006355,GO:0006357,GO:0006725,GO:0006807,GO:0006950,GO:0006952,GO:0006996,GO:0007275,GO:…	-	ko:K11467,ko:K11485,ko:K11486	-	-	-	-	ko00000,ko03000,ko03036	-	-	-	Mtf2_C,PHD
CDS::tig00000096:267507-267876(-)	7029.ACYPI008514-PA	5.58e-46	157.0	KOG4323@1|root,KOG4323@2759|Eukaryota,38EMK@33154|Opisthokonta,3BHNX@33208|Metazoa,3CUD5@33213|Bilateria,41VQ6@6656|Arthropoda,3SGS4@50557|Insecta	33208|Metazoa	S	Zinc ion binding	PHF19	GO:0000122,GO:0000976,GO:0000977,GO:0000981,GO:0001012,GO:0001067,GO:0001227,GO:0003002,GO:0003674,GO:0003676,GO:0003677,GO:0003682,GO:0003690,GO:0003700,GO:0005488,GO:0005515,GO:0005575,GO:0005622,GO:0005623,GO:0005634,GO:0005654,GO:0005737,GO:0005912,GO:0005924,GO:0005925,GO:0006139,GO:0006325,GO:0006351,GO:0006355,GO:0006357,GO:0006725,GO:0006807,GO:0006950,GO:0006952,GO:0006996,GO:0007275,GO:…	-	ko:K11467,ko:K11485,ko:K11486	-	-	-	-	ko00000,ko03000,ko03036	-	-	-	Mtf2_C,PHD
CDS::tig00000096:269716-270588(-)	7176.CPIJ005572-PA	4.91e-138	422.0	KOG4323@1|root,KOG4323@2759|Eukaryota,38EMK@33154|Opisthokonta,3BHNX@33208|Metazoa,3CUD5@33213|Bilateria,41VQ6@6656|Arthropoda,3SGS4@50557|Insecta,4528E@7147|Diptera,45I6A@7148|Nematocera	33208|Metazoa	S	PHD zinc finger	PHF19	GO:0000122,GO:0000976,GO:0000977,GO:0000981,GO:0001012,GO:0001067,GO:0001227,GO:0003002,GO:0003674,GO:0003676,GO:0003677,GO:0003682,GO:0003690,GO:0003700,GO:0005488,GO:0005515,GO:0005575,GO:0005622,GO:0005623,GO:0005634,GO:0005654,GO:0005737,GO:0005912,GO:0005924,GO:0005925,GO:0006139,GO:0006325,GO:0006351,GO:0006355,GO:0006357,GO:0006725,GO:0006807,GO:0006950,GO:0006952,GO:0006996,GO:0007275,GO:…	-	ko:K11467,ko:K11485,ko:K11486	-	-	-	-	ko00000,ko03000,ko03036	-	-	-	Mtf2_C,PHD
CDS::tig00000096:304724-304882(-)	7070.TC010365-PA	4.83e-28	105.0	COG0167@1|root,KOG1799@2759|Eukaryota,3AHGF@33154|Opisthokonta,3BDZE@33208|Metazoa,3CRSR@33213|Bilateria,41WH6@6656|Arthropoda,3SHKG@50557|Insecta	33208|Metazoa	F	Involved in pyrimidine base degradation. Catalyzes the reduction of uracil and thymine	-	GO:0003674,GO:0003824,GO:0004152,GO:0005488,GO:0005575,GO:0005622,GO:0005623,GO:0005737,GO:0006139,GO:0006206,GO:0006207,GO:0006725,GO:0006807,GO:0008150,GO:0008152,GO:0009058,GO:0009112,GO:0009987,GO:0016491,GO:0016627,GO:0016635,GO:0018130,GO:0019856,GO:0034641,GO:0044237,GO:0044238,GO:0044249,GO:0044271,GO:0044281,GO:0044424,GO:0044464,GO:0046112,GO:0046483,GO:0048037,GO:0051536,GO:0051540,GO:…	1.3.1.2	ko:K00207	ko00240,ko00410,ko00770,ko00983,ko01100,map00240,map00410,map00770,map00983,map01100	M00046	R00978,R01415,R08226	RC00072,RC00123,RC02245	ko00000,ko00001,ko00002,ko01000	-	-	-	DHO_dh,Fer4_20,Fer4_21,NAD_binding_8,Pyr_redox_2
CDS::tig00000096:306713-307877(-)	7176.CPIJ005573-PA	8.27e-278	768.0	COG0167@1|root,KOG1799@2759|Eukaryota,3AHGF@33154|Opisthokonta,3BDZE@33208|Metazoa,3CRSR@33213|Bilateria,41WH6@6656|Arthropoda,3SHKG@50557|Insecta,44Z5X@7147|Diptera,45DR5@7148|Nematocera	33208|Metazoa	C	Involved in pyrimidine base degradation. Catalyzes the reduction of uracil and thymine	-	GO:0003674,GO:0003824,GO:0004152,GO:0005488,GO:0005575,GO:0005622,GO:0005623,GO:0005737,GO:0006139,GO:0006206,GO:0006207,GO:0006725,GO:0006807,GO:0008150,GO:0008152,GO:0009058,GO:0009112,GO:0009987,GO:0016491,GO:0016627,GO:0016635,GO:0018130,GO:0019856,GO:0034641,GO:0044237,GO:0044238,GO:0044249,GO:0044271,GO:0044281,GO:0044424,GO:0044464,GO:0046112,GO:0046483,GO:0048037,GO:0051536,GO:0051540,GO:…	1.3.1.2	ko:K00207	ko00240,ko00410,ko00770,ko00983,ko01100,map00240,map00410,map00770,map00983,map01100	M00046	R00978,R01415,R08226	RC00072,RC00123,RC02245	ko00000,ko00001,ko00002,ko01000	-	-	-	DHO_dh,Fer4_20,Fer4_21,Pyr_redox_2
CDS::tig00000098:23150-24167(+)	7176.CPIJ012249-PA	1.42e-178	507.0	COG4886@1|root,KOG0619@2759|Eukaryota,3A8C0@33154|Opisthokonta,3BU93@33208|Metazoa,3DAJ3@33213|Bilateria,421CH@6656|Arthropoda,3SPQ2@50557|Insecta	33208|Metazoa	S	regulation of response to stimulus	-	-	-	-	-	-	-	-	-	-	-	-	LRR_8
CDS::tig00000099:1733-1820(+)	7159.AAEL014972-PA	4.82e-12	60.5	KOG0254@1|root,KOG0254@2759|Eukaryota,38BKC@33154|Opisthokonta,3BCIB@33208|Metazoa,3CWVB@33213|Bilateria,41VXU@6656|Arthropoda,3SHHP@50557|Insecta,450SK@7147|Diptera,45DM6@7148|Nematocera	33208|Metazoa	P	High-capacity facilitative transporter for trehalose. Does not transport maltose, sucrose or lactose. Mediates the bidirectional transfer of trehalose. Responsible for the transport of trehalose synthesized in the fat body and the incorporation of trehalose into other tissues that require a carbon source, thereby regulating trehalose levels in the hemolymph	Tret1	GO:0003674,GO:0005215,GO:0005351,GO:0005355,GO:0005402,GO:0005575,GO:0005623,GO:0005886,GO:0006810,GO:0006811,GO:0006812,GO:0008150,GO:0008324,GO:0008643,GO:0008645,GO:0015075,GO:0015077,GO:0015078,GO:0015144,GO:0015145,GO:0015149,GO:0015154,GO:0015157,GO:0015291,GO:0015293,GO:0015294,GO:0015295,GO:0015318,GO:0015574,GO:0015672,GO:0015749,GO:0015766,GO:0015771,GO:0015772,GO:0016020,GO:0016021,GO:…	-	ko:K08145,ko:K14258	-	-	-	-	ko00000,ko02000	2.A.1.1,2.A.1.1.46	-	-	Sugar_tr
CDS::tig00000099:1948-2074(+)	7159.AAEL014972-PA	6.96e-18	75.9	KOG0254@1|root,KOG0254@2759|Eukaryota,38BKC@33154|Opisthokonta,3BCIB@33208|Metazoa,3CWVB@33213|Bilateria,41VXU@6656|Arthropoda,3SHHP@50557|Insecta,450SK@7147|Diptera,45DM6@7148|Nematocera	33208|Metazoa	P	High-capacity facilitative transporter for trehalose. Does not transport maltose, sucrose or lactose. Mediates the bidirectional transfer of trehalose. Responsible for the transport of trehalose synthesized in the fat body and the incorporation of trehalose into other tissues that require a carbon source, thereby regulating trehalose levels in the hemolymph	Tret1	GO:0003674,GO:0005215,GO:0005351,GO:0005355,GO:0005402,GO:0005575,GO:0005623,GO:0005886,GO:0006810,GO:0006811,GO:0006812,GO:0008150,GO:0008324,GO:0008643,GO:0008645,GO:0015075,GO:0015077,GO:0015078,GO:0015144,GO:0015145,GO:0015149,GO:0015154,GO:0015157,GO:0015291,GO:0015293,GO:0015294,GO:0015295,GO:0015318,GO:0015574,GO:0015672,GO:0015749,GO:0015766,GO:0015771,GO:0015772,GO:0016020,GO:0016021,GO:…	-	ko:K08145,ko:K14258	-	-	-	-	ko00000,ko02000	2.A.1.1,2.A.1.1.46	-	-	Sugar_tr
CDS::tig00000099:8311-8483(+)	7091.BGIBMGA003460-TA	2.65e-15	70.9	KOG0254@1|root,KOG0254@2759|Eukaryota,38BKC@33154|Opisthokonta,3BCIB@33208|Metazoa,3CWVB@33213|Bilateria,41VXU@6656|Arthropoda,3SHHP@50557|Insecta	33208|Metazoa	P	facilitative transporter for trehalose. Does not transport maltose, sucrose or lactose. Mediates the bidirectional transfer of trehalose. Responsible for the transport of trehalose synthesized in the fat body and the incorporation of trehalose into other tissues that require a carbon source, thereby regulating trehalose levels in the hemolymph	Tret1	GO:0003674,GO:0005215,GO:0005351,GO:0005355,GO:0005402,GO:0005575,GO:0005623,GO:0005886,GO:0006810,GO:0006811,GO:0006812,GO:0008150,GO:0008324,GO:0008643,GO:0008645,GO:0015075,GO:0015077,GO:0015078,GO:0015144,GO:0015145,GO:0015149,GO:0015154,GO:0015157,GO:0015291,GO:0015293,GO:0015294,GO:0015295,GO:0015318,GO:0015574,GO:0015672,GO:0015749,GO:0015766,GO:0015771,GO:0015772,GO:0016020,GO:0016021,GO:…	-	ko:K08145,ko:K14258	-	-	-	-	ko00000,ko02000	2.A.1.1,2.A.1.1.46	-	-	Sugar_tr
CDS::tig00000099:21926-22085(-)	7070.TC000384-PA	8.32e-18	76.6	COG5194@1|root,KOG2930@2759|Eukaryota,3A1ZC@33154|Opisthokonta,3BQIS@33208|Metazoa,3D77V@33213|Bilateria,4200R@6656|Arthropoda,3SNFU@50557|Insecta	33208|Metazoa	O	Zinc ion binding	RNF7	GO:0000151,GO:0000152,GO:0003674,GO:0003824,GO:0004842,GO:0005488,GO:0005507,GO:0005515,GO:0005575,GO:0005622,GO:0005623,GO:0005634,GO:0005654,GO:0005737,GO:0005829,GO:0006464,GO:0006508,GO:0006511,GO:0006807,GO:0006915,GO:0006919,GO:0006928,GO:0006950,GO:0006979,GO:0006996,GO:0007005,GO:0007154,GO:0007165,GO:0007275,GO:0007399,GO:0007417,GO:0007420,GO:0008150,GO:0008152,GO:0008219,GO:0008270,GO:…	2.3.2.32	ko:K10611	ko04120,map04120	M00388	-	-	ko00000,ko00001,ko00002,ko01000,ko04121	-	-	-	zf-rbx1
CDS::tig00000100:19626-20376(+)	7176.CPIJ013463-PA	1.24e-163	462.0	KOG1471@1|root,KOG1471@2759|Eukaryota,39WNM@33154|Opisthokonta,3BI63@33208|Metazoa,3D3D6@33213|Bilateria,41UN5@6656|Arthropoda,3SGV7@50557|Insecta,455V1@7147|Diptera,45BSU@7148|Nematocera	33208|Metazoa	I	CRAL/TRIO, N-terminal domain	-	-	-	-	-	-	-	-	-	-	-	-	CRAL_TRIO
CDS::tig00000100:40994-41267(+)	7176.CPIJ013463-PA	4.89e-52	172.0	KOG1471@1|root,KOG1471@2759|Eukaryota,39WNM@33154|Opisthokonta,3BI63@33208|Metazoa,3D3D6@33213|Bilateria,41UN5@6656|Arthropoda,3SGV7@50557|Insecta,455V1@7147|Diptera,45BSU@7148|Nematocera	33208|Metazoa	I	CRAL/TRIO, N-terminal domain	-	-	-	-	-	-	-	-	-	-	-	-	CRAL_TRIO
CDS::tig00000100:62444-63137(+)	7176.CPIJ018186-PA	1.01e-151	431.0	KOG1471@1|root,KOG1471@2759|Eukaryota,39WNM@33154|Opisthokonta,3BI63@33208|Metazoa,3D3D6@33213|Bilateria,41UN5@6656|Arthropoda,3SGV7@50557|Insecta,455P7@7147|Diptera,45F5E@7148|Nematocera	33208|Metazoa	I	CRAL/TRIO, N-terminal domain	-	-	-	-	-	-	-	-	-	-	-	-	CRAL_TRIO,CRAL_TRIO_N
CDS::tig00000100:71656-71914(+)	7176.CPIJ013462-PA	2.87e-39	139.0	KOG1471@1|root,KOG1471@2759|Eukaryota,39WNM@33154|Opisthokonta,3BI63@33208|Metazoa,3D3D6@33213|Bilateria,41UN5@6656|Arthropoda,3SGV7@50557|Insecta,455P7@7147|Diptera,45F5E@7148|Nematocera	33208|Metazoa	I	CRAL/TRIO, N-terminal domain	-	-	-	-	-	-	-	-	-	-	-	-	CRAL_TRIO,CRAL_TRIO_N
CDS::tig00000100:83199-83859(+)	7176.CPIJ013459-PA	3.88e-144	412.0	KOG1471@1|root,KOG1471@2759|Eukaryota,39WNM@33154|Opisthokonta,3BI63@33208|Metazoa,3D3D6@33213|Bilateria,41UN5@6656|Arthropoda,3SGV7@50557|Insecta,454XA@7147|Diptera,45JY2@7148|Nematocera	33208|Metazoa	I	CRAL/TRIO, N-terminal domain	-	-	-	-	-	-	-	-	-	-	-	-	CRAL_TRIO
CDS::tig00000100:83918-84173(+)	7176.CPIJ013459-PA	2.34e-46	157.0	KOG1471@1|root,KOG1471@2759|Eukaryota,39WNM@33154|Opisthokonta,3BI63@33208|Metazoa,3D3D6@33213|Bilateria,41UN5@6656|Arthropoda,3SGV7@50557|Insecta,454XA@7147|Diptera,45JY2@7148|Nematocera	33208|Metazoa	I	CRAL/TRIO, N-terminal domain	-	-	-	-	-	-	-	-	-	-	-	-	CRAL_TRIO
CDS::tig00000100:101911-102580(+)	7159.AAEL007991-PA	1.07e-78	243.0	KOG1471@1|root,KOG1471@2759|Eukaryota,39WNM@33154|Opisthokonta,3BI63@33208|Metazoa,3D3D6@33213|Bilateria,41UN5@6656|Arthropoda,3SGV7@50557|Insecta,454XA@7147|Diptera,45DAY@7148|Nematocera	33208|Metazoa	I	CRAL/TRIO, N-terminal domain	-	-	-	-	-	-	-	-	-	-	-	-	CRAL_TRIO
CDS::tig00000100:110772-111033(+)	7159.AAEL007984-PA	2.33e-23	97.8	KOG1471@1|root,KOG1471@2759|Eukaryota,39WNM@33154|Opisthokonta,3BI63@33208|Metazoa,3D3D6@33213|Bilateria,41UN5@6656|Arthropoda,3SGV7@50557|Insecta,454XA@7147|Diptera	33208|Metazoa	I	Conserved hypothetical protein	-	-	-	-	-	-	-	-	-	-	-	-	CRAL_TRIO
CDS::tig00000100:113079-113820(+)	7176.CPIJ013457-PA	6.5e-145	415.0	KOG1471@1|root,KOG1471@2759|Eukaryota,39WNM@33154|Opisthokonta,3BI63@33208|Metazoa,3D3D6@33213|Bilateria,41UN5@6656|Arthropoda,3SGV7@50557|Insecta,454XA@7147|Diptera,45DAY@7148|Nematocera	33208|Metazoa	I	CRAL/TRIO, N-terminal domain	-	-	-	-	-	-	-	-	-	-	-	-	CRAL_TRIO
CDS::tig00000100:114324-114585(+)	7176.CPIJ013457-PA	1.37e-44	153.0	KOG1471@1|root,KOG1471@2759|Eukaryota,39WNM@33154|Opisthokonta,3BI63@33208|Metazoa,3D3D6@33213|Bilateria,41UN5@6656|Arthropoda,3SGV7@50557|Insecta,454XA@7147|Diptera,45DAY@7148|Nematocera	33208|Metazoa	I	CRAL/TRIO, N-terminal domain	-	-	-	-	-	-	-	-	-	-	-	-	CRAL_TRIO
CDS::tig00000100:163901-164672(+)	7176.CPIJ016075-PA	1.53e-160	455.0	KOG1471@1|root,KOG1471@2759|Eukaryota,39WNM@33154|Opisthokonta,3BI63@33208|Metazoa,3D3D6@33213|Bilateria,41UN5@6656|Arthropoda,3SGV7@50557|Insecta,455XH@7147|Diptera,45FR5@7148|Nematocera	33208|Metazoa	I	CRAL/TRIO, N-terminal domain	-	GO:0007154,GO:0007267,GO:0008150,GO:0009987,GO:0023052,GO:0030154,GO:0032502,GO:0045165,GO:0045168,GO:0046331,GO:0048869	-	-	-	-	-	-	-	-	-	-	CRAL_TRIO,CRAL_TRIO_N
CDS::tig00000100:228522-229482(+)	7176.CPIJ013456-PA	1.08e-229	632.0	KOG1471@1|root,KOG1471@2759|Eukaryota,39WNM@33154|Opisthokonta,3BI63@33208|Metazoa,3D3D6@33213|Bilateria,41UN5@6656|Arthropoda,3SGV7@50557|Insecta,44WWD@7147|Diptera,45GEN@7148|Nematocera	33208|Metazoa	I	CRAL/TRIO, N-terminal domain	-	GO:0007154,GO:0007267,GO:0008150,GO:0009987,GO:0023052,GO:0030154,GO:0032502,GO:0045165,GO:0045168,GO:0046331,GO:0048869	-	-	-	-	-	-	-	-	-	-	CRAL_TRIO,CRAL_TRIO_N
CDS::tig00000100:349105-350045(+)	7176.CPIJ013454-PA	4.02e-226	640.0	COG5407@1|root,KOG0721@2759|Eukaryota,38CNP@33154|Opisthokonta,3BEXP@33208|Metazoa,3CWF0@33213|Bilateria,41UGZ@6656|Arthropoda,3SIH8@50557|Insecta,45165@7147|Diptera,45GEU@7148|Nematocera	33208|Metazoa	OU	Sec63 Brl domain	SEC63	GO:0001655,GO:0001889,GO:0003674,GO:0005575,GO:0005622,GO:0005623,GO:0005737,GO:0005783,GO:0005789,GO:0005829,GO:0006605,GO:0006612,GO:0006613,GO:0006614,GO:0006620,GO:0006807,GO:0006810,GO:0006886,GO:0007154,GO:0007165,GO:0007275,GO:0007568,GO:0008104,GO:0008150,GO:0008152,GO:0009987,GO:0010259,GO:0012505,GO:0015031,GO:0015833,GO:0016020,GO:0016021,GO:0023052,GO:0030176,GO:0031204,GO:0031224,GO:…	-	ko:K09540	ko03060,ko04141,map03060,map04141	-	-	-	ko00000,ko00001,ko02044,ko03110	3.A.5.8,3.A.5.9	-	-	DnaJ,Sec63
CDS::tig00000100:358141-358489(+)	7176.CPIJ016072-PA	3.63e-77	236.0	COG5407@1|root,KOG0721@2759|Eukaryota,38CNP@33154|Opisthokonta,3BEXP@33208|Metazoa,3CWF0@33213|Bilateria,41UGZ@6656|Arthropoda,3SIH8@50557|Insecta,45165@7147|Diptera,45GEU@7148|Nematocera	33208|Metazoa	OU	Sec63 Brl domain	SEC63	GO:0001655,GO:0001889,GO:0003674,GO:0005575,GO:0005622,GO:0005623,GO:0005737,GO:0005783,GO:0005789,GO:0005829,GO:0006605,GO:0006612,GO:0006613,GO:0006614,GO:0006620,GO:0006807,GO:0006810,GO:0006886,GO:0007154,GO:0007165,GO:0007275,GO:0007568,GO:0008104,GO:0008150,GO:0008152,GO:0009987,GO:0010259,GO:0012505,GO:0015031,GO:0015833,GO:0016020,GO:0016021,GO:0023052,GO:0030176,GO:0031204,GO:0031224,GO:…	-	ko:K09540	ko03060,ko04141,map03060,map04141	-	-	-	ko00000,ko00001,ko02044,ko03110	3.A.5.8,3.A.5.9	-	-	DnaJ,Sec63
CDS::tig00000105:19554-20207(+)	7176.CPIJ019812-PA	2.71e-131	396.0	KOG0799@1|root,KOG4157@1|root,KOG0799@2759|Eukaryota,KOG4157@2759|Eukaryota,38G8Y@33154|Opisthokonta,3BC4H@33208|Metazoa,3CTMT@33213|Bilateria,41YHA@6656|Arthropoda,3SI3Y@50557|Insecta,4512P@7147|Diptera,45FDS@7148|Nematocera	33208|Metazoa	GO	Core-2/I-Branching enzyme	XYLT2	GO:0000003,GO:0000139,GO:0002009,GO:0002119,GO:0002164,GO:0003674,GO:0003824,GO:0005575,GO:0005576,GO:0005622,GO:0005623,GO:0005737,GO:0005783,GO:0005789,GO:0005794,GO:0005975,GO:0005996,GO:0006022,GO:0006023,GO:0006024,GO:0006029,GO:0006082,GO:0006139,GO:0006725,GO:0006790,GO:0006793,GO:0006807,GO:0006950,GO:0007275,GO:0007399,GO:0007610,GO:0008150,GO:0008152,GO:0008194,GO:0008375,GO:0009058,GO:…	2.4.2.26	ko:K00771	ko00532,ko00534,ko01100,map00532,map00534,map01100	M00057	R05925	-	ko00000,ko00001,ko00002,ko01000,ko01003	-	GT14	-	Branch,WSC,Xylo_C
CDS::tig00000105:29150-30731(+)	7176.CPIJ019812-PA	0.0	959.0	KOG0799@1|root,KOG4157@1|root,KOG0799@2759|Eukaryota,KOG4157@2759|Eukaryota,38G8Y@33154|Opisthokonta,3BC4H@33208|Metazoa,3CTMT@33213|Bilateria,41YHA@6656|Arthropoda,3SI3Y@50557|Insecta,4512P@7147|Diptera,45FDS@7148|Nematocera	33208|Metazoa	GO	Core-2/I-Branching enzyme	XYLT2	GO:0000003,GO:0000139,GO:0002009,GO:0002119,GO:0002164,GO:0003674,GO:0003824,GO:0005575,GO:0005576,GO:0005622,GO:0005623,GO:0005737,GO:0005783,GO:0005789,GO:0005794,GO:0005975,GO:0005996,GO:0006022,GO:0006023,GO:0006024,GO:0006029,GO:0006082,GO:0006139,GO:0006725,GO:0006790,GO:0006793,GO:0006807,GO:0006950,GO:0007275,GO:0007399,GO:0007610,GO:0008150,GO:0008152,GO:0008194,GO:0008375,GO:0009058,GO:…	2.4.2.26	ko:K00771	ko00532,ko00534,ko01100,map00532,map00534,map01100	M00057	R05925	-	ko00000,ko00001,ko00002,ko01000,ko01003	-	GT14	-	Branch,WSC,Xylo_C
CDS::tig00000105:35642-36223(-)	7176.CPIJ019813-PA	5.92e-108	315.0	2C8W2@1|root,2QQ2R@2759|Eukaryota,39Y9C@33154|Opisthokonta,3BNDR@33208|Metazoa,3D39M@33213|Bilateria,42AD6@6656|Arthropoda,3SZUT@50557|Insecta,4593M@7147|Diptera,45IA8@7148|Nematocera	33208|Metazoa	S	tRNA wobble uridine modification	ELP5	GO:0002097,GO:0002098,GO:0005575,GO:0005622,GO:0005623,GO:0005634,GO:0005737,GO:0005829,GO:0006139,GO:0006351,GO:0006355,GO:0006396,GO:0006399,GO:0006400,GO:0006725,GO:0006807,GO:0008033,GO:0008150,GO:0008152,GO:0009058,GO:0009059,GO:0009451,GO:0009889,GO:0009987,GO:0010467,GO:0010468,GO:0010556,GO:0016070,GO:0018130,GO:0019219,GO:0019222,GO:0019438,GO:0030334,GO:0030335,GO:0031323,GO:0031326,GO:…	-	-	-	-	-	-	-	-	-	-	Elong_Iki1
CDS::tig00000105:69111-69501(-)	7176.CPIJ011487-PA	1.81e-62	195.0	2CM15@1|root,2T817@2759|Eukaryota,392FZ@33154|Opisthokonta,3C7UV@33208|Metazoa,3DNVE@33213|Bilateria,4254M@6656|Arthropoda,3SSFC@50557|Insecta,454PM@7147|Diptera,45M4B@7148|Nematocera	33208|Metazoa	-	-	-	GO:0003674,GO:0005575,GO:0008150	-	-	-	-	-	-	-	-	-	-	-
CDS::tig00000105:123000-123341(+)	7176.CPIJ014220-PA	3.57e-57	191.0	COG2124@1|root,KOG0158@2759|Eukaryota,38BTY@33154|Opisthokonta,3BF8S@33208|Metazoa,3CV2F@33213|Bilateria,41TTZ@6656|Arthropoda,3SI58@50557|Insecta,454ZI@7147|Diptera,45K4P@7148|Nematocera	33208|Metazoa	Q	cytochrome P450	-	GO:0003674,GO:0003824,GO:0004497,GO:0005488,GO:0005506,GO:0007275,GO:0007444,GO:0008150,GO:0008152,GO:0009888,GO:0016491,GO:0016705,GO:0020037,GO:0032501,GO:0032502,GO:0035220,GO:0035295,GO:0043167,GO:0043169,GO:0046872,GO:0046906,GO:0046914,GO:0048037,GO:0048513,GO:0048731,GO:0048856,GO:0055114,GO:0060429,GO:0097159,GO:1901363	-	ko:K14999,ko:K15003	-	-	-	-	ko00000,ko00199,ko01000	-	-	-	p450
CDS::tig00000105:183708-184145(-)	7176.CPIJ011491-PA	3.1e-55	187.0	28MSH@1|root,2QUAV@2759|Eukaryota,39V6A@33154|Opisthokonta,3BF3T@33208|Metazoa,3CRDM@33213|Bilateria,42ADE@6656|Arthropoda,3SPHM@50557|Insecta,4593T@7147|Diptera,45HVX@7148|Nematocera	33208|Metazoa	P	Belongs to the tumor necrosis factor family	EDA	GO:0000165,GO:0001709,GO:0001942,GO:0002376,GO:0003674,GO:0005102,GO:0005123,GO:0005126,GO:0005164,GO:0005488,GO:0005515,GO:0005575,GO:0005576,GO:0005581,GO:0005615,GO:0005622,GO:0005623,GO:0005737,GO:0005783,GO:0005789,GO:0005811,GO:0005856,GO:0005886,GO:0005887,GO:0006355,GO:0006464,GO:0006468,GO:0006582,GO:0006725,GO:0006793,GO:0006796,GO:0006807,GO:0006810,GO:0006897,GO:0006909,GO:0006911,GO:…	-	ko:K05475,ko:K05480,ko:K16678	ko04013,ko04060,ko04214,ko04391,ko04672,ko05323,map04013,map04060,map04214,map04391,map04672,map05323	-	-	-	ko00000,ko00001,ko03019,ko04052,ko04090	-	-	-	Collagen,TNF
CDS::tig00000105:242294-242408(+)	7370.XP_005191263.1	3.26e-14	68.2	COG5141@1|root,KOG0958@2759|Eukaryota,38EFF@33154|Opisthokonta,3B95Z@33208|Metazoa,3CUR9@33213|Bilateria,41W2U@6656|Arthropoda,3SHTC@50557|Insecta,450JV@7147|Diptera	33208|Metazoa	K	Metal ion binding	KDM4B	GO:0000228,GO:0000775,GO:0000785,GO:0000790,GO:0000792,GO:0001650,GO:0001701,GO:0001824,GO:0001825,GO:0003008,GO:0003012,GO:0003299,GO:0003300,GO:0003674,GO:0003682,GO:0003824,GO:0005102,GO:0005488,GO:0005515,GO:0005575,GO:0005622,GO:0005623,GO:0005634,GO:0005654,GO:0005694,GO:0005720,GO:0005721,GO:0005730,GO:0005737,GO:0005829,GO:0006139,GO:0006325,GO:0006351,GO:0006355,GO:0006357,GO:0006464,GO:…	-	ko:K06709	-	-	-	-	ko00000,ko01000,ko03036	-	-	-	JmjC,JmjN,PHD_2,zf-HC5HC2H_2
CDS::tig00000105:242475-243431(+)	7176.CPIJ011492-PA	4.02e-241	665.0	COG5141@1|root,KOG0958@2759|Eukaryota,38EFF@33154|Opisthokonta,3B95Z@33208|Metazoa,3CUR9@33213|Bilateria,41W2U@6656|Arthropoda,3SQQE@50557|Insecta,4516Z@7147|Diptera,45E75@7148|Nematocera	33208|Metazoa	L	Small domain found in the jumonji family of transcription factors	KDM4B	GO:0000228,GO:0000775,GO:0000785,GO:0000790,GO:0000792,GO:0001650,GO:0001701,GO:0001824,GO:0001825,GO:0003008,GO:0003012,GO:0003299,GO:0003300,GO:0003674,GO:0003682,GO:0003824,GO:0005102,GO:0005488,GO:0005515,GO:0005575,GO:0005622,GO:0005623,GO:0005634,GO:0005654,GO:0005694,GO:0005720,GO:0005721,GO:0005730,GO:0005737,GO:0005829,GO:0006139,GO:0006325,GO:0006351,GO:0006355,GO:0006357,GO:0006464,GO:…	-	ko:K06709	-	-	-	-	ko00000,ko01000,ko03036	-	-	-	JmjC,JmjN,PHD_2,zf-HC5HC2H_2
CDS::tig00000105:314448-314619(+)	13037.EHJ64886	1.32e-24	98.2	KOG4588@1|root,KOG4588@2759|Eukaryota,39KB1@33154|Opisthokonta,3BF10@33208|Metazoa,3CT48@33213|Bilateria,41ZM7@6656|Arthropoda,3SMGV@50557|Insecta,4421V@7088|Lepidoptera	33208|Metazoa	O	Domain that may be involved in binding ubiquitin-conjugating enzymes (UBCs)	CUEDC1	-	-	-	-	-	-	-	-	-	-	-	CUE
CDS::tig00000105:323445-324111(+)	7176.CPIJ011493-PA	1.5e-138	395.0	KOG4588@1|root,KOG4588@2759|Eukaryota,39KB1@33154|Opisthokonta,3BF10@33208|Metazoa,3CT48@33213|Bilateria,41ZM7@6656|Arthropoda,3SMGV@50557|Insecta,4519G@7147|Diptera,45EJB@7148|Nematocera	33208|Metazoa	O	Domain that may be involved in binding ubiquitin-conjugating enzymes (UBCs)	CUEDC1	-	-	-	-	-	-	-	-	-	-	-	CUE
CDS::tig00000106:43280-43403(+)	7176.CPIJ004118-PA	2.57e-19	81.6	28HHA@1|root,2QPV7@2759|Eukaryota,38EW0@33154|Opisthokonta,3BB0J@33208|Metazoa,3CTKB@33213|Bilateria,41UW3@6656|Arthropoda,3SK23@50557|Insecta,4512S@7147|Diptera,45D17@7148|Nematocera	33208|Metazoa	-	-	CFAP58	GO:0005575,GO:0005623,GO:0005929,GO:0042995,GO:0043226,GO:0044464,GO:0120025	-	-	-	-	-	-	-	-	-	-	-
[truncated: 14,488 more rows]
