# Supplementary material for: A single-cell atlas of the Culex tarsalis midgut during West Nile virus infection
Source: PLoS Pathog. 2025 Jan 27;21(1):e1012855. doi: 10.1371/journal.ppat.1012855 (PMC11793825; doi:10.1371/journal.ppat.1012855)
Supplement: S5 File — eggNOG mapper ortholog identification output merged with gene IDs from the Cx. tarsalis genome feature file with gene ID repeats collapsed so that each gene ID corresponds to one ortholog/gene name entry. (CSV) [file ppat.1012855.s023.csv]

gene_id	seed_ortholog	COG_category	Description	Preferred_name	PFAMs
gene1	7176.CPIJ004356-PA, NA	S, NA	PKC-activated protein phosphatase-1 inhibitor, NA	PPP1R14B, NA	PP1_inhibitor, NA
gene10	7176.CPIJ004346-PA, 7176.CPIJ004345-PA	S, S	Protein of unknown function (DUF3421), Protein of unknown function (DUF3421)	-, -	DUF3421, DUF3421
gene100	NA, 7176.CPIJ010001-PA, NA	NA, A, NA	NA, Belongs to the class I-like SAM-binding methyltransferase superfamily. RsmB NOP family, NA	NA, NSUN2, NA	NA, Methyltr_RsmB-F, NA
gene1000	7159.AAEL009815-PA, 7159.AAEL009815-PA, NA, NA, NA, NA, NA, NA, NA, NA, NA, NA, NA	S, S, NA, NA, NA, NA, NA, NA, NA, NA, NA, NA, NA	Myotubularin-associated protein, Myotubularin-associated protein, NA, NA, NA, NA, NA, NA, NA, NA, NA, NA, NA	MTMR12, MTMR12, NA, NA, NA, NA, NA, NA, NA, NA, NA, NA, NA	3-PAP,Myotub-related, 3-PAP,Myotub-related, NA, NA, NA, NA, NA, NA, NA, NA, NA, NA, NA
gene10000	NA, NA	NA, NA	NA, NA	NA, NA	NA, NA
gene10001	7176.CPIJ011738-PA, NA	K, NA	Protein of unknown function (DUF667), NA	CFAP20, NA	DUF667, NA
gene10002	NA, 7176.CPIJ009717-PA	NA, -	NA, -	NA, -	NA, -
gene10003	NA, 7176.CPIJ009715-PA	NA, -	NA, -	NA, -	NA, -
gene10004	7176.CPIJ004694-PA, NA, 7165.AGAP009567-PA	E, NA, E	Belongs to the peptidase M76 family, NA, Belongs to the peptidase M76 family	XRCC6BP1, NA, XRCC6BP1	Peptidase_M76, NA, Peptidase_M76
gene10005	7176.CPIJ004693-PA, 7176.CPIJ004693-PA	U, U	Vps54-like protein, Vps54-like protein	VPS54, VPS54	Vps54,Vps54_N, Vps54,Vps54_N
gene10006	7159.AAEL001759-PA	J	Belongs to the universal ribosomal protein uS4 family	rps9	Ribosomal_S4,S4
gene10007	NA, NA	NA, NA	NA, NA	NA, NA	NA, NA
gene10008	NA	NA	NA	NA	NA
gene10009	NA	NA	NA	NA	NA
gene1001	NA	NA	NA	NA	NA
gene10010	NA, NA	NA, NA	NA, NA	NA, NA	NA, NA
gene10011	7176.CPIJ013581-PA	S	Domain of unknown function (DUF4615)	C8orf33	DUF4615
gene10012	7176.CPIJ013580-PA	B	SET (Su(var)3-9, Enhancer-of-zeste, Trithorax) domain	-	SET
gene10013	7176.CPIJ012565-PA, NA	I, NA	Phosphatidate phosphatase, NA	PPAP2A, NA	PAP2, NA
gene10014	NA, NA, NA, NA	NA, NA, NA, NA	NA, NA, NA, NA	NA, NA, NA, NA	NA, NA, NA, NA
gene10015	NA, 7176.CPIJ007352-PA	NA, AT	NA, YT521-B-like domain	NA, YTHDC1	NA, YTH
gene10016	NA, NA, NA, 7159.AAEL007519-PA, 7176.CPIJ004091-PA, NA	NA, NA, NA, O, O, NA	NA, NA, NA, Belongs to the peptidase S1 family, Belongs to the peptidase S1 family, NA	NA, NA, NA, TMPRSS6, TMPRSS6, NA	NA, NA, NA, CUB,Ldl_recept_a,SEA,Trypsin, CUB,Ldl_recept_a,SEA,Trypsin, NA
gene10017	7176.CPIJ004092-PA, 7176.CPIJ004092-PA, NA, 7176.CPIJ004092-PA	O, O, NA, O	Belongs to the peptidase S1 family, Belongs to the peptidase S1 family, NA, Belongs to the peptidase S1 family	-, -, NA, -	Trypsin, Trypsin, NA, Trypsin
gene10018	NA, 7159.AAEL003030-PA	NA, F	NA, Zinc finger, C2H2 type	NA, -	NA, zf-AD,zf-C2H2,zf-met
gene10019	7176.CPIJ014137-PA, NA, NA	D, NA, NA	Broad-Complex, Tramtrack and Bric a brac, NA, NA	-, NA, NA	BTB, NA, NA
gene1002	7176.CPIJ019039-PA, NA	PT, NA	G-protein coupled receptor activity. It is involved in the biological process described with G-protein coupled receptor signaling pathway, NA	GPRMGL5, NA	7tm_3,ANF_receptor,NCD3G, NA
gene10020	NA, NA, NA, 7176.CPIJ011877-PA	NA, NA, NA, H	NA, NA, NA, Pyridoxine 5'-phosphate oxidase C-terminal dimerisation region	NA, NA, NA, PNPO	NA, NA, NA, PNP_phzG_C,Putative_PNPOx
gene10021	7176.CPIJ011879-PA, NA, 7176.CPIJ011879-PA	S, NA, S	Arrestin (or S-antigen), C-terminal domain, NA, Arrestin (or S-antigen), C-terminal domain	-, NA, -	Arrestin_C,Arrestin_N, NA, Arrestin_C,Arrestin_N
gene10022	NA	NA	NA	NA	NA
gene10023	7176.CPIJ015173-PA, NA, NA	S, NA, NA	Chitin-binding domain type 2, NA, NA	-, NA, NA	CBM_14, NA, NA
gene10024	7159.AAEL002757-PA, 7176.CPIJ001345-PA	MOT, MOT	Sel1-like repeats., Sel1-like repeats.	KIAA0141, KIAA0141	Sel1, Sel1
gene10025	NA, NA	NA, NA	NA, NA	NA, NA	NA, NA
gene10026	7176.CPIJ005078-PA, 7176.CPIJ005078-PA, 7176.CPIJ005078-PA, NA	E, E, E, NA	Common central domain of tyrosinase, Common central domain of tyrosinase, Common central domain of tyrosinase, NA	-, -, -, NA	Hemocyanin_C,Hemocyanin_M,Hemocyanin_N, Hemocyanin_C,Hemocyanin_M,Hemocyanin_N, Hemocyanin_C,Hemocyanin_M,Hemocyanin_N, NA
gene10027	NA, NA	NA, NA	NA, NA	NA, NA	NA, NA
gene10028	NA, NA	NA, NA	NA, NA	NA, NA	NA, NA
gene10029	7176.CPIJ017208-PA, 7176.CPIJ017208-PA	VW, VW	C8, C8	BMPER, BMPER	C8,TIL,VWC,VWD, C8,TIL,VWC,VWD
gene1003	NA, NA, NA, NA, NA	NA, NA, NA, NA, NA	NA, NA, NA, NA, NA	NA, NA, NA, NA, NA	NA, NA, NA, NA, NA
gene10030	NA, 7091.BGIBMGA010370-TA, 7176.CPIJ001785-PA	NA, K, K	NA, Ligand binding domain of hormone receptors, Ligand-binding domain of nuclear hormone receptor	NA, dsf, dsf	NA, Hormone_recep,zf-C4, Hormone_recep,zf-C4
gene10031	13037.EHJ63582	K	ligand-activated sequence-specific DNA binding RNA polymerase II transcription factor activity. It is involved in the biological process described with	dsf	Hormone_recep,zf-C4
gene10032	NA, NA, NA, 7176.CPIJ014104-PA, NA	NA, NA, NA, -, NA	NA, NA, NA, -, NA	NA, NA, NA, -, NA	NA, NA, NA, -, NA
gene10033	NA, NA, NA, NA	NA, NA, NA, NA	NA, NA, NA, NA	NA, NA, NA, NA	NA, NA, NA, NA
gene10034	7176.CPIJ006284-PA	T	protein serine/threonine kinase activity	-	-
gene10035	7176.CPIJ015724-PA	-	-	-	-
gene10036	NA, 7176.CPIJ004715-PA	NA, S	NA, Zinc finger protein	NA, -	NA, zf-AD,zf-C2H2,zf-C2H2_4,zf-C2H2_6,zf-met
gene10037	7176.CPIJ004716-PA, NA, NA	S, NA, NA	Zinc finger protein, NA, NA	-, NA, NA	zf-AD,zf-C2H2,zf-C2H2_4,zf-C2H2_6,zf-met, NA, NA
gene10038	NA, 7176.CPIJ004717-PA	NA, S	NA, Zinc finger protein	NA, -	NA, zf-AD,zf-C2H2,zf-C2H2_4,zf-C2H2_6,zf-met
gene10039	NA, NA, NA, NA, NA	NA, NA, NA, NA, NA	NA, NA, NA, NA, NA	NA, NA, NA, NA, NA	NA, NA, NA, NA, NA
gene1004	7176.CPIJ018530-PA	-	-	-	-
gene10040	NA, NA, 7176.CPIJ004719-PA, NA	NA, NA, P, NA	NA, NA, Destroys radicals which are normally produced within the cells and which are toxic to biological systems, NA	NA, NA, SOD2, NA	NA, NA, Sod_Fe_C,Sod_Fe_N, NA
gene10041	7176.CPIJ004720-PA, NA	A, NA	double strand RNA binding domain from DEAD END PROTEIN 1, NA	SON, NA	DND1_DSRM,G-patch,RSRP,dsrm, NA
gene10042	NA, NA, 7739.XP_002607740.1, 7739.XP_002607740.1, NA, NA, NA, NA, NA, NA, NA, NA, NA, NA, 7370.XP_005192008.1, NA, NA	NA, NA, T, T, NA, NA, NA, NA, NA, NA, NA, NA, NA, NA, P, NA, NA	NA, NA, Glutamate receptor, ionotropic, Glutamate receptor, ionotropic, NA, NA, NA, NA, NA, NA, NA, NA, NA, NA, NMDA receptor subtype of glutamate-gated ion channels with high calcium permeability and voltage-dependent sensitivity to magnesium. Mediated by glycine. This protein plays a key role in synaptic plasticity, synaptogenesis, excitotoxicity, memory acquisition and learning. It mediates ne…	NA, NA, GRIN1, GRIN1, NA, NA, NA, NA, NA, NA, NA, NA, NA, NA, GRIN1, NA, NA	NA, NA, ANF_receptor,CaM_bdg_C0,Lig_chan,Lig_chan-Glu_bd,SBP_bac_3, ANF_receptor,CaM_bdg_C0,Lig_chan,Lig_chan-Glu_bd,SBP_bac_3, NA, NA, NA, NA, NA, NA, NA, NA, NA, NA, ANF_receptor,CaM_bdg_C0,Lig_chan,Lig_chan-Glu_bd,SBP_bac_3, NA, NA
gene10043	NA, NA, NA	NA, NA, NA	NA, NA, NA	NA, NA, NA	NA, NA, NA
gene10044	7176.CPIJ014115-PA, 7176.CPIJ014115-PA	-, -	-, -	-, -	-, -
gene10045	NA, NA	NA, NA	NA, NA	NA, NA	NA, NA
gene10046	7159.AAEL003398-PA, 7176.CPIJ001222-PA	S, S	Ninjurin, Ninjurin	-, -	Ninjurin, Ninjurin
gene10047	7176.CPIJ001223-PA, 7176.CPIJ001223-PA, NA	I, I, NA	Odorant receptor, Odorant receptor, NA	Or94a, Or94a, NA	7tm_6, 7tm_6, NA
gene10048	7176.CPIJ001223-PA, 7176.CPIJ001223-PA, NA	I, I, NA	Odorant receptor, Odorant receptor, NA	Or94a, Or94a, NA	7tm_6, 7tm_6, NA
gene10049	7091.BGIBMGA004857-TA, NA, NA, NA, NA, 121225.PHUM235560-PA, NA	F, NA, NA, NA, NA, F, NA	Plays an important role in the de novo pathway and in the salvage pathway of purine nucleotide biosynthesis. Catalyzes the first, NA, NA, NA, NA, Plays an important role in the de novo pathway and in the salvage pathway of purine nucleotide biosynthesis. Catalyzes the first commited step in the biosynthesis of AMP from IMP, NA	ADSS, NA, NA, NA, NA, ADSS, NA	Adenylsucc_synt, NA, NA, NA, NA, Adenylsucc_synt, NA
gene1005	NA, NA, NA, NA, NA	NA, NA, NA, NA, NA	NA, NA, NA, NA, NA	NA, NA, NA, NA, NA	NA, NA, NA, NA, NA
gene10050	NA, 7176.CPIJ003723-PA	NA, K	NA, Homeodomain	NA, -	NA, Homeobox
gene10051	7176.CPIJ017462-PA, NA, NA	Q, NA, NA	cytochrome P450, NA, NA	Cyp6a9, NA, NA	p450, NA, NA
gene10052	NA, 7176.CPIJ004731-PA	NA, S	NA, Conserved hypothetical protein	NA, -	NA, CBM_14
gene10053	NA, NA, NA	NA, NA, NA	NA, NA, NA	NA, NA, NA	NA, NA, NA
gene10054	7159.AAEL001104-PA, 7668.SPU_023245-tr, NA, 7176.CPIJ005714-PA	Z, Z, NA, Z	Actin depolymerisation factor/cofilin -like domains, podosome assembly, NA, Actin depolymerisation factor/cofilin -like domains	DBNL, DBNL, NA, DBNL	Cofilin_ADF,SH3_1,SH3_9, Cofilin_ADF,SH3_1,SH3_9, NA, Cofilin_ADF,SH3_1,SH3_9
gene10055	7176.CPIJ001860-PA	-	-	-	-
gene10056	7370.XP_005189950.1, NA, NA, NA, NA, NA	P, NA, NA, NA, NA, NA	Belongs to the sodium solute symporter (SSF) (TC 2.A.21) family, NA, NA, NA, NA, NA	-, NA, NA, NA, NA, NA	SSF, NA, NA, NA, NA, NA
gene10057	7176.CPIJ001858-PA, 7176.CPIJ001858-PA	-, -	-, -	-, -	-, -
gene10058	NA	NA	NA	NA	NA
gene10059	NA, 7176.CPIJ004297-PA	NA, S	NA, Na+ channel auxiliary subunit TipE	NA, -	NA, DUF2870,TipE
gene1006	NA, NA, NA, 43151.ADAC009431-PA, NA, NA, 136037.KDQ65254, NA, 936053.I1CFJ9, NA	NA, NA, NA, U, NA, NA, U, NA, U, NA	NA, NA, NA, Adaptin C-terminal domain, NA, NA, Protein transporter activity. It is involved in the biological process described with vesicle-mediated transport, NA, Adaptin N terminal region, NA	NA, NA, NA, AP1G1, NA, NA, -, NA, APL4, NA	NA, NA, NA, Adaptin_N,Alpha_adaptinC2, NA, NA, Adaptin_N,Alpha_adaptinC2, NA, Adaptin_N,Alpha_adaptinC2, NA
gene10060	7176.CPIJ012547-PA	-	-	-	-
gene10061	NA, 176946.XP_007443561.1	NA, T	NA, mitogen-activated protein kinase	NA, MAPK8	NA, Pkinase
gene10062	7176.CPIJ006527-PA, NA, NA, NA	P, NA, NA, NA	Anion exchange protein 2, slc4a2, NA, NA, NA	SLC4A3, NA, NA, NA	Band_3_cyto,HCO3_cotransp, NA, NA, NA
gene10063	NA, NA, 7176.CPIJ016957-PA	NA, NA, S	NA, NA, Conserved hypothetical protein	NA, NA, -	NA, NA, Lig_chan
gene10064	NA, NA	NA, NA	NA, NA	NA, NA	NA, NA
gene10065	7176.CPIJ012626-PA	D	Fibrinogen and fibronectin	-	Fibrinogen_C
gene10066	NA, NA, NA	NA, NA, NA	NA, NA, NA	NA, NA, NA	NA, NA, NA
gene10067	7176.CPIJ003043-PA	S	Cuticle protein	-	Chitin_bind_4
gene10068	NA, NA, NA	NA, NA, NA	NA, NA, NA	NA, NA, NA	NA, NA, NA
gene10069	NA, 7176.CPIJ003048-PA	NA, -	NA, -	NA, -	NA, -
gene1007	NA	NA	NA	NA	NA
gene10070	NA, NA	NA, NA	NA, NA	NA, NA	NA, NA
gene10071	7176.CPIJ015379-PA, 7176.CPIJ015379-PA, NA, NA, 90675.XP_010500617.1	G, G, NA, NA, Q	Indigoidine synthase A like protein, Indigoidine synthase A like protein, NA, NA, Pseudouridine-metabolizing bifunctional protein	-, -, NA, NA, -	Indigoidine_A,PfkB, Indigoidine_A,PfkB, NA, NA, Indigoidine_A
gene10072	NA, NA, 7176.CPIJ004727-PA	NA, NA, S	NA, NA, biological adhesion	NA, NA, -	NA, NA, -
gene10073	7176.CPIJ009225-PA, 7176.CPIJ009225-PA, 7176.CPIJ009225-PA	P, P, P	Belongs to the MIP aquaporin (TC 1.A.8) family, Belongs to the MIP aquaporin (TC 1.A.8) family, Belongs to the MIP aquaporin (TC 1.A.8) family	-, -, -	MIP, MIP, MIP
gene10074	NA, 7176.CPIJ009224-PA, 7176.CPIJ009224-PA	NA, G, G	NA, Belongs to the MIP aquaporin (TC 1.A.8) family, Belongs to the MIP aquaporin (TC 1.A.8) family	NA, -, -	NA, MIP, MIP
gene10075	7176.CPIJ001259-PA, NA, NA	-, NA, NA	-, NA, NA	-, NA, NA	CAP_GLY, NA, NA
gene10076	NA, 7176.CPIJ001258-PA, NA	NA, S, NA	NA, CAP-Gly domain, NA	NA, -, NA	NA, CAP_GLY, NA
gene10077	NA, NA	NA, NA	NA, NA	NA, NA	NA, NA
gene10078	7176.CPIJ039892-PA, NA, NA, NA	T, NA, NA, NA	Gustatory receptor which mediates acceptance or avoidance behavior, depending on its substrates, NA, NA, NA	-, NA, NA, NA	7tm_7, NA, NA, NA
gene10079	NA, 7176.CPIJ009757-PA, NA, 7176.CPIJ009757-PA	NA, U, NA, U	NA, ADP-ribosylation factor family, NA, ADP-ribosylation factor family	NA, ARL13B, NA, ARL13B	NA, Arf, NA, Arf
gene1008	NA, NA, 7176.CPIJ003274-PA, 7176.CPIJ003274-PA, 7222.FBpp0151358	NA, NA, P, P, C	NA, NA, Essential component of the vacuolar proton pump (V- ATPase), a multimeric enzyme that catalyzes the translocation of protons across the membranes. Required for assembly and activity of the V-ATPase, Essential component of the vacuolar proton pump (V- ATPase), a multimeric enzyme that catalyzes the translocation of protons across the membranes. Required for assembly and activity of the V-A…	NA, NA, unc-32, unc-32, unc-32	NA, NA, V_ATPase_I, V_ATPase_I, V_ATPase_I
gene10080	NA, NA, NA, 13249.RPRC001487-PA, NA, NA, NA, NA	NA, NA, NA, L, NA, NA, NA, NA	NA, NA, NA, Introduces a single-strand break via transesterification at a target site in duplex DNA. Releases the supercoiling and torsional tension of DNA introduced during the DNA replication and transcription by transiently cleaving and rejoining one strand of the DNA duplex. The scissile phosphodiester is attacked by the catalytic tyrosine of the enzyme, resulting in the formation of a DNA-(5…	NA, NA, NA, TOP3B, NA, NA, NA, NA	NA, NA, NA, Topoisom_bac,Toprim, NA, NA, NA, NA
gene10081	NA	NA	NA	NA	NA
gene10082	NA, 7176.CPIJ002192-PA, 7176.CPIJ002192-PA	NA, S, S	NA, Sterile alpha motif., Sterile alpha motif.	NA, SAMD12, SAMD12	NA, SAM_2, SAM_2
gene10083	NA, 7176.CPIJ013180-PA	NA, P	NA, intracellular cholesterol transport	NA, -	NA, E1_DerP2_DerF2
gene10084	7176.CPIJ010927-PA, NA, NA	T, NA, NA	Echinoid, NA, NA	igcm-1, NA, NA	C2-set_2,I-set,Ig_2,Ig_3,V-set,fn3,ig, NA, NA
gene10085	7176.CPIJ006396-PA, NA	D, NA	Fibrinogen and fibronectin, NA	FIBCD1, NA	Fibrinogen_C, NA
gene10086	NA, NA, NA, NA, NA, NA, 7176.CPIJ009203-PA	NA, NA, NA, NA, NA, NA, T	NA, NA, NA, NA, NA, NA, Furin-like cysteine rich region	NA, NA, NA, NA, NA, NA, ERBB2	NA, NA, NA, NA, NA, NA, Furin-like,GF_recep_IV,Pkinase_Tyr,Recep_L_domain
gene10087	NA, NA, NA, 7176.CPIJ017631-PA	NA, NA, NA, T	NA, NA, NA, Rho guanyl-nucleotide exchange factor activity. It is involved in the biological process described with	NA, NA, NA, ARHGEF12	NA, NA, NA, C1_1,PDZ,RGS-like,RhoGEF
gene10088	7176.CPIJ010698-PA	-	-	-	-
gene10089	NA, 7176.CPIJ010699-PA	NA, G	NA, Cecropin family	NA, -	NA, Cecropin
gene1009	7091.BGIBMGA011411-TA, NA, NA, NA, NA	S, NA, NA, NA, NA	CUE domain-containing protein, NA, NA, NA, NA	CUEDC2, NA, NA, NA, NA	CUE, NA, NA, NA, NA
gene10090	NA, 7176.CPIJ010700-PA	NA, G	NA, Cecropin	NA, -	NA, Cecropin
gene10091	NA, NA	NA, NA	NA, NA	NA, NA	NA, NA
gene10092	7159.AAEL000585-PA, NA, NA, 7159.AAEL002613-PA	S, NA, NA, S	Chitin-binding domain type 2, NA, NA, Chitin-binding domain type 2	-, NA, NA, -	CBM_14, NA, NA, CBM_14
gene10093	NA, NA, NA, 7176.CPIJ016819-PA, NA, NA, NA, NA, 7070.TC010375-PA, NA	NA, NA, NA, S, NA, NA, NA, NA, S, NA	NA, NA, NA, synaptic vesicle exocytosis, NA, NA, NA, NA, synaptic vesicle exocytosis, NA	NA, NA, NA, -, NA, NA, NA, NA, -, NA	NA, NA, NA, C2,PDZ, NA, NA, NA, NA, C2,PDZ, NA
gene10094	NA, NA	NA, NA	NA, NA	NA, NA	NA, NA
gene10095	NA	NA	NA	NA	NA
gene10096	6669.EFX72170, 69319.XP_008560366.1, NA, NA, NA, 7176.CPIJ000482-PA	I, I, NA, NA, NA, I	Carboxylesterase family, Carboxylesterase family, NA, NA, NA, Carboxylesterase family	Gli, CES5A, NA, NA, NA, Gli	COesterase, COesterase, NA, NA, NA, COesterase
gene10097	NA, NA, NA, NA, NA, 7176.CPIJ016727-PA	NA, NA, NA, NA, NA, T	NA, NA, NA, NA, NA, Muskelin N-terminus	NA, NA, NA, NA, NA, MKLN1	NA, NA, NA, NA, NA, Kelch_1,Kelch_3,Muskelin_N
gene10098	7159.AAEL005612-PA, NA	T, NA	Defective proboscis extension response, NA	-, NA	I-set,Ig_3,V-set,ig, NA
gene10099	NA	NA	NA	NA	NA
gene101	7176.CPIJ010000-PA, 7176.CPIJ010000-PA, NA	J, J, NA	Belongs to the bacterial ribosomal protein bL20 family, Belongs to the bacterial ribosomal protein bL20 family, NA	-, -, NA	Ribosomal_L20, Ribosomal_L20, NA
gene1010	7176.CPIJ003276-PA, 7176.CPIJ003276-PA, 7176.CPIJ003276-PA, 7176.CPIJ003276-PA, NA, NA, NA, NA, 7176.CPIJ003276-PA, NA, NA	F, F, F, F, NA, NA, NA, NA, F, NA, NA	Deoxynucleoside kinase, Deoxynucleoside kinase, Deoxynucleoside kinase, Deoxynucleoside kinase, NA, NA, NA, NA, Deoxynucleoside kinase, NA, NA	TK2, TK2, TK2, TK2, NA, NA, NA, NA, TK2, NA, NA	dNK, dNK, dNK, dNK, NA, NA, NA, NA, dNK, NA, NA
gene10100	NA, NA	NA, NA	NA, NA	NA, NA	NA, NA
gene10101	7176.CPIJ006450-PA	S	Organic solute transport protein 1	OSCP1	Oscp1
gene10102	7176.CPIJ014618-PA	A	snRNP Sm proteins	LSM8	LSM
gene10103	7176.CPIJ005084-PA, 7227.FBpp0083128	S, S	Coiled-coil domain-containing protein 124, Coiled-coil domain-containing protein 124	CCDC124, CCDC124	Ccdc124, Ccdc124
gene10104	NA, 7176.CPIJ005083-PA	NA, A	NA, Splicing Factor Motif, present in Prp18 and Pr04	NA, PRPF18	NA, PRP4,Prp18
gene10105	NA, NA	NA, NA	NA, NA	NA, NA	NA, NA
gene10106	NA, NA, NA, NA, NA, 7176.CPIJ005081-PA	NA, NA, NA, NA, NA, S	NA, NA, NA, NA, NA, Cadherin repeats.	NA, NA, NA, NA, NA, -	NA, NA, NA, NA, NA, Cadherin
gene10107	NA, NA, NA, 136037.KDR22033, 7668.SPU_012113-tr, 7176.CPIJ006511-PA, NA	NA, NA, NA, EG, EG, EG, NA	NA, NA, NA, Solute carrier family 35 member, pyrimidine nucleotide-sugar transmembrane transport, EamA-like transporter family, NA	NA, NA, NA, SLC35F5, SLC35F5, SLC35F5, NA	NA, NA, NA, EamA, EamA, EamA, NA
gene10108	7176.CPIJ013064-PA, 7176.CPIJ013064-PA	S, S	Serine threonine-protein kinase, Serine threonine-protein kinase	-, -	-, -
gene10109	NA, 7176.CPIJ013065-PA	NA, T	NA, Protein tyrosine kinase	NA, WNK2	NA, OSR1_C,Pkinase
gene1011	34740.HMEL016792-PA, 7176.CPIJ003277-PA	A, A	Component of the U1 snRNP, which is essential for recognition of the pre-mRNA 5' splice-site and the subsequent assembly of the spliceosome. U1-C is directly involved in initial 5' splice-site recognition for both constitutive and regulated alternative splicing. The interaction with the 5' splice-site seems to precede base-pairing between the pre-mRNA and the U1 snRNA, U1 snRNP, which is essentia…	SNRPC, SNRPC	zf-U1, zf-U1
gene10110	NA, 7165.AGAP011230-PA	NA, D	NA, Fibrinogen and fibronectin	NA, -	NA, Fibrinogen_C
gene10111	121225.PHUM475240-PA, NA, 7176.CPIJ003974-PA	O, NA, O	Leucine rich repeat, NA, Leucine rich repeat	LRSAM1, NA, LRSAM1	LRR_8,SAM_1,SAM_2,zf-C3HC4_3, NA, LRR_8,SAM_1,SAM_2,zf-C3HC4_3
gene10112	7176.CPIJ003973-PA	O	Trypsin-like peptidase domain	TYSND1	Trypsin_2
gene10113	7176.CPIJ001890-PA	T	Protein-tyrosine phosphatase	-	Peptidase_M19,Y_phosphatase
gene10114	7176.CPIJ017558-PA	T	Defective proboscis extension response	-	I-set,Ig_3,ig
gene10115	NA, NA, NA, NA, NA, NA	NA, NA, NA, NA, NA, NA	NA, NA, NA, NA, NA, NA	NA, NA, NA, NA, NA, NA	NA, NA, NA, NA, NA, NA
gene10116	NA, NA	NA, NA	NA, NA	NA, NA	NA, NA
gene10117	7176.CPIJ002865-PA, NA, NA, NA, 29073.XP_008699405.1, NA, NA, NA, 176946.XP_007441579.1, NA, NA, NA	P, NA, NA, NA, P, NA, NA, NA, P, NA, NA, NA	Potassium, NA, NA, NA, Potassium voltage-gated channel, subfamily H, NA, NA, NA, potassium voltage-gated channel, subfamily H, NA, NA, NA	KCNH5, NA, NA, NA, KCNH1, NA, NA, NA, KCNH5, NA, NA, NA	Ion_trans,PAS_9,cNMP_binding, NA, NA, NA, Ion_trans,PAS_9,cNMP_binding, NA, NA, NA, Ion_trans,PAS_9,cNMP_binding, NA, NA, NA
gene10118	NA, NA, 7176.CPIJ002866-PA	NA, NA, P	NA, NA, Potassium	NA, NA, KCNH5	NA, NA, Ion_trans,PAS_9,cNMP_binding
gene10119	NA, NA, NA, 7176.CPIJ019782-PA, 7176.CPIJ019782-PA	NA, NA, NA, I, I	NA, NA, NA, Gustatory receptor which mediates acceptance or avoidance behavior, depending on its substrates, Gustatory receptor which mediates acceptance or avoidance behavior, depending on its substrates	NA, NA, NA, -, -	NA, NA, NA, 7tm_7, 7tm_7
gene1012	NA, NA, NA, NA, NA	NA, NA, NA, NA, NA	NA, NA, NA, NA, NA	NA, NA, NA, NA, NA	NA, NA, NA, NA, NA
gene10120	NA, NA, NA, NA, NA, NA, NA	NA, NA, NA, NA, NA, NA, NA	NA, NA, NA, NA, NA, NA, NA	NA, NA, NA, NA, NA, NA, NA	NA, NA, NA, NA, NA, NA, NA
gene10121	7176.CPIJ001709-PA, NA, NA, NA	S, NA, NA, NA	Domain present in PSD-95, Dlg, and ZO-1/2., NA, NA, NA	-, NA, NA, NA	PDZ, NA, NA, NA
gene10122	NA, NA, NA, NA	NA, NA, NA, NA	NA, NA, NA, NA	NA, NA, NA, NA	NA, NA, NA, NA
gene10123	7176.CPIJ016910-PA, NA, NA, NA, NA, 7176.CPIJ016910-PA	G, NA, NA, NA, NA, G	Beta-hexosaminidase, NA, NA, NA, NA, Beta-hexosaminidase	HEXB, NA, NA, NA, NA, HEXB	Glyco_hydro_20,Glycohydro_20b2, NA, NA, NA, NA, Glyco_hydro_20,Glycohydro_20b2
gene10124	7176.CPIJ010328-PA, NA	J, NA	ribosomal protein, L51, NA	MRPL51, NA	MRP-L51, NA
gene10125	NA, NA, 7234.FBpp0188816, 7668.SPU_024489-tr, NA	NA, NA, O, O, NA	NA, NA, It is involved in the biological process described with proteolysis, mitochondrial protein processing, NA	NA, NA, AFG3L2, AFG3L2, NA	NA, NA, AAA,FtsH_ext,Peptidase_M41, AAA,FtsH_ext,Peptidase_M41, NA
gene10126	NA, 7176.CPIJ016104-PA	NA, O	NA, Belongs to the peptidase S1 family	NA, -	NA, Trypsin
gene10127	NA, NA, 7176.CPIJ005335-PA	NA, NA, MO	NA, NA, Phosphatidylinositol-glycan biosynthesis class S protein	NA, NA, PIGS	NA, NA, PIG-S
gene10128	NA, NA, NA, NA, NA	NA, NA, NA, NA, NA	NA, NA, NA, NA, NA	NA, NA, NA, NA, NA	NA, NA, NA, NA, NA
gene10129	NA, NA	NA, NA	NA, NA	NA, NA	NA, NA
gene1013	NA, NA, NA	NA, NA, NA	NA, NA, NA	NA, NA, NA	NA, NA, NA
gene10130	NA	NA	NA	NA	NA
gene10131	NA, 7176.CPIJ009726-PA	NA, -	NA, -	NA, -	NA, -
gene10132	NA, NA, NA, NA	NA, NA, NA, NA	NA, NA, NA, NA	NA, NA, NA, NA	NA, NA, NA, NA
gene10133	7176.CPIJ013241-PA	-	-	-	-
gene10134	NA, NA	NA, NA	NA, NA	NA, NA	NA, NA
gene10135	NA, NA, 12957.ACEP10779-PA, NA, 7176.CPIJ002534-PA	NA, NA, P, NA, P	NA, NA, Sodium:solute symporter family, NA, Belongs to the sodium solute symporter (SSF) (TC 2.A.21) family	NA, NA, -, NA, -	NA, NA, SSF, NA, SSF
gene10136	7176.CPIJ010331-PA, NA	D, NA	Nucleotidyltransferase domain, NA	-, NA	NTP_transf_2,PAP_assoc,RRM_1, NA
gene10137	NA, 7176.CPIJ010329-PA, NA, 7176.CPIJ010330-PA, NA	NA, UY, NA, UY, NA	NA, Importin beta-3, NA, Importin beta-3, NA	NA, IPO5, NA, IPO5, NA	NA, HEAT,HEAT_2,HEAT_EZ,IBN_N, NA, HEAT,HEAT_2,HEAT_EZ,IBN_N, NA
gene10138	7176.CPIJ018971-PA, NA, 7176.CPIJ018971-PA	-, NA, -	-, NA, -	-, NA, -	-, NA, -
gene10139	NA, NA, NA	NA, NA, NA	NA, NA, NA	NA, NA, NA	NA, NA, NA
gene1014	7176.CPIJ003280-PA, NA, NA, NA, NA, 7159.AAEL013524-PA	-, NA, NA, NA, NA, -	-, NA, NA, NA, NA, -	-, NA, NA, NA, NA, -	Zona_pellucida, NA, NA, NA, NA, Zona_pellucida
gene10140	NA, 43151.ADAC010080-PA	NA, S	NA, salivary protein	NA, -	NA, PBP_GOBP
gene10141	7176.CPIJ004651-PA	J	Transcription initiation factor TFIID subunit 8	TAF8	Bromo_TP,TAF8_C
gene10142	NA	NA	NA	NA	NA
gene10143	NA, NA, 7176.CPIJ013749-PA	NA, NA, I	NA, NA, Belongs to the fatty acid desaturase type 1 family	NA, NA, -	NA, NA, FA_desaturase
gene10144	7176.CPIJ010923-PA	T	Putative GTPase activating protein for Arf	-	ArfGap
gene10145	7176.CPIJ004474-PA, NA	K, NA	Lim domain binding protein, NA	LDB2, NA	LIM_bind, NA
gene10146	7176.CPIJ000078-PA, 7176.CPIJ000078-PA, NA, NA	H, H, NA, NA	Belongs to the FPP GGPP synthase family, Belongs to the FPP GGPP synthase family, NA, NA	FDPS, FDPS, NA, NA	RUN,SH3_9,polyprenyl_synt, RUN,SH3_9,polyprenyl_synt, NA, NA
gene10147	7159.AAEL006575-PA, NA, NA	T, NA, NA	troponin C, NA, NA	-, NA, NA	EF-hand_1,EF-hand_7, NA, NA
gene10148	NA, NA, NA, NA, NA, NA, 7176.CPIJ014404-PA, 7176.CPIJ014404-PA, NA	NA, NA, NA, NA, NA, NA, Z, Z, NA	NA, NA, NA, NA, NA, NA, Slit-robo rho GTPase activating protein, Slit-robo rho GTPase activating protein, NA	NA, NA, NA, NA, NA, NA, SRGAP1, SRGAP1, NA	NA, NA, NA, NA, NA, NA, FCH,RhoGAP,SH3_1,SH3_2, FCH,RhoGAP,SH3_1,SH3_2, NA
gene10149	NA	NA	NA	NA	NA
gene1015	NA, NA, NA, NA	NA, NA, NA, NA	NA, NA, NA, NA	NA, NA, NA, NA	NA, NA, NA, NA
gene10150	NA, NA	NA, NA	NA, NA	NA, NA	NA, NA
gene10151	NA, NA	NA, NA	NA, NA	NA, NA	NA, NA
gene10152	NA, NA, NA, NA, NA, NA, NA, NA, NA, NA, 7176.CPIJ006029-PA, 7176.CPIJ006029-PA	NA, NA, NA, NA, NA, NA, NA, NA, NA, NA, S, S	NA, NA, NA, NA, NA, NA, NA, NA, NA, NA, Serine aminopeptidase, S33, Serine aminopeptidase, S33	NA, NA, NA, NA, NA, NA, NA, NA, NA, NA, ABHD12B, ABHD12B	NA, NA, NA, NA, NA, NA, NA, NA, NA, NA, Abhydrolase_1,Hydrolase_4, Abhydrolase_1,Hydrolase_4
gene10153	7176.CPIJ001268-PA, NA, 7176.CPIJ001268-PA	CH, NA, CH	belongs to the flavoprotein pyridine nucleotide cytochrome reductase family, NA, belongs to the flavoprotein pyridine nucleotide cytochrome reductase family	CYB5R3, NA, CYB5R3	FAD_binding_6,NAD_binding_1, NA, FAD_binding_6,NAD_binding_1
gene10154	NA, NA, NA	NA, NA, NA	NA, NA, NA	NA, NA, NA	NA, NA, NA
gene10155	NA, NA, NA, 7159.AAEL007917-PA	NA, NA, NA, S	NA, NA, NA, Sarcolemmal associated protein	NA, NA, NA, -	NA, NA, NA, Nuf2
gene10156	7176.CPIJ005745-PA, 7176.CPIJ005745-PA	S, S	Belongs to the membrane-bound acyltransferase family, Belongs to the membrane-bound acyltransferase family	LPCAT3, LPCAT3	MBOAT, MBOAT
gene10157	NA, NA, NA	NA, NA, NA	NA, NA, NA	NA, NA, NA	NA, NA, NA
gene10158	NA	NA	NA	NA	NA
gene10159	7176.CPIJ011907-PA, NA, 43151.ADAC005788-PA	S, NA, S	Mitochondrial calcium uniporter, NA, Mitochondrial calcium uniporter	MCU, NA, MCU	MCU, NA, MCU
gene1016	7176.CPIJ003282-PA, NA, 7176.CPIJ003282-PA	O, NA, O	Tissue inhibitor of metalloproteinase family., NA, Tissue inhibitor of metalloproteinase family.	TIMP3, NA, TIMP3	TIMP, NA, TIMP
gene10160	NA, 7176.CPIJ000201-PA	NA, -	NA, -	NA, -	NA, -
gene10161	7176.CPIJ000200-PA, NA, NA	O, NA, NA	Golgi CORVET complex core vacuolar protein 8, NA, NA	VPS8, NA, NA	Clathrin,Vps8, NA, NA
gene10162	7176.CPIJ000199-PA	S	Polysaccharide biosynthesis	PBDC1	Polysacc_synt_4
gene10163	7176.CPIJ004196-PA	S	actin filament reorganization	FRY	MOR2-PAG1_C,MOR2-PAG1_N,MOR2-PAG1_mid
gene10164	7176.CPIJ004197-PA	S	actin filament reorganization	FRY	MOR2-PAG1_C,MOR2-PAG1_N,MOR2-PAG1_mid
gene10165	NA	NA	NA	NA	NA
gene10166	NA, NA, 7370.XP_005188956.1, NA	NA, NA, E, NA	NA, NA, carboxy-lyase activity. It is involved in the biological process described with carboxylic acid metabolic process, NA	NA, NA, GADL1, NA	NA, NA, Pyridoxal_deC, NA
gene10167	NA, NA, NA, NA, 7176.CPIJ006289-PA, NA	NA, NA, NA, NA, U, NA	NA, NA, NA, NA, Belongs to the nonaspanin (TM9SF) (TC 9.A.2) family, NA	NA, NA, NA, NA, TM9SF4, NA	NA, NA, NA, NA, EMP70, NA
gene10168	7176.CPIJ009211-PA	S	Ribosome inactivating protein	-	RIP
gene10169	7176.CPIJ009213-PA, NA, 7176.CPIJ009213-PA	-, NA, -	-, NA, -	-, NA, -	-, NA, -
gene1017	NA	NA	NA	NA	NA
gene10170	NA, 7176.CPIJ010570-PA	NA, O	NA, Mitochondrial intermediate peptidase	NA, MIPEP	NA, Peptidase_M3
gene10171	NA, NA, NA, NA, NA	NA, NA, NA, NA, NA	NA, NA, NA, NA, NA	NA, NA, NA, NA, NA	NA, NA, NA, NA, NA
gene10172	7176.CPIJ012997-PA	K	DNA- binding	LCORL	DUF4553,HTH_psq
gene10173	7176.CPIJ005996-PA	-	-	-	-
gene10174	NA, NA, NA, 7176.CPIJ005997-PA	NA, NA, NA, A	NA, NA, NA, RNA recognition motif	NA, NA, NA, RBM42	NA, NA, NA, RRM_1
gene10175	NA, NA	NA, NA	NA, NA	NA, NA	NA, NA
gene10176	NA	NA	NA	NA	NA
gene10177	NA, NA, NA, 7176.CPIJ017544-PA	NA, NA, NA, S	NA, NA, NA, Acyltransferase family	NA, NA, NA, -	NA, NA, NA, Acyl_transf_3
gene10178	7176.CPIJ017546-PA	S	Hypoxia induced protein conserved region	HIGD1C	HIG_1_N
gene10179	7176.CPIJ018973-PA, NA	-, NA	-, NA	-, NA	-, NA
gene1018	7176.CPIJ003284-PA	-	-	-	-
gene10180	NA, 7176.CPIJ018485-PA	NA, S	NA, Vitelline membrane protein	NA, -	NA, -
gene10181	NA, NA, NA	NA, NA, NA	NA, NA, NA	NA, NA, NA	NA, NA, NA
gene10182	7176.CPIJ006158-PA, NA	I, NA	Enoyl-CoA hydratase/isomerase, NA	ECHDC3, NA	ECH_1, NA
gene10183	NA	NA	NA	NA	NA
gene10184	NA, 7176.CPIJ005599-PA	NA, O	NA, negative regulation of histone ubiquitination	NA, UBR5	NA, E3_UbLigase_EDD,HECT,PABP
gene10185	NA, 7176.CPIJ017262-PA	NA, O	NA, negative regulation of histone ubiquitination	NA, UBR5	NA, E3_UbLigase_EDD,HECT,PABP
gene10186	NA, NA, NA, NA	NA, NA, NA, NA	NA, NA, NA, NA	NA, NA, NA, NA	NA, NA, NA, NA
gene10187	7176.CPIJ011165-PA, NA, 7176.CPIJ011165-PA	S, NA, S	Protein Family FAM117, NA, Protein Family FAM117	FAM117B, NA, FAM117B	FAM117, NA, FAM117
gene10188	7176.CPIJ011166-PA	A	Zinc finger protein	-	zf-met
gene10189	NA, NA	NA, NA	NA, NA	NA, NA	NA, NA
gene1019	NA, NA, 7176.CPIJ003285-PA	NA, NA, S	NA, NA, Domain of unknown function (DUF4490)	NA, NA, C9orf116	NA, NA, DUF4490
gene10190	7176.CPIJ011167-PA	A	Zinc finger protein	-	zf-met
gene10191	7176.CPIJ018795-PA, NA	S, NA	salivary protein, NA	-, NA	MBF2, NA
gene10192	7176.CPIJ018796-PA	S	Acyltransferase family	-	Acyl_transf_3
gene10193	7176.CPIJ010776-PA	S	Transcription coactivator activity. It is involved in the biological process described with positive regulation of transcription from RNA polymerase II promoter	-	MamL-1
gene10194	NA, 12957.ACEP12048-PA, 7176.CPIJ001330-PA, NA	NA, P, P, NA	NA, Calcium ion binding, EF-hand domain pair, NA	NA, MICU3, MICU3, NA	NA, EF-hand_8, EF-hand_8, NA
gene10195	NA, 7159.AAEL012770-PA	NA, Q	NA, cytochrome P450	NA, -	NA, p450
gene10196	7176.CPIJ009765-PA	GMW	Exostosin family	-	Exostosin
gene10197	NA, NA	NA, NA	NA, NA	NA, NA	NA, NA
gene10198	7176.CPIJ002833-PA	-	-	-	-
gene10199	7176.CPIJ002832-PA	-	-	-	-
gene102	7176.CPIJ009500-PA, NA, 7176.CPIJ009500-PA	S, NA, S	Zinc finger protein, NA, Zinc finger protein	-, NA, -	zf-AD,zf-C2H2,zf-C2H2_6, NA, zf-AD,zf-C2H2,zf-C2H2_6
gene1020	NA, NA, NA, 6669.EFX76613, NA, NA, NA, NA, NA	NA, NA, NA, U, NA, NA, NA, NA, NA	NA, NA, NA, Rab GTPase activator activity. It is involved in the biological process described with regulation of Rab GTPase activity, NA, NA, NA, NA, NA	NA, NA, NA, TBC1D30, NA, NA, NA, NA, NA	NA, NA, NA, DUF4682,RabGAP-TBC, NA, NA, NA, NA, NA
gene10200	NA, NA, NA, 7176.CPIJ002831-PA, 7165.AGAP010383-PA	NA, NA, NA, E, E	NA, NA, NA, POT family, POT family	NA, NA, NA, SLC15A1, SLC15A1	NA, NA, NA, PTR2, PTR2
gene10201	NA, 7176.CPIJ011452-PA, NA, NA	NA, L, NA, NA	NA, DNA helicase, NA, NA	NA, XRCC5, NA, NA	NA, Ku,Ku_C,Ku_N,Ku_PK_bind, NA, NA
gene10202	7176.CPIJ011451-PA, NA, NA	-, NA, NA	-, NA, NA	-, NA, NA	-, NA, NA
gene10203	NA, NA, 7176.CPIJ011450-PA	NA, NA, -	NA, NA, -	NA, NA, -	NA, NA, -
gene10204	NA, 7176.CPIJ011449-PA, NA	NA, J, NA	NA, 39S ribosomal protein L13, mitochondrial, NA	NA, MRPL13, NA	NA, Ribosomal_L13, NA
gene10205	NA, NA, NA, NA, NA, NA, 43151.ADAC005868-PA, NA, NA, NA	NA, NA, NA, NA, NA, NA, I, NA, NA, NA	NA, NA, NA, NA, NA, NA, Catalyzes the reduction of fatty acyl-CoA to fatty alcohols, NA, NA, NA	NA, NA, NA, NA, NA, NA, -, NA, NA, NA	NA, NA, NA, NA, NA, NA, NAD_binding_4,Sterile, NA, NA, NA
gene10206	7176.CPIJ001842-PA	J	Initiation factor	MTIF2	GTP_EFTU,IF-2
gene10207	NA	NA	NA	NA	NA
gene10208	NA, 7230.FBpp0161548	NA, T	NA, Immunoglobulin V-set domain	NA, LSAMP	NA, I-set,Ig_3
gene10209	NA, NA	NA, NA	NA, NA	NA, NA	NA, NA
gene1021	7165.AGAP003321-PA, NA, NA, 43179.ENSSTOP00000014117, 9258.ENSOANP00000001721, 9258.ENSOANP00000001721, 9713.XP_006742347.1	E, NA, NA, E, E, E, E	The glycine cleavage system catalyzes the degradation of glycine, NA, NA, Glycine dehydrogenase (decarboxylating), glycine dehydrogenase (decarboxylating) activity, glycine dehydrogenase (decarboxylating) activity, Glycine dehydrogenase (decarboxylating)	GLDC, NA, NA, GLDC, GLDC, GLDC, GLDC	GDC-P, NA, NA, GDC-P, GDC-P, GDC-P, GDC-P
gene10210	NA, NA	NA, NA	NA, NA	NA, NA	NA, NA
gene10211	7029.ACYPI27024-PA, NA, 7176.CPIJ015949-PA	S, NA, S	protein dimerization activity, NA, protein dimerization activity	-, NA, -	Dimer_Tnp_hAT, NA, Dimer_Tnp_hAT
gene10212	7176.CPIJ008962-PA, NA	G, NA	Major royal jelly protein, NA	Y-g2, NA	MRJP, NA
gene10213	NA	NA	NA	NA	NA
gene10214	NA, NA, NA, 7176.CPIJ005507-PA	NA, NA, NA, S	NA, NA, NA, zinc finger	NA, NA, NA, -	NA, NA, NA, zf-met
gene10215	NA, NA, NA	NA, NA, NA	NA, NA, NA	NA, NA, NA	NA, NA, NA
gene10216	NA, 7994.ENSAMXP00000004513, 7176.CPIJ007196-PA	NA, O, O	NA, Hypoxia up-regulated, Belongs to the heat shock protein 70 family	NA, HYOU1, HYOU1	NA, HSP70, HSP70
gene10217	NA, 246437.XP_006162897.1, 7176.CPIJ009904-PA	NA, I, I	NA, phosphatidate cytidylyltransferase activity, Belongs to the CDS family	NA, CDS2, CdsA	NA, CTP_transf_1, CTP_transf_1
gene10218	7176.CPIJ006042-PA	T	P21-activated kinase	Pak3	PBD,Pkinase
gene10219	7176.CPIJ006043-PA, 7176.CPIJ006043-PA, NA	C, C, NA	FAD binding domain, FAD binding domain, NA	MTRR, MTRR, NA	FAD_binding_1,Flavodoxin_1,NAD_binding_1, FAD_binding_1,Flavodoxin_1,NAD_binding_1, NA
gene1022	NA	NA	NA	NA	NA
gene10220	7176.CPIJ009285-PA	A	Brix	F44G4.1	Brix
gene10221	NA, NA, 7176.CPIJ007879-PA	NA, NA, A	NA, NA, RNA recognition motif	NA, NA, ENOX2	NA, NA, RRM_1
gene10222	NA, 7176.CPIJ007878-PA, NA, NA	NA, Z, NA, NA	NA, Dynein intermediate chain, NA, NA	NA, DNAI2, NA, NA	NA, -, NA, NA
gene10223	7176.CPIJ008151-PA	PT	7 transmembrane sweet-taste receptor of 3 GCPR	-	7tm_3
gene10224	7176.CPIJ012089-PA, 7176.CPIJ012089-PA, NA	-, -, NA	-, -, NA	-, -, NA	-, -, NA
gene10225	NA, NA, NA, NA	NA, NA, NA, NA	NA, NA, NA, NA	NA, NA, NA, NA	NA, NA, NA, NA
gene10226	NA	NA	NA	NA	NA
gene10227	7176.CPIJ005613-PA	J	Belongs to the eukaryotic ribosomal protein eL38 family	RPL38	Ribosomal_L38e
gene10228	NA, 7176.CPIJ005611-PA	NA, O	NA, OST3 / OST6 family, transporter family	NA, TUSC3	NA, OST3_OST6
gene10229	7176.CPIJ005609-PA	T	Arfaptin-like domain	PICK1	Arfaptin,PDZ
gene1023	7176.CPIJ016798-PA	S	Cadherins are calcium-dependent cell adhesion proteins	hmr-1	Cadherin,Cadherin_C,EGF,Laminin_G_2,hEGF
gene10230	7176.CPIJ009644-PA, 7668.SPU_004239-tr	DO, DO	Anaphase-promoting complex, cyclosome, subunit 4, anaphase-promoting complex-dependent catabolic process	ANAPC4, ANAPC4	ANAPC4,ANAPC4_WD40, ANAPC4,ANAPC4_WD40
gene10231	7234.FBpp0188354, NA	A, NA	It is involved in the biological process described with mRNA cleavage, NA	CPSF2, NA	Beta-Casp,CPSF100_C,Lactamase_B_6,RMMBL, NA
gene10232	7176.CPIJ009642-PA, NA	S, NA	Immunophilin FKBP46, NA	-, NA	-, NA
gene10233	NA, NA, NA, NA, NA, NA, NA, NA, 43151.ADAC002482-PA	NA, NA, NA, NA, NA, NA, NA, NA, O	NA, NA, NA, NA, NA, NA, NA, NA, Class A Scavenger Receptor (SRCR domain) with Serine Protease domain	NA, NA, NA, NA, NA, NA, NA, NA, CORIN	NA, NA, NA, NA, NA, NA, NA, NA, Fz,Ldl_recept_a,SRCR_2,Trypsin
gene10234	NA, NA, 7176.CPIJ006081-PA, NA, NA	NA, NA, O, NA, NA	NA, NA, Belongs to the peptidase S1 family, NA, NA	NA, NA, -, NA, NA	NA, NA, Trypsin, NA, NA
gene10235	7176.CPIJ013541-PA	-	-	-	-
gene10236	NA, NA, NA	NA, NA, NA	NA, NA, NA	NA, NA, NA	NA, NA, NA
gene10237	7176.CPIJ017873-PA	-	-	-	-
gene10238	7176.CPIJ013386-PA	O	Zinc-dependent metalloprotease	-	Astacin
gene10239	28377.ENSACAP00000001691, NA, 7176.CPIJ013387-PA, NA, NA	S, NA, S, NA, NA	protein transport, NA, protein transport, NA, NA	C16orf62, NA, C16orf62, NA, NA	Vps35, NA, Vps35, NA, NA
gene1024	NA, NA, NA, 7176.CPIJ014461-PA, 43151.ADAC007294-PA	NA, NA, NA, O, O	NA, NA, NA, Mannosyltransferase 1, Mannosyltransferase 1	NA, NA, NA, POMT2, POMT2	NA, NA, NA, MIR,PMT,PMT_4TMC, MIR,PMT,PMT_4TMC
gene10240	NA, NA	NA, NA	NA, NA	NA, NA	NA, NA
gene10241	NA, NA, NA, NA	NA, NA, NA, NA	NA, NA, NA, NA	NA, NA, NA, NA	NA, NA, NA, NA
gene10242	NA, 7176.CPIJ012659-PA	NA, S	NA, Domain of unknown function (DUF4706)	NA, C1orf198	NA, DUF4706
gene10243	7176.CPIJ002898-PA, 7176.CPIJ002898-PA	T, T	5'-AMP-activated protein kinase catalytic, 5'-AMP-activated protein kinase catalytic	PRKAA1, PRKAA1	AdenylateSensor,Pkinase, AdenylateSensor,Pkinase
gene10244	NA, 7176.CPIJ002899-PA, NA, NA	NA, A, NA, NA	NA, ATP-dependent RNA helicase, NA, NA	NA, DHX37, NA, NA	NA, DEAD,HA2,Helicase_C,OB_NTP_bind, NA, NA
gene10245	NA, NA	NA, NA	NA, NA	NA, NA	NA, NA
gene10246	NA, NA, 7176.CPIJ013410-PA, 10181.XP_004904134.1	NA, NA, T, T	NA, NA, Receptor tyrosine phosphatase type r2a, chondroitin sulfate binding	NA, NA, PTPRD, PTPRS	NA, NA, I-set,Ig_3,Y_phosphatase,fn3, I-set,Ig_3,Y_phosphatase,fn3
gene10247	NA, NA, NA	NA, NA, NA	NA, NA, NA	NA, NA, NA	NA, NA, NA
gene10248	NA, NA, NA, NA	NA, NA, NA, NA	NA, NA, NA, NA	NA, NA, NA, NA	NA, NA, NA, NA
gene10249	NA, NA, NA, NA, NA, NA	NA, NA, NA, NA, NA, NA	NA, NA, NA, NA, NA, NA	NA, NA, NA, NA, NA, NA	NA, NA, NA, NA, NA, NA
gene1025	NA, NA, 7176.CPIJ014460-PA	NA, NA, K	NA, NA, transcription factor with a role in the retinal determination (RD) network. Contributes to differentiation of antenna-specific characteristics (By similarity)	NA, NA, dan	NA, NA, CENP-B_N
gene10250	NA, NA, NA, NA	NA, NA, NA, NA	NA, NA, NA, NA	NA, NA, NA, NA	NA, NA, NA, NA
gene10251	NA, NA, NA	NA, NA, NA	NA, NA, NA	NA, NA, NA	NA, NA, NA
gene10252	NA, NA	NA, NA	NA, NA	NA, NA	NA, NA
gene10253	7176.CPIJ018343-PA	T	It is involved in the biological process described with signal transduction	TOLL6	LRR_5,LRR_8,TIR,TIR_2
gene10254	7176.CPIJ000943-PA, NA	-, NA	-, NA	-, NA	WH1, NA
gene10255	7176.CPIJ013172-PA	G	Alpha-amylase domain	Mal-B1	Alpha-amylase,SLC3A2_N
gene10256	7176.CPIJ013171-PA	G	Alpha-amylase domain	Mal-B2	Alpha-amylase,SLC3A2_N
gene10257	7176.CPIJ013170-PA, 7176.CPIJ013170-PA, 7176.CPIJ013170-PA	G, G, G	Alpha-amylase domain, Alpha-amylase domain, Alpha-amylase domain	Mal-B2, Mal-B2, Mal-B2	Alpha-amylase,SLC3A2_N, Alpha-amylase,SLC3A2_N, Alpha-amylase,SLC3A2_N
gene10258	7176.CPIJ001764-PA	S	Animal haem peroxidase	HPX2	An_peroxidase
gene10259	NA, 7176.CPIJ014562-PA	NA, D	NA, Electron transfer DM13	NA, -	NA, DM13,DOMON
gene1026	NA, 7176.CPIJ016846-PA	NA, Q	NA, cytochrome P450	NA, Cyp6a9	NA, p450
gene10260	NA, 7176.CPIJ009795-PA	NA, K	NA, helix loop helix domain	NA, MYC	NA, HLH,Myc-LZ,Myc_N
gene10261	NA, NA	NA, NA	NA, NA	NA, NA	NA, NA
gene10262	7176.CPIJ011793-PA, NA	J, NA	TH1 protein, NA	NELFCD, NA	TH1, NA
gene10263	NA, NA	NA, NA	NA, NA	NA, NA	NA, NA
gene10264	7176.CPIJ015721-PA, NA, NA, NA, NA, NA, NA	S, NA, NA, NA, NA, NA, NA	Gustatory receptor, NA, NA, NA, NA, NA, NA	Gr61a, NA, NA, NA, NA, NA, NA	Trehalose_recp, NA, NA, NA, NA, NA, NA
gene10265	NA, NA, NA, 7176.CPIJ013956-PA, NA	NA, NA, NA, I, NA	NA, NA, NA, Plays a role in the sugar gustatory response, NA	NA, NA, NA, Gr61a, NA	NA, NA, NA, Trehalose_recp, NA
gene10266	7176.CPIJ016478-PA	S	Myb/SANT-like DNA-binding domain	-	Myb_DNA-bind_4
gene10267	7176.CPIJ016477-PA, NA	-, NA	-, NA	-, NA	-, NA
gene10268	7176.CPIJ016476-PA, NA	T, NA	MIT (microtubule interacting and transport) domain, NA	ULK3, NA	MIT,Pkinase, NA
gene10269	NA, NA, NA, NA	NA, NA, NA, NA	NA, NA, NA, NA	NA, NA, NA, NA	NA, NA, NA, NA
gene1027	7176.CPIJ019702-PA, NA	Q, NA	cytochrome P450, NA	Cyp6a9, NA	p450, NA
gene10270	7159.AAEL017998-PA, NA, NA	-, NA, NA	-, NA, NA	-, NA, NA	-, NA, NA
gene10271	NA, NA, 7176.CPIJ010825-PA	NA, NA, S	NA, NA, Insect cuticle protein	NA, NA, -	NA, NA, Chitin_bind_4
gene10272	NA, NA	NA, NA	NA, NA	NA, NA	NA, NA
gene10273	NA, 7176.CPIJ016226-PA	NA, -	NA, -	NA, -	NA, -
gene10274	NA, 400682.PAC_15710109, NA	NA, G, NA	NA, glucose-1,6-bisphosphate synthase activity, NA	NA, PGM2, NA	NA, PGM_PMM_I,PGM_PMM_II,PGM_PMM_III,PGM_PMM_IV, NA
gene10275	NA, NA, 7176.CPIJ015715-PA	NA, NA, I	NA, NA, AMP dependent ligase	NA, NA, -	NA, NA, AMP-binding,AMP-binding_C
gene10276	NA, NA, 7159.AAEL015615-PA	NA, NA, A	NA, NA, zinc finger	NA, NA, -	NA, NA, -
gene10277	7176.CPIJ012660-PA	S	Zinc finger, C2H2 type	-	zf-C2H2,zf-C2H2_6
gene10278	NA, 7176.CPIJ012543-PA	NA, P	NA, Belongs to the amiloride-sensitive sodium channel (TC 1.A.6) family	NA, -	NA, ASC
gene10279	7176.CPIJ012545-PA, NA	P, NA	Belongs to the amiloride-sensitive sodium channel (TC 1.A.6) family, NA	-, NA	ASC, NA
gene1028	7176.CPIJ016849-PA, NA	Q, NA	cytochrome P450, NA	Cyp6a9, NA	p450, NA
gene10280	NA, NA, 7176.CPIJ012513-PA	NA, NA, O	NA, NA, Tetratricopeptide repeat protein	NA, NA, TTC4	NA, NA, -
gene10281	NA, NA, NA	NA, NA, NA	NA, NA, NA	NA, NA, NA	NA, NA, NA
gene10282	7176.CPIJ000134-PA, 7165.AGAP012445-PA, NA, NA	I, I, NA, NA	Phosphatidate phosphatase, Phosphatidate phosphatase, NA, NA	PPAP2A, PPAP2A, NA, NA	PAP2, PAP2, NA, NA
gene10283	NA, 7176.CPIJ009798-PA	NA, I	NA, PLD-like domain	NA, PLD6	NA, PLDc_2
gene10284	7176.CPIJ005370-PA, NA	-, NA	-, NA	-, NA	-, NA
gene10285	28737.XP_006896818.1, NA, NA, NA, NA, 7739.XP_002603606.1, NA, NA	T, NA, NA, NA, NA, T, NA, NA	apoptosis inhibitor, NA, NA, NA, NA, negative regulation of fibroblast apoptotic process, NA, NA	API5, NA, NA, NA, NA, API5, NA, NA	API5, NA, NA, NA, NA, API5, NA, NA
gene10286	7176.CPIJ005268-PA	C	Mediates the uptake of pyruvate into mitochondria	MPC2	MPC
gene10287	7176.CPIJ013691-PA	K	Component of the Mediator complex, a coactivator involved in the regulated transcription of nearly all RNA polymerase II-dependent genes. Mediator functions as a bridge to convey information from gene-specific regulatory proteins to the basal RNA polymerase II transcription machinery. Mediator is recruited to promoters by direct interactions with regulatory proteins and serves as a scaffold for t…	MED31	Med31
gene10288	7176.CPIJ013566-PA, NA, 7159.AAEL000672-PA, NA	D, NA, D, NA	Belongs to the cyclin family, NA, Belongs to the cyclin family, NA	-, NA, -, NA	Cyclin_C,Cyclin_N, NA, Cyclin_C,Cyclin_N, NA
gene10289	NA, 7176.CPIJ013564-PA, 7176.CPIJ013564-PA	NA, S, S	NA, transcription cofactor activity, transcription cofactor activity	NA, SUPT20H, SUPT20H	NA, Spt20, Spt20
gene1029	NA, 7176.CPIJ016850-PA	NA, Q	NA, Cytochrome P450	NA, Cyp6a9	NA, p450
gene10290	7176.CPIJ019085-PA	L	Anticodon binding domain	POLG2	HGTP_anticodon
gene10291	NA, 7176.CPIJ019084-PA	NA, L	NA, Origin recognition complex subunit	NA, ORC5	NA, AAA_16,ORC5_C
gene10292	7176.CPIJ005217-PA	G	Carbohydrate binding domain (family 32)	GNBP3	CBM39,Glyco_hydro_16
gene10293	7176.CPIJ013557-PA	G	Carbohydrate binding domain (family 32)	GNBP3	CBM39,Glyco_hydro_16
gene10294	NA, 7176.CPIJ005218-PA	NA, J	NA, Belongs to the class I-like SAM-binding methyltransferase superfamily. RNA M5U methyltransferase family	NA, TRMT2A	NA, Methyltransf_31,RRM_1,tRNA_U5-meth_tr
gene10295	NA, 103372.F4WZ54, 7245.FBpp0259460	NA, T, T	NA, Ligand for members of the frizzled family of seven transmembrane receptors, Ligand for members of the frizzled family of seven transmembrane receptors	NA, WNT1, WNT1	NA, wnt, wnt
gene10296	NA, 7176.CPIJ010661-PA, NA, NA	NA, T, NA, NA	NA, Type I phosphodiesterase / nucleotide pyrophosphatase, NA, NA	NA, PIGO, NA, NA	NA, Phosphodiest, NA, NA
gene10297	NA, NA, NA	NA, NA, NA	NA, NA, NA	NA, NA, NA	NA, NA, NA
gene10298	7176.CPIJ017878-PA	U	Sugar (and other) transporter	-	Sugar_tr
gene10299	7176.CPIJ017877-PA, NA	S, NA	Fibrinogen-related domains (FReDs), NA	FIBCD1, NA	Fibrinogen_C, NA
gene103	NA, 7176.CPIJ009501-PA	NA, J	NA, Ribosomal protein P0 is the functional equivalent of E.coli protein L10	NA, RPLP0	NA, Ribosomal_60s,Ribosomal_L10
gene1030	NA, 7159.AAEL009132-PA	NA, Q	NA, cytochrome P450	NA, Cyp6a9	NA, p450
gene10300	NA	NA	NA	NA	NA
gene10301	7176.CPIJ017103-PA, 7176.CPIJ017103-PA	S, S	Conserved hypothetical protein, Conserved hypothetical protein	-, -	DUF1091, DUF1091
gene10302	7176.CPIJ017905-PA, 7176.CPIJ017104-PA	S, S	Conserved hypothetical protein, Conserved hypothetical protein	-, -	DUF1091, DUF1091
gene10303	7176.CPIJ017106-PA	S	lysosomal protein catabolic process	-	-
gene10304	NA, NA, NA, NA	NA, NA, NA, NA	NA, NA, NA, NA	NA, NA, NA, NA	NA, NA, NA, NA
gene10305	NA, NA, NA	NA, NA, NA	NA, NA, NA	NA, NA, NA	NA, NA, NA
gene10306	7176.CPIJ017110-PA	Q	Fumarylacetoacetate (FAA) hydrolase family	FAHD1	FAA_hydrolase
gene10307	NA, NA, 7176.CPIJ016396-PA	NA, NA, K	NA, NA, FORKHEAD	NA, NA, FOXF2	NA, NA, Forkhead
gene10308	10224.XP_002739823.1, NA, 7165.AGAP000306-PA	B, NA, B	protein heterodimerization activity, NA, Histone H2A	H2AFZ, NA, H2AFZ	Histone,Histone_H2A_C, NA, Histone,Histone_H2A_C
gene10309	NA, NA	NA, NA	NA, NA	NA, NA	NA, NA
gene1031	7176.CPIJ016852-PA, 136037.KDQ65293, NA, NA, NA	Q, C, NA, NA, NA	cytochrome P450, iron ion binding, NA, NA, NA	Cyp6a9, -, NA, NA, NA	p450, p450, NA, NA, NA
gene10310	7176.CPIJ008493-PA	K	Utp25, U3 small nucleolar RNA-associated SSU processome protein 25	DIEXF	UTP25
gene10311	NA	NA	NA	NA	NA
gene10312	7176.CPIJ002221-PA	K	POU domain	-	Homeobox,Pou
gene10313	NA, NA	NA, NA	NA, NA	NA, NA	NA, NA
gene10314	7176.CPIJ012358-PA	S	zinc finger	-	-
gene10315	NA, NA, NA, NA, 7176.CPIJ008408-PA	NA, NA, NA, NA, O	NA, NA, NA, NA, Domain first found in C1r, C1s, uEGF, and bone morphogenetic protein.	NA, NA, NA, NA, -	NA, NA, NA, NA, CUB
gene10316	7159.AAEL009506-PA, 10224.XP_006812571.1, 7176.CPIJ006764-PA	J, J, J	40S ribosomal protein S20, ribosomal protein, 40S ribosomal protein S20	RPS20, RPS20, RPS20	Ribosomal_S10, Ribosomal_S10, Ribosomal_S10
gene10317	7176.CPIJ006762-PA, NA	O, NA	Gaa1-like, GPI transamidase component, NA	GPAA1, NA	Gaa1, NA
gene10318	NA, 7176.CPIJ006761-PA	NA, G	NA, Catalyzes the rate-limiting step of the oxidative pentose-phosphate pathway, which represents a route for the dissimilation of carbohydrates besides glycolysis	NA, G6PD	NA, G6PD_C,G6PD_N
gene10319	NA	NA	NA	NA	NA
gene1032	NA, 7176.CPIJ016856-PA	NA, Q	NA, cytochrome P450	NA, Cyp6a9	NA, p450
gene10320	NA, NA	NA, NA	NA, NA	NA, NA	NA, NA
gene10321	NA, NA, NA, NA, NA, NA	NA, NA, NA, NA, NA, NA	NA, NA, NA, NA, NA, NA	NA, NA, NA, NA, NA, NA	NA, NA, NA, NA, NA, NA
gene10322	NA, NA, 7176.CPIJ008547-PA	NA, NA, T	NA, NA, TIR domain	NA, NA, MYD88	NA, NA, Death,TIR,TIR_2
gene10323	NA, 7176.CPIJ016211-PA, 7176.CPIJ016211-PA, NA, NA	NA, I, I, NA, NA	NA, Plays a role in the sugar gustatory response, Plays a role in the sugar gustatory response, NA, NA	NA, Gr61a, Gr61a, NA, NA	NA, Trehalose_recp, Trehalose_recp, NA, NA
gene10324	NA, NA, NA, NA, NA, NA, NA, NA, NA, NA, NA	NA, NA, NA, NA, NA, NA, NA, NA, NA, NA, NA	NA, NA, NA, NA, NA, NA, NA, NA, NA, NA, NA	NA, NA, NA, NA, NA, NA, NA, NA, NA, NA, NA	NA, NA, NA, NA, NA, NA, NA, NA, NA, NA, NA
gene10325	7165.AGAP005610-PA	-	-	-	-
gene10326	NA, NA, 7176.CPIJ002307-PA	NA, NA, -	NA, NA, -	NA, NA, -	NA, NA, -
gene10327	7176.CPIJ016066-PA	S	Conserved hypothetical protein	-	NAM-associated
gene10328	NA	NA	NA	NA	NA
gene10329	NA, 7176.CPIJ009288-PA, NA, NA, NA, 32507.XP_006810074.1, NA	NA, D, NA, NA, NA, D, NA	NA, Calcium-activated chloride channel, NA, NA, NA, Anoctamin, NA	NA, ANO8, NA, NA, NA, ANO8, NA	NA, Anoctamin, NA, NA, NA, Anoctamin, NA
gene1033	NA, 7176.CPIJ016857-PA	NA, Q	NA, Cytochrome P450	NA, -	NA, p450
gene10330	NA, 43151.ADAC001973-PA, NA	NA, Q, NA	NA, short chain dehydrogenase, NA	NA, -, NA	NA, adh_short, NA
gene10331	NA, NA, NA, NA, 7176.CPIJ001995-PA, 7176.CPIJ001995-PA	NA, NA, NA, NA, A, A	NA, NA, NA, NA, Tap, RNA-binding, Tap, RNA-binding	NA, NA, NA, NA, NXF1, NXF1	NA, NA, NA, NA, NTF2,TAP_C,Tap-RNA_bind, NTF2,TAP_C,Tap-RNA_bind
gene10332	NA	NA	NA	NA	NA
gene10333	NA	NA	NA	NA	NA
gene10334	NA, NA	NA, NA	NA, NA	NA, NA	NA, NA
gene10335	7176.CPIJ015110-PA, NA, 7176.CPIJ015110-PA, NA	S, NA, S, NA	Synaptic vesicle protein, NA, Synaptic vesicle protein, NA	-, NA, -, NA	MFS_1,Sugar_tr, NA, MFS_1,Sugar_tr, NA
gene10336	13037.EHJ66356, 12957.ACEP16599-PA, NA, NA, NA, NA, 34740.HMEL007570-PA, NA	U, U, NA, NA, NA, NA, U, NA	Zinc ion binding. It is involved in the biological process described with, Sec23/Sec24 trunk domain, NA, NA, NA, NA, Sec23/Sec24 trunk domain, NA	SEC24B, SEC24B, NA, NA, NA, NA, SEC24B, NA	Gelsolin,Sec23_BS,Sec23_helical,Sec23_trunk,zf-Sec23_Sec24, Gelsolin,Sec23_BS,Sec23_helical,Sec23_trunk,zf-Sec23_Sec24, NA, NA, NA, NA, Gelsolin,Sec23_BS,Sec23_helical,Sec23_trunk,zf-Sec23_Sec24, NA
gene10337	NA, NA, NA	NA, NA, NA	NA, NA, NA	NA, NA, NA	NA, NA, NA
gene10338	NA, NA, NA, 7176.CPIJ007430-PA	NA, NA, NA, G	NA, NA, NA, It is involved in the biological process described with transmembrane transport	NA, NA, NA, -	NA, NA, NA, MFS_1,Sugar_tr
gene10339	NA, 7176.CPIJ009468-PA, NA, NA	NA, Q, NA, NA	NA, cytochrome P450, NA, NA	NA, -, NA, NA	NA, p450, NA, NA
gene1034	NA, 7176.CPIJ016858-PA, NA	NA, I, NA	NA, Odorant receptor, NA	NA, GPROR36, NA	NA, 7tm_6, NA
gene10340	NA, NA, NA	NA, NA, NA	NA, NA, NA	NA, NA, NA	NA, NA, NA
gene10341	NA, 7176.CPIJ011163-PA, NA, 7176.CPIJ003668-PA	NA, S, NA, T	NA, Zinc finger protein, NA, nucleic acid binding	NA, -, NA, -	NA, zf-AD,zf-C2H2,zf-C2H2_4,zf-C2H2_6,zf-met, NA, zf-AD,zf-C2H2,zf-C2H2_6,zf-met
gene10342	7176.CPIJ003673-PA	S	Zinc finger protein	-	zf-AD,zf-C2H2,zf-C2H2_4,zf-C2H2_6,zf-met
gene10343	7176.CPIJ003667-PA, NA, NA, NA	S, NA, NA, NA	Zinc finger protein, NA, NA, NA	-, NA, NA, NA	zf-AD,zf-C2H2,zf-C2H2_4,zf-C2H2_6,zf-met, NA, NA, NA
gene10344	NA, NA, NA	NA, NA, NA	NA, NA, NA	NA, NA, NA	NA, NA, NA
gene10345	7176.CPIJ015938-PA, NA	S, NA	ankyrin repeats, NA	-, NA	Ank_2,Ank_4, NA
gene10346	NA, 7176.CPIJ015938-PA	NA, S	NA, ankyrin repeats	NA, -	NA, Ank_2,Ank_4
gene10347	NA, 7159.AAEL002248-PA, NA, NA, 7176.CPIJ015939-PA	NA, S, NA, NA, S	NA, Zinc finger, C2H2 type, NA, NA, Zinc finger, C2H2 type	NA, -, NA, NA, -	NA, zf-C2H2,zf-C2H2_4,zf-H2C2_5, NA, NA, zf-C2H2,zf-C2H2_4,zf-H2C2_5
gene10348	7176.CPIJ015941-PA	S	Acetyltransferase (GNAT) family	-	Acetyltransf_1
gene10349	7176.CPIJ015941-PA	S	Acetyltransferase (GNAT) family	-	Acetyltransf_1
gene1035	7176.CPIJ016860-PA	I	Odorant receptor	GPROR60	7tm_6
gene10350	7159.AAEL002255-PA	S	Acetyltransferase (GNAT) family	-	Acetyltransf_1
gene10351	7159.AAEL002277-PA, NA, 7176.CPIJ015942-PA, 7176.CPIJ015942-PA	T, NA, T, T	Camp-dependent protein kinase, NA, Camp-dependent protein kinase, Camp-dependent protein kinase	PRKAR1A, NA, PRKAR1A, PRKAR1A	RIIa,cNMP_binding, NA, RIIa,cNMP_binding, RIIa,cNMP_binding
gene10352	7176.CPIJ013243-PA, 7176.CPIJ013243-PA	-, -	-, -	-, -	-, -
gene10353	NA, NA, 7176.CPIJ010641-PA	NA, NA, O	NA, NA, Belongs to the peptidase S1 family	NA, NA, -	NA, NA, CLIP,Trypsin
gene10354	7176.CPIJ010212-PA, NA, NA, NA, 7176.CPIJ010212-PA, NA, NA	U, NA, NA, NA, U, NA, NA	Type II inositol 1,4,5-trisphosphate 5-phosphatase PH domain, NA, NA, NA, Type II inositol 1,4,5-trisphosphate 5-phosphatase PH domain, NA, NA	OCRL, NA, NA, NA, OCRL, NA, NA	Exo_endo_phos,INPP5B_PH,OCRL_clath_bd,RhoGAP, NA, NA, NA, Exo_endo_phos,INPP5B_PH,OCRL_clath_bd,RhoGAP, NA, NA
gene10355	NA, 7176.CPIJ001258-PA, NA	NA, S, NA	NA, CAP-Gly domain, NA	NA, -, NA	NA, CAP_GLY, NA
gene10356	NA, NA, 7176.CPIJ001259-PA	NA, NA, -	NA, NA, -	NA, NA, -	NA, NA, CAP_GLY
gene10357	7176.CPIJ010025-PA, 7176.CPIJ010025-PA, 7176.CPIJ010025-PA	K, K, K	helix loop helix domain, helix loop helix domain, helix loop helix domain	BHLHA15, BHLHA15, BHLHA15	HLH, HLH, HLH
gene10358	NA, 7176.CPIJ013818-PA	NA, I	NA, Elongation of very long chain fatty acids protein	NA, -	NA, ELO
gene10359	NA, NA, NA, 7176.CPIJ013819-PA	NA, NA, NA, I	NA, NA, NA, Elongation of very long chain fatty acids protein	NA, NA, NA, -	NA, NA, NA, ELO
gene1036	NA	NA	NA	NA	NA
gene10360	7176.CPIJ013820-PA, NA, NA, NA	I, NA, NA, NA	Elongation of very long chain fatty acids protein, NA, NA, NA	-, NA, NA, NA	ELO, NA, NA, NA
gene10361	7176.CPIJ005895-PA, NA, NA, NA	I, NA, NA, NA	Catalyzes the reduction of fatty acyl-CoA to fatty alcohols, NA, NA, NA	-, NA, NA, NA	NAD_binding_4,Sterile, NA, NA, NA
gene10362	NA, NA, NA, 9685.ENSFCAP00000021312, NA, NA, NA, NA, 8083.ENSXMAP00000013989, NA, NA, NA, 7091.BGIBMGA012970-TA	NA, NA, NA, S, NA, NA, NA, NA, S, NA, NA, NA, S	NA, NA, NA, Small G protein signaling modulator 1, NA, NA, NA, NA, Small G protein signaling modulator, NA, NA, NA, Rab GTPase activator activity. It is involved in the biological process described with regulation of Rab GTPase activity	NA, NA, NA, SGSM1, NA, NA, NA, NA, SGSM1, NA, NA, NA, SGSM2	NA, NA, NA, RUN,RabGAP-TBC, NA, NA, NA, NA, RUN,RabGAP-TBC, NA, NA, NA, RUN,RabGAP-TBC
gene10363	NA, 7176.CPIJ013499-PA	NA, S	NA, C2H2-type zinc finger	NA, ZKSCAN7	NA, KRAB,SCAN,zf-AD,zf-C2H2,zf-C2H2_4,zf-C2H2_6,zf-met
gene10364	NA	NA	NA	NA	NA
gene10365	7176.CPIJ008984-PA	S	Mitochondrial NAD( ) kinase that phosphorylates NAD( ) to yield NADP( ). Can use both ATP or inorganic polyphosphate as the phosphoryl donor	NADK2	NAD_kinase
gene10366	NA, 7176.CPIJ001808-PA, 7176.CPIJ001808-PA, NA, NA	NA, O, O, NA, NA	NA, Metallo-peptidase family M12B Reprolysin-like, Metallo-peptidase family M12B Reprolysin-like, NA, NA	NA, -, -, NA, NA	NA, Pep_M12B_propep,Reprolysin,Reprolysin_2,Reprolysin_5, Pep_M12B_propep,Reprolysin,Reprolysin_2,Reprolysin_5, NA, NA
gene10367	NA, NA, NA, 7176.CPIJ004456-PA	NA, NA, NA, U	NA, NA, NA, Belongs to the MIP aquaporin (TC 1.A.8) family	NA, NA, NA, AQP12B	NA, NA, NA, MIP
gene10368	NA, NA, NA, NA	NA, NA, NA, NA	NA, NA, NA, NA	NA, NA, NA, NA	NA, NA, NA, NA
gene10369	NA, NA	NA, NA	NA, NA	NA, NA	NA, NA
gene1037	NA, 7176.CPIJ018799-PA	NA, O	NA, serine-type endopeptidase activity	NA, C2	NA, Sushi,Trypsin,VWA
gene10370	NA	NA	NA	NA	NA
gene10371	7176.CPIJ018745-PA	S	Zinc finger protein	-	zf-AD,zf-C2H2,zf-C2H2_4,zf-C2H2_6,zf-met
gene10372	NA, NA, NA, NA, NA, NA	NA, NA, NA, NA, NA, NA	NA, NA, NA, NA, NA, NA	NA, NA, NA, NA, NA, NA	NA, NA, NA, NA, NA, NA
gene10373	NA, NA	NA, NA	NA, NA	NA, NA	NA, NA
gene10374	NA, NA, 7176.CPIJ004458-PA	NA, NA, A	NA, NA, ATP-dependent RNA helicase	NA, NA, -	NA, NA, DEAD,HA2,Helicase_C,OB_NTP_bind
gene10375	7176.CPIJ005839-PA, 7176.CPIJ005839-PA, NA	T, T, NA	Ligand for members of the frizzled family of seven transmembrane receptors, Ligand for members of the frizzled family of seven transmembrane receptors, NA	WNT10A, WNT10A, NA	wnt, wnt, NA
gene10376	7176.CPIJ015508-PA	T	Immunoglobulin I-set domain	-	I-set,Ig_3
gene10377	NA, 7176.CPIJ002934-PA	NA, S	NA, zinc finger	NA, -	NA, zf-C2H2
gene10378	NA, 7176.CPIJ002933-PA	NA, S	NA, zinc finger	NA, -	NA, zf-C2H2
gene10379	7176.CPIJ007104-PA, 7176.CPIJ007109-PA	S, S	Conserved hypothetical protein, Conserved hypothetical protein	-, -	DUF1091, DUF1091
gene1038	NA, 7176.CPIJ018799-PA	NA, O	NA, serine-type endopeptidase activity	NA, C2	NA, Sushi,Trypsin,VWA
gene10380	NA	NA	NA	NA	NA
gene10381	7176.CPIJ002790-PA	S	Golgi complex component 7 (COG7)	COG7	COG7
gene10382	7176.CPIJ020263-PA	I	Belongs to the enoyl-CoA hydratase isomerase family	HADHA	3HCDH,3HCDH_N,ECH_1
gene10383	69319.XP_008545677.1, 7159.AAEL010143-PA	E, C	Isocitrate/isopropylmalate dehydrogenase, Isocitrate/isopropylmalate dehydrogenase	IDH3B, IDH3B	Iso_dh, Iso_dh
gene10384	NA, NA, 7159.AAEL004630-PA	NA, NA, S	NA, NA, WD domain, G-beta repeat	NA, NA, WDR37	NA, NA, WD40
gene10385	NA	NA	NA	NA	NA
gene10386	43151.ADAC002014-PA, NA	O, NA	Belongs to the peptidase S1 family, NA	-, NA	Trypsin, NA
gene10387	7176.CPIJ002490-PA, NA, NA, NA, NA	E, NA, NA, NA, NA	Trypsin-like serine protease, NA, NA, NA, NA	-, NA, NA, NA, NA	CUB,Trypsin, NA, NA, NA, NA
gene10388	NA	NA	NA	NA	NA
gene10389	NA, NA	NA, NA	NA, NA	NA, NA	NA, NA
gene1039	NA, NA, NA	NA, NA, NA	NA, NA, NA	NA, NA, NA	NA, NA, NA
gene10390	7176.CPIJ003226-PA	Z	Actin	ACTR5	Actin
gene10391	NA, NA	NA, NA	NA, NA	NA, NA	NA, NA
gene10392	NA, NA, 7176.CPIJ006962-PA	NA, NA, S	NA, NA, Juvenile hormone binding protein domains in insects.	NA, NA, -	NA, NA, JHBP
gene10393	8153.XP_005929292.1, 8153.XP_005929292.1, 8153.XP_005929292.1, 8153.XP_005929292.1, 7176.CPIJ002859-PA, 7176.CPIJ002859-PA, 7176.CPIJ002859-PA, 7176.CPIJ002859-PA	E, E, E, E, C, C, C, C	Isocitrate dehydrogenase NAD subunit, Isocitrate dehydrogenase NAD subunit, Isocitrate dehydrogenase NAD subunit, Isocitrate dehydrogenase NAD subunit, Isocitrate dehydrogenase NAD subunit, mitochondrial, Isocitrate dehydrogenase NAD subunit, mitochondrial, Isocitrate dehydrogenase NAD subunit, mitochondrial, Isocitrate dehydrogenase NAD subunit, mitochondrial	IDH3A, IDH3A, IDH3A, IDH3A, IDH3A, IDH3A, IDH3A, IDH3A	Iso_dh, Iso_dh, Iso_dh, Iso_dh, Iso_dh, Iso_dh, Iso_dh, Iso_dh
gene10394	NA, 7176.CPIJ015824-PA	NA, KL	NA, TFIIH p62 subunit, N-terminal domain	NA, GTF2H1	NA, BSD,PH_TFIIH
gene10395	7176.CPIJ009590-PA	K	steroid hormone mediated signaling pathway	Nr2f6	Hormone_recep,zf-C4
gene10396	7176.CPIJ005657-PA, 7739.XP_002602785.1, NA	M, M, NA	May mediate accelerated ATP-independent bidirectional transbilayer migration of phospholipids upon binding calcium ions that results in a loss of phospholipid asymmetry in the plasma membrane, phospholipid scramblase activity, NA	-, PLSCR3, NA	Scramblase, Scramblase, NA
gene10397	NA	NA	NA	NA	NA
gene10398	NA, NA, 7176.CPIJ014650-PA	NA, NA, O	NA, NA, Belongs to the peptidase S1 family	NA, NA, -	NA, NA, CLIP,Trypsin
gene10399	7176.CPIJ014649-PA, NA, NA	O, NA, NA	Belongs to the peptidase S1 family, NA, NA	CLIPC6, NA, NA	CLIP,Trypsin, NA, NA
gene104	7176.CPIJ009498-PA, NA	C, NA	2Fe-2S iron-sulfur cluster binding domain, NA	FDX1, NA	Fer2, NA
gene1040	7176.CPIJ008624-PA	J	Signal-recognition-particle assembly has a crucial role in targeting secretory proteins to the rough endoplasmic reticulum membrane. SRP9 together with SRP14 and the Alu portion of the SRP RNA, constitutes the elongation arrest domain of SRP. The complex of SRP9 and SRP14 is required for SRP RNA binding	SRP9	SRP9-21
gene10400	7176.CPIJ005771-PA, 7176.CPIJ005771-PA	T, T	Belongs to the BolA IbaG family, Belongs to the BolA IbaG family	BOLA1, BOLA1	BolA, BolA
gene10401	7176.CPIJ005770-PA	K	Transcription elongation factor implicated in the maintenance of proper chromatin structure in actively transcribed regions	ELOF1	Elf1
gene10402	NA	NA	NA	NA	NA
gene10403	NA, NA, NA	NA, NA, NA	NA, NA, NA	NA, NA, NA	NA, NA, NA
gene10404	7176.CPIJ012510-PA, 7176.CPIJ012510-PA, NA, NA	A, A, NA, NA	ATP-dependent RNA helicase, ATP-dependent RNA helicase, NA, NA	DDX24, DDX24, NA, NA	DEAD,Helicase_C, DEAD,Helicase_C, NA, NA
gene10405	7176.CPIJ012512-PA, 7176.CPIJ012512-PA	A, A	ATP-dependent RNA helicase, ATP-dependent RNA helicase	-, -	DEAD,Helicase_C, DEAD,Helicase_C
gene10406	7176.CPIJ007036-PA, 7176.CPIJ007036-PA, NA	O, O, NA	Lipase, Lipase, NA	-, -, NA	Lipase, Lipase, NA
gene10407	NA, 7176.CPIJ010984-PA, 7159.AAEL003210-PE	NA, S, S	NA, Tetraspanin family, Tetraspanin family	NA, -, -	NA, Tetraspannin, Tetraspannin
gene10408	NA, NA, 7176.CPIJ015739-PA, 7176.CPIJ015739-PA, NA, NA	NA, NA, I, I, NA, NA	NA, NA, Long-chain-fatty-acid coa ligase, Long-chain-fatty-acid coa ligase, NA, NA	NA, NA, ACSL4, ACSL4, NA, NA	NA, NA, AMP-binding,AMP-binding_C, AMP-binding,AMP-binding_C, NA, NA
gene10409	7176.CPIJ019376-PA	K	Rel homology DNA-binding domain	REL	RHD_DNA_bind,RHD_dimer
gene1041	7176.CPIJ008625-PA, NA	I, NA	3-oxo-5-alpha-steroid 4-dehydrogenase, NA	SRD5A3, NA	Steroid_dh, NA
gene10410	NA, NA	NA, NA	NA, NA	NA, NA	NA, NA
gene10411	NA, NA	NA, NA	NA, NA	NA, NA	NA, NA
gene10412	NA	NA	NA	NA	NA
gene10413	7176.CPIJ002235-PA	-	-	-	-
gene10414	7897.ENSLACP00000009357, NA, NA	O, NA, NA	Tubulin-specific chaperone d, NA, NA	TBCD, NA, NA	TFCD_C, NA, NA
gene10415	NA, 7176.CPIJ014761-PA	NA, -	NA, -	NA, -	NA, zf-CCHC
gene10416	7176.CPIJ008406-PA	-	-	-	-
gene10417	NA, 7176.CPIJ016367-PA, NA	NA, D, NA	NA, Fibrinogen and fibronectin, NA	NA, -, NA	NA, Fibrinogen_C, NA
gene10418	NA, NA	NA, NA	NA, NA	NA, NA	NA, NA
gene10419	NA, NA, NA, NA	NA, NA, NA, NA	NA, NA, NA, NA	NA, NA, NA, NA	NA, NA, NA, NA
gene1042	NA, 7176.CPIJ008626-PA	NA, D	NA, Erv1 / Alr family	NA, QSOX2	NA, Evr1_Alr,Thioredoxin
gene10420	7159.AAEL010578-PA, NA, NA, 7176.CPIJ013972-PA	K, NA, NA, K	Cysteine-rich motif following a subset of SET domains, NA, NA, Cysteine-rich motif following a subset of SET domains	KMT2A, NA, NA, KMT2A	FYRC,FYRN,PHD,SET,zf-CXXC,zf-HC5HC2H, NA, NA, FYRC,FYRN,PHD,SET,zf-CXXC,zf-HC5HC2H
gene10421	7176.CPIJ015995-PA	T	Leucine rich repeat C-terminal domain	kek1	I-set,Ig_3,LRR_8
gene10422	7176.CPIJ008812-PA, 7176.CPIJ008812-PA, NA, NA	G, G, NA, NA	Uncharacterised MFS-type transporter YbfB, Uncharacterised MFS-type transporter YbfB, NA, NA	-, -, NA, NA	MFS_1, MFS_1, NA, NA
gene10423	7176.CPIJ004738-PA	-	-	-	-
gene10424	NA, NA, NA	NA, NA, NA	NA, NA, NA	NA, NA, NA	NA, NA, NA
gene10425	7176.CPIJ003794-PA	D	Speckle-type poz protein	-	BTB
gene10426	7176.CPIJ003793-PA, NA	S, NA	BTB (POZ) domain containing 9, NA	BTBD9, NA	BACK,BTB,F5_F8_type_C, NA
gene10427	NA, 7176.CPIJ006202-PA, 7176.CPIJ006202-PA, 7176.CPIJ017952-PA, 7176.CPIJ017952-PA, 7176.CPIJ017952-PA, 7176.CPIJ017952-PA, 109478.XP_005878508.1, 109478.XP_005878508.1, 109478.XP_005878508.1, 109478.XP_005878508.1	NA, S, S, S, S, S, S, S, S, S, S	NA, Zinc-binding domain, Zinc-binding domain, Zinc-binding domain, Zinc-binding domain, Zinc-binding domain, Zinc-binding domain, Zinc finger CCHC, Zinc finger CCHC, Zinc finger CCHC, Zinc finger CCHC	NA, ZCCHC24, ZCCHC24, ZCCHC24, ZCCHC24, ZCCHC24, ZCCHC24, ZCCHC24, ZCCHC24, ZCCHC24, ZCCHC24	NA, zf-3CxxC_2,zf-CCHC_2, zf-3CxxC_2,zf-CCHC_2, zf-3CxxC_2,zf-CCHC_2, zf-3CxxC_2,zf-CCHC_2, zf-3CxxC_2,zf-CCHC_2, zf-3CxxC_2,zf-CCHC_2, zf-3CxxC_2,zf-CCHC_2, zf-3CxxC_2,zf-CCHC_2, zf-3CxxC_2,zf-CCHC_2, zf-3CxxC_2,zf-CCHC_2
gene10428	NA, NA, NA, NA, 7176.CPIJ003383-PA	NA, NA, NA, NA, S	NA, NA, NA, NA, phosphatidylglycerol acyl-chain remodeling	NA, NA, NA, NA, -	NA, NA, NA, NA, -
gene10429	NA, NA, NA, NA, NA	NA, NA, NA, NA, NA	NA, NA, NA, NA, NA	NA, NA, NA, NA, NA	NA, NA, NA, NA, NA
gene1043	7234.FBpp0175622, NA, NA, NA, NA, NA, NA, 12957.ACEP17171-PA, NA, NA	S, NA, NA, NA, NA, NA, NA, S, NA, NA	Calcium ion binding. It is involved in the biological process described with signal transduction, NA, NA, NA, NA, NA, NA, Thyroglobulin type I repeats., NA, NA	SMOC1, NA, NA, NA, NA, NA, NA, SMOC1, NA, NA	Kazal_2,SPARC_Ca_bdg,Thyroglob_assoc,Thyroglobulin_1, NA, NA, NA, NA, NA, NA, Kazal_2,SPARC_Ca_bdg,Thyroglob_assoc,Thyroglobulin_1, NA, NA
gene10430	NA, NA, 7176.CPIJ004614-PA, 7176.CPIJ004614-PA, NA, NA	NA, NA, F, F, NA, NA	NA, NA, Permease family, Permease family, NA, NA	NA, NA, SLC23A2, SLC23A2, NA, NA	NA, NA, Xan_ur_permease, Xan_ur_permease, NA, NA
gene10431	7176.CPIJ011638-PA	S	Zinc finger, C2H2 type	-	zf-C2H2,zf-C2H2_jaz,zf-met
gene10432	NA, 7176.CPIJ012135-PA	NA, -	NA, -	NA, -	NA, -
gene10433	7176.CPIJ011705-PA, NA, 7176.CPIJ011705-PA, NA, NA	A, NA, A, NA, NA	RNA recognition motif, NA, RNA recognition motif, NA, NA	HNRNPM, NA, HNRNPM, NA, NA	HnRNP_M,RRM_1, NA, HnRNP_M,RRM_1, NA, NA
gene10434	7176.CPIJ011706-PA	S	Encoded by	-	DDE_1,HTH_Tnp_Tc5,HTH_psq
gene10435	7176.CPIJ011707-PA	S	Neugrin	-	Neugrin
gene10436	NA, 7234.FBpp0176210	NA, U	NA, It is involved in the biological process described with vesicle docking involved in exocytosis	NA, VPS33B	NA, Sec1
gene10437	7176.CPIJ006035-PA, NA	S, NA	Eukaryotic domain of unknown function (DUF1716), NA	CTNNBL1, NA	CTNNBL, NA
gene10438	NA, 61622.XP_010353065.1, 7176.CPIJ017204-PA, 43179.ENSSTOP00000006227, NA	NA, S, S, S, NA	NA, Domain of unknown function (DUF4205), DUF4205, DUF4205, NA	NA, FAM188A, FAM188A, FAM188A, NA	NA, DUF4205, DUF4205, DUF4205, NA
gene10439	7176.CPIJ017203-PA	A	helicase superfamily c-terminal domain	FANCM	DEAD,ERCC4,FANCM-MHF_bd,Helicase_C,ResIII
gene1044	7176.CPIJ014923-PA	-	-	-	-
gene10440	43151.ADAC003722-PA	J	Belongs to the universal ribosomal protein uS11 family	RPS14	Ribosomal_S11
gene10441	NA, NA, NA, 7176.CPIJ005117-PA	NA, NA, NA, L	NA, NA, NA, protein dimerization activity	NA, NA, NA, -	NA, NA, NA, Dimer_Tnp_hAT,zf-BED
gene10442	NA, NA, 7176.CPIJ009917-PA	NA, NA, I	NA, NA, Plasma-membrane choline transporter	NA, NA, SLC44A1	NA, NA, Choline_transpo
gene10443	NA, 7176.CPIJ009916-PA	NA, J	NA, ribosome biogenesis protein	NA, BRIX1	NA, Brix
gene10444	7176.CPIJ010635-PA	-	-	-	-
gene10445	NA, NA, 12957.ACEP24583-PA, NA	NA, NA, O, NA	NA, NA, ubiquitin protein ligase activity, NA	NA, NA, -, NA	NA, NA, HECT, NA
gene10446	7176.CPIJ010840-PA, NA	U, NA	Tim10/DDP family zinc finger, NA	TIMM10B, NA	zf-Tim10_DDP, NA
gene10447	NA, NA, NA, NA, NA	NA, NA, NA, NA, NA	NA, NA, NA, NA, NA	NA, NA, NA, NA, NA	NA, NA, NA, NA, NA
gene10448	NA	NA	NA	NA	NA
gene10449	NA, NA, NA	NA, NA, NA	NA, NA, NA	NA, NA, NA	NA, NA, NA
gene1045	NA, 7176.CPIJ014924-PA	NA, S	NA, TM2 domain	NA, TM2D1	NA, TM2
gene10450	NA, NA	NA, NA	NA, NA	NA, NA	NA, NA
gene10451	12957.ACEP11180-PA, 7668.SPU_015330-tr, NA, NA	F, S, NA, NA	leucine binding, leucine binding, NA, NA	SESN1, -, NA, NA	PA26, PA26, NA, NA
gene10452	7176.CPIJ018120-PA	C	Oxidoreductase FAD-binding domain	CYB5R4	CS,Cyt-b5,FAD_binding_6,NAD_binding_1
gene10453	7176.CPIJ018121-PA, 7176.CPIJ018121-PA	G, G	alkaline phosphatase, alkaline phosphatase	-, -	Alk_phosphatase, Alk_phosphatase
gene10454	NA, 7176.CPIJ002550-PA, 7176.CPIJ002550-PA	NA, S, S	NA, Zinc-finger associated domain (zf-AD), Zinc-finger associated domain (zf-AD)	NA, -, -	NA, zf-AD,zf-C2H2,zf-C2H2_4,zf-C2H2_6,zf-met, zf-AD,zf-C2H2,zf-C2H2_4,zf-C2H2_6,zf-met
gene10455	NA	NA	NA	NA	NA
gene10456	7176.CPIJ002895-PA, NA, NA	A, NA, NA	Nucleolar protein,Nop52, NA, NA	RRP1B, NA, NA	Nop52, NA, NA
gene10457	7176.CPIJ010927-PA	T	Echinoid	igcm-1	C2-set_2,I-set,Ig_2,Ig_3,V-set,fn3,ig
gene10458	NA, NA	NA, NA	NA, NA	NA, NA	NA, NA
gene10459	NA, 7176.CPIJ013581-PA	NA, S	NA, Domain of unknown function (DUF4615)	NA, C8orf33	NA, DUF4615
gene1046	7159.AAEL012044-PA	P	Belongs to the major facilitator superfamily. Sugar transporter (TC 2.A.1.1) family	-	Sugar_tr
gene10460	7176.CPIJ002261-PA	K	Zinc-binding domain present in Lin-11, Isl-1, Mec-3.	-	Homeobox,LIM
gene10461	281687.CJA36338, 9258.ENSOANP00000029618, NA, NA, 10224.XP_002730879.1, NA, 7176.CPIJ003064-PA, 13037.EHJ64308	T, T, NA, NA, T, NA, T, T	Protein kinase C terminal domain, ribosomal protein S6 kinase, NA, NA, ribosomal protein S6 kinase, NA, Protein kinase C terminal domain, protein serine threonine kinase activity. It is involved in the biological process described with protein phosphorylation	RPS6KB2, RPS6KB2, NA, NA, RPS6KB2, NA, RPS6KB2, RPS6KB2	Pkinase,Pkinase_C, Pkinase,Pkinase_C, NA, NA, Pkinase,Pkinase_C, NA, Pkinase,Pkinase_C, Pkinase,Pkinase_C
gene10462	NA, NA, NA	NA, NA, NA	NA, NA, NA	NA, NA, NA	NA, NA, NA
gene10463	13037.EHJ75355, 7719.XP_009859377.1, NA, 103372.F4X146	O, O, NA, O	Zinc finger, C3HC4 type (RING finger), positive regulation of histone H2B ubiquitination, NA, Zinc ion binding	RNF20, RNF20, NA, RNF20	zf-C3HC4,zf-C3HC4_3, zf-C3HC4,zf-C3HC4_3, NA, zf-C3HC4,zf-C3HC4_3
gene10464	7176.CPIJ009720-PA, NA, NA, NA	G, NA, NA, NA	Alpha mannosidase, middle domain, NA, NA, NA	MAN2A1, NA, NA, NA	Alpha-mann_mid,Glyco_hydro_38,Glyco_hydro_38C, NA, NA, NA
gene10465	7176.CPIJ016355-PA, NA	Q, NA	heme binding. It is involved in the biological process described with oxidation-reduction process, NA	Cyp6g1, NA	p450, NA
gene10466	7176.CPIJ013698-PA	I	Belongs to the calycin superfamily. Fatty-acid binding protein (FABP) family	FABP5	Lipocalin
gene10467	7176.CPIJ014961-PA	-	-	CNTROB	-
gene10468	7176.CPIJ011710-PA, NA, 7159.AAEL003696-PA, 7176.CPIJ011710-PA	L, NA, L, L	ubiquitin modification-dependent histone binding, NA, ubiquitin modification-dependent histone binding, ubiquitin modification-dependent histone binding	TP53BP1, NA, TP53BP1, TP53BP1	53-BP1_Tudor,BRCT, NA, 53-BP1_Tudor,BRCT, 53-BP1_Tudor,BRCT
gene10469	7176.CPIJ001265-PA, 7176.CPIJ001265-PA, NA, 7176.CPIJ001264-PA	G, G, NA, G	alkaline phosphatase, alkaline phosphatase, NA, alkaline phosphatase	-, -, NA, -	Alk_phosphatase, Alk_phosphatase, NA, Alk_phosphatase
gene1047	NA, NA	NA, NA	NA, NA	NA, NA	NA, NA
gene10470	7176.CPIJ001263-PA, NA, 7159.AAEL003298-PA	G, NA, G	alkaline phosphatase, NA, alkaline phosphatase	-, NA, -	Alk_phosphatase, NA, Alk_phosphatase
gene10471	NA, NA, NA	NA, NA, NA	NA, NA, NA	NA, NA, NA	NA, NA, NA
gene10472	NA, NA	NA, NA	NA, NA	NA, NA	NA, NA
gene10473	NA, 7165.AGAP012827-PA	NA, O	NA, serine-type endopeptidase activity	NA, -	NA, Kringle,Trypsin
gene10474	NA, 7176.CPIJ010691-PA	NA, J	NA, translation initiation	NA, HRASLS	NA, LRAT
gene10475	7176.CPIJ010690-PA	E	Belongs to the Orn Lys Arg decarboxylase class-II family	-	Orn_Arg_deC_N,Orn_DAP_Arg_deC
gene10476	7176.CPIJ010690-PA	E	Belongs to the Orn Lys Arg decarboxylase class-II family	-	Orn_Arg_deC_N,Orn_DAP_Arg_deC
gene10477	43151.ADAC002606-PA, NA	E, NA	Belongs to the Orn Lys Arg decarboxylase class-II family, NA	-, NA	Orn_Arg_deC_N,Orn_DAP_Arg_deC, NA
gene10478	7176.CPIJ019391-PA, NA, NA	S, NA, NA	MFS_1 like family, NA, NA	-, NA, NA	MFS_1_like, NA, NA
gene10479	7176.CPIJ015685-PA	Q	Enoyl-(Acyl carrier protein) reductase	-	adh_short,adh_short_C2
gene1048	NA, NA, NA	NA, NA, NA	NA, NA, NA	NA, NA, NA	NA, NA, NA
gene10480	7176.CPIJ015686-PA, NA	Q, NA	Enoyl-(Acyl carrier protein) reductase, NA	-, NA	adh_short,adh_short_C2, NA
gene10481	7176.CPIJ003117-PA, 6669.EFX65922, 6669.EFX65922, NA, NA, NA	PQ, PQ, PQ, NA, NA, NA	Dual oxidase, It is involved in the biological process described with, It is involved in the biological process described with, NA, NA, NA	bli-3, bli-3, bli-3, NA, NA, NA	An_peroxidase,EF-hand_1,EF-hand_5,EF-hand_7,FAD_binding_8,Ferric_reduct,NAD_binding_6, An_peroxidase,EF-hand_1,EF-hand_5,EF-hand_7,FAD_binding_8,Ferric_reduct,NAD_binding_6, An_peroxidase,EF-hand_1,EF-hand_5,EF-hand_7,FAD_binding_8,Ferric_reduct,NAD_binding_6, NA, NA, NA
gene10482	7176.CPIJ016529-PA, NA	K, NA	Zinc ion binding, NA	LMO1, NA	LIM, NA
gene10483	NA, 7176.CPIJ018610-PA	NA, E	NA, Belongs to the peptidase S1 family	NA, -	NA, Trypsin
gene10484	NA, 7176.CPIJ018609-PA, 7176.CPIJ018609-PA	NA, U, U	NA, Essential component of the PAM complex, a complex required for the translocation of transit peptide-containing proteins from the inner membrane into the mitochondrial matrix in an ATP-dependent manner, Essential component of the PAM complex, a complex required for the translocation of transit peptide-containing proteins from the inner membrane into the mitochondrial matrix in an ATP-dependent…	NA, TIMM44, TIMM44	NA, Tim44, Tim44
gene10485	7176.CPIJ010808-PA, NA	A, NA	zinc finger, NA	HNRNPC, NA	RRM_1, NA
gene10486	NA, NA, NA, 7176.CPIJ010928-PA	NA, NA, NA, T	NA, NA, NA, Echinoid	NA, NA, NA, igcm-1	NA, NA, NA, C2-set_2,I-set,Ig_2,Ig_3,V-set,fn3,ig
gene10487	NA, 7176.CPIJ005219-PA	NA, O	NA, Protein disulfide isomerase	NA, Pdi	NA, Thioredoxin,Thioredoxin_6
gene10488	7176.CPIJ017132-PA, NA	BD, NA	DDE superfamily endonuclease, NA	-, NA	DDE_1, NA
gene10489	7176.CPIJ016810-PA	S	Transposase protein	THAP9	THAP,Tnp_P_element
gene1049	NA	NA	NA	NA	NA
gene10490	NA, NA, NA	NA, NA, NA	NA, NA, NA	NA, NA, NA	NA, NA, NA
gene10491	NA, NA, NA	NA, NA, NA	NA, NA, NA	NA, NA, NA	NA, NA, NA
gene10492	NA	NA	NA	NA	NA
gene10493	7176.CPIJ008461-PA	K	regulation of cell proliferation involved in mesonephros development	-	GATA
gene10494	NA	NA	NA	NA	NA
gene10495	7176.CPIJ010149-PA, 7176.CPIJ010149-PA, NA	S, S, NA	Keratinocyte-associated protein 2, Keratinocyte-associated protein 2, NA	KRTCAP2, KRTCAP2, NA	Keratin_assoc, Keratin_assoc, NA
gene10496	7176.CPIJ010148-PA	S	It is involved in the biological process described with signal transduction	FRMPD3	FERM_M,PDZ,WW
gene10497	NA, 7176.CPIJ010392-PA, 7176.CPIJ010392-PA	NA, O, O	NA, PET191 polypeptide, PET191 polypeptide	NA, COA5, COA5	NA, Pet191_N, Pet191_N
gene10498	7176.CPIJ010393-PA	J	cysteinyl-tRNA synthetase	CARS2	DALR_2,tRNA-synt_1e
gene10499	NA, NA, 7165.AGAP012932-PA, 7165.AGAP012932-PA, 7165.AGAP012932-PA, 7165.AGAP012932-PA, NA, NA, NA, NA, NA, NA, NA, NA, NA, NA, NA, NA, 7234.FBpp0174834, 7234.FBpp0174834, 7234.FBpp0174834, 7234.FBpp0174834, NA, NA	NA, NA, U, U, U, U, NA, NA, NA, NA, NA, NA, NA, NA, NA, NA, NA, NA, U, U, U, U, NA, NA	NA, NA, Involved in autophagy and cytoplasm to vacuole transport (Cvt) vesicle formation. Plays a key role in the organization of the preautophagosomal structure phagophore assembly site (PAS), the nucleating site for formation of the sequestering vesicle, Involved in autophagy and cytoplasm to vacuole transport (Cvt) vesicle formation. Plays a key role in the organization of the preautophagosoma…	NA, NA, ATG9A, ATG9A, ATG9A, ATG9A, NA, NA, NA, NA, NA, NA, NA, NA, NA, NA, NA, NA, ATG9A, ATG9A, ATG9A, ATG9A, NA, NA	NA, NA, APG9, APG9, APG9, APG9, NA, NA, NA, NA, NA, NA, NA, NA, NA, NA, NA, NA, APG9, APG9, APG9, APG9, NA, NA
gene105	NA, NA, NA, NA, NA, NA, NA, NA, NA, 7165.AGAP012683-PA, NA, NA, NA	NA, NA, NA, NA, NA, NA, NA, NA, NA, D, NA, NA, NA	NA, NA, NA, NA, NA, NA, NA, NA, NA, FCH domain only protein, NA, NA, NA	NA, NA, NA, NA, NA, NA, NA, NA, NA, -, NA, NA, NA	NA, NA, NA, NA, NA, NA, NA, NA, NA, FCH,muHD, NA, NA, NA
gene1050	NA, 7176.CPIJ014929-PA, NA, 7176.CPIJ014929-PA	NA, T, NA, T	NA, Belongs to the OSBP family, NA, Belongs to the OSBP family	NA, OSBPL1A, NA, OSBPL1A	NA, Ank,Ank_2,Ank_4,Ank_5,Oxysterol_BP, NA, Ank,Ank_2,Ank_4,Ank_5,Oxysterol_BP
gene10500	7159.AAEL007920-PA, NA	D, NA	Mob1/phocein family, NA	MOB2, NA	Mob1_phocein, NA
gene10501	NA, NA, 7176.CPIJ002202-PA	NA, NA, -	NA, NA, -	NA, NA, -	NA, NA, -
gene10502	7176.CPIJ002201-PA, 7176.CPIJ002201-PA, NA	T, T, NA	BCL (B-Cell lymphoma); contains BH1, BH2 regions, BCL (B-Cell lymphoma); contains BH1, BH2 regions, NA	BOK, BOK, NA	Bcl-2, Bcl-2, NA
gene10503	NA	NA	NA	NA	NA
gene10504	NA	NA	NA	NA	NA
gene10505	NA, NA	NA, NA	NA, NA	NA, NA	NA, NA
gene10506	NA, 7176.CPIJ017883-PA	NA, O	NA, Ricin-type beta-trefoil	NA, -	NA, Glycos_transf_2,Ricin_B_lectin
gene10507	7176.CPIJ016030-PA, NA, 7029.ACYPI003490-PA	-, NA, -	-, NA, -	-, NA, -	Vps62, NA, Vps62
gene10508	NA, NA	NA, NA	NA, NA	NA, NA	NA, NA
gene10509	7176.CPIJ004649-PA, NA	S, NA	Cell differentiation family, Rcd1-like, NA	RQCD1, NA	Rcd1, NA
gene1051	7176.CPIJ005481-PA	I	Belongs to the AB hydrolase superfamily. Lipase family	-	Abhydro_lipase,Abhydrolase_1
gene10510	NA, NA, 5875.XP_765060.1, 7176.CPIJ006121-PA, 7222.FBpp0157148, NA	NA, NA, T, T, T, NA	NA, NA, cAMP-dependent protein kinase regulatory subunit, It is involved in the biological process described with protein phosphorylation, It is involved in the biological process described with protein phosphorylation, NA	NA, NA, -, -, -, NA	NA, NA, cNMP_binding, Pkinase,cNMP_binding, Pkinase,cNMP_binding, NA
gene10511	69319.XP_008545677.1, 7159.AAEL010143-PA	E, C	Isocitrate/isopropylmalate dehydrogenase, Isocitrate/isopropylmalate dehydrogenase	IDH3B, IDH3B	Iso_dh, Iso_dh
gene10512	7159.AAEL010150-PA, 7159.AAEL010150-PA	-, -	-, -	-, -	-, -
gene10513	NA, 7425.NV14535-PA, NA, NA, NA, NA, NA, NA, NA, NA, NA, NA, NA	NA, O, NA, NA, NA, NA, NA, NA, NA, NA, NA, NA, NA	NA, ubiquitin-protein transferase activity, NA, NA, NA, NA, NA, NA, NA, NA, NA, NA, NA	NA, RNF31, NA, NA, NA, NA, NA, NA, NA, NA, NA, NA, NA	NA, HOIP-UBA,IBR,PUB,UEV,zf-RanBP, NA, NA, NA, NA, NA, NA, NA, NA, NA, NA, NA
gene10514	NA, NA, NA	NA, NA, NA	NA, NA, NA	NA, NA, NA	NA, NA, NA
gene10515	7176.CPIJ012026-PA	S	Ribosome-binding factor A	RBFA	RBFA
gene10516	7176.CPIJ012029-PA	S	It is involved in the biological process described with Golgi	BLZF1	DASH_Hsk3
gene10517	7159.AAEL010008-PA	I	Belongs to the enoyl-CoA hydratase isomerase family	-	ECH_2
gene10518	NA, NA, 7217.FBpp0126422, 7176.CPIJ012031-PA	NA, NA, J, J	NA, NA, Translation initiation factor activity. It is involved in the biological process described with translational initiation, Translation initiation factor 4E	NA, NA, EIF4E2, EIF4E2	NA, NA, IF4E, IF4E
gene10519	NA, 7176.CPIJ003639-PA, NA	NA, O, NA	NA, S-phase kinase-associated protein 2, NA	NA, SKP2, NA	NA, F-box-like,LRR_6, NA
gene1052	NA, 43151.ADAC001611-PA, NA, 7176.CPIJ005480-PA, 43151.ADAC001611-PA, 13249.RPRC008099-PA, NA	NA, O, NA, O, O, O, NA	NA, Belongs to the peptidase S1 family, NA, Belongs to the peptidase S1 family, Belongs to the peptidase S1 family, Trypsin-like serine protease, NA	NA, TMPRSS11D, NA, TMPRSS11D, TMPRSS11D, TMPRSS11D, NA	NA, SEA,Trypsin, NA, SEA,Trypsin, SEA,Trypsin, SEA,Trypsin, NA
gene10520	7176.CPIJ003638-PA	A	RNA recognition motif	RNPC3	RRM_1
gene10521	7176.CPIJ003637-PA, NA	T, NA	C-terminal domain of the ECSIT protein, NA	ECSIT, NA	ECSIT,ECSIT_C, NA
gene10522	7994.ENSAMXP00000004728, 7176.CPIJ003636-PA	J, J	GTP binding protein 2, Elongation factor Tu GTP binding domain	GTPBP2, GTPBP2	GTP_EFTU,GTP_EFTU_D2, GTP_EFTU,GTP_EFTU_D2
gene10523	NA	NA	NA	NA	NA
gene10524	7222.FBpp0156466, NA, 7176.CPIJ012143-PA, 7176.CPIJ012143-PA	T, NA, T, T	It is involved in the biological process described with signal transduction, NA, Arrestin (or S-antigen), N-terminal domain, Arrestin (or S-antigen), N-terminal domain	Arr2, NA, Arr2, Arr2	Arrestin_C,Arrestin_N, NA, Arrestin_C,Arrestin_N, Arrestin_C,Arrestin_N
gene10525	43151.ADAC001553-PA, NA, 7176.CPIJ004164-PA	-, NA, I	-, NA, Odorant receptor	-, NA, GPROR49	7tm_6, NA, 7tm_6
gene10526	NA, NA, NA	NA, NA, NA	NA, NA, NA	NA, NA, NA	NA, NA, NA
gene10527	NA, 7176.CPIJ019167-PA, 7176.CPIJ019167-PA	NA, W, W	NA, Peptidylglycine alpha-amidating monooxygenase COOH-terminal interactor protein-1, Peptidylglycine alpha-amidating monooxygenase COOH-terminal interactor protein-1	NA, RASSF10, RASSF10	NA, RA, RA
gene10528	NA	NA	NA	NA	NA
gene10529	NA, NA, NA, NA, NA, 7165.AGAP012693-PA	NA, NA, NA, NA, NA, S	NA, NA, NA, NA, NA, CD80-like C2-set immunoglobulin domain	NA, NA, NA, NA, NA, Fas3	NA, NA, NA, NA, NA, C2-set_2,I-set
gene1053	NA, 7176.CPIJ009301-PA	NA, -	NA, -	NA, -	NA, -
gene10530	7176.CPIJ019818-PA	DP	decarboxylase	PPCDC	Flavoprotein
gene10531	NA, NA, NA, NA	NA, NA, NA, NA	NA, NA, NA, NA	NA, NA, NA, NA	NA, NA, NA, NA
gene10532	NA	NA	NA	NA	NA
gene10533	NA, NA	NA, NA	NA, NA	NA, NA	NA, NA
gene10534	7176.CPIJ015668-PA, NA, NA	I, NA, NA	AMP dependent ligase, NA, NA	-, NA, NA	AMP-binding,AMP-binding_C, NA, NA
gene10535	7176.CPIJ015669-PA, NA	I, NA	AMP dependent ligase, NA	-, NA	AMP-binding,AMP-binding_C, NA
gene10536	7176.CPIJ020086-PA, 7176.CPIJ020086-PA	D, D	Mcm10 replication factor, Mcm10 replication factor	MCM10, MCM10	Mcm10,zf-primase, Mcm10,zf-primase
gene10537	NA, NA, 7176.CPIJ016900-PA, NA, NA, NA, NA	NA, NA, T, NA, NA, NA, NA	NA, NA, Galactose oxidase, central domain, NA, NA, NA, NA	NA, NA, IVNS1ABP, NA, NA, NA, NA	NA, NA, BACK,BTB,Kelch_1, NA, NA, NA, NA
gene10538	7176.CPIJ005378-PA, NA, NA	T, NA, NA	TraB family, NA, NA	-, NA, NA	TraB, NA, NA
gene10539	7176.CPIJ004643-PA, 7176.CPIJ004643-PA, NA	D, D, NA	Raptor N-terminal CASPase like domain, Raptor N-terminal CASPase like domain, NA	-, -, NA	Raptor_N,WD40, Raptor_N,WD40, NA
gene1054	NA, NA, NA	NA, NA, NA	NA, NA, NA	NA, NA, NA	NA, NA, NA
gene10540	NA, NA, 7176.CPIJ016553-PA	NA, NA, O	NA, NA, B-box zinc finger	NA, NA, -	NA, NA, zf-B_box
gene10541	7176.CPIJ009347-PA, NA	S, NA	Zinc-finger associated domain (zf-AD), NA	-, NA	zf-AD,zf-C2H2, NA
gene10542	7176.CPIJ006145-PA	S	XRN-Two Binding Domain, XTBD	NKRF	G-patch,R3H,XTBD,dsrm
gene10543	NA, NA, NA, 8081.XP_008435188.1, NA, NA, NA, 7176.CPIJ013227-PA	NA, NA, NA, Z, NA, NA, NA, Z	NA, NA, NA, and calponin homology, NA, NA, NA, Leucine-rich repeats, typical (most populated) subfamily	NA, NA, NA, LRCH1, NA, NA, NA, LRCH3	NA, NA, NA, CH,LRR_8, NA, NA, NA, CH,LRR_8
gene10544	12957.ACEP14489-PA, 43151.ADAC008524-PA, 7159.AAEL013761-PB, NA, 12957.ACEP14489-PA	U, U, U, NA, U	ARF-like small GTPases; ARF, ADP-ribosylation factor, Belongs to the small GTPase superfamily. Arf family, Belongs to the small GTPase superfamily. Arf family, NA, ARF-like small GTPases; ARF, ADP-ribosylation factor	ARL5B, ARL5B, ARL5B, NA, ARL5B	Arf, Arf, Arf, NA, Arf
gene10545	7159.AAEL013760-PA	K	Homeodomain	NKX2-2	Homeobox
gene10546	NA, NA, 7165.AGAP013170-PA	NA, NA, Z	NA, NA, EF hand	NA, NA, DTNA	NA, NA, EF-hand_2,EF-hand_3,ZZ
gene10547	7176.CPIJ014648-PA	-	-	-	zf-CCHC
gene10548	7176.CPIJ005115-PA, NA, 7176.CPIJ005115-PA	I, NA, I	Odorant receptor, NA, Odorant receptor	-, NA, -	7tm_6, NA, 7tm_6
gene10549	NA, NA	NA, NA	NA, NA	NA, NA	NA, NA
gene1055	NA, NA, NA, NA	NA, NA, NA, NA	NA, NA, NA, NA	NA, NA, NA, NA	NA, NA, NA, NA
gene10550	NA, 7159.AAEL004813-PA	NA, D	NA, M-phase phosphoprotein	NA, MPHOSPH6	NA, MPP6
gene10551	7176.CPIJ011662-PA	J	Noc2p family	NOC2L	Noc2
gene10552	7176.CPIJ011663-PA	-	-	-	-
gene10553	NA, 13735.ENSPSIP00000007113, NA, NA, NA, 7176.CPIJ006468-PA, NA, NA, NA	NA, T, NA, NA, NA, T, NA, NA, NA	NA, WH1 domain, NA, NA, NA, Sprouty protein (Spry), NA, NA, NA	NA, -, NA, NA, NA, SPRED2, NA, NA, NA	NA, WH1, NA, NA, NA, Sprouty,WH1, NA, NA, NA
gene10554	NA	NA	NA	NA	NA
gene10555	NA, NA, NA, 9305.ENSSHAP00000019609	NA, NA, NA, S	NA, NA, NA, HAP1 N-terminal conserved region	NA, NA, NA, -	NA, NA, NA, HAP1_N
gene10556	NA, 7176.CPIJ010859-PA	NA, -	NA, -	NA, -	NA, -
gene10557	7176.CPIJ007045-PA	DK	SAND domain	DEAF1	SAND,zf-MYND
gene10558	7176.CPIJ014562-PA, NA	D, NA	Electron transfer DM13, NA	-, NA	DM13,DOMON, NA
gene10559	7244.FBpp0234846	A	ATP- binding	RAD54L2	Helicase_C,SNF2_N
gene1056	7176.CPIJ009304-PA, NA, NA	S, NA, NA	Zinc-finger of the MIZ type in Nse subunit, NA, NA	cerv, NA, NA	zf-Nse, NA, NA
gene10560	NA, 7176.CPIJ005158-PA, NA	NA, S, NA	NA, Sec20, NA	NA, BNIP1, NA	NA, Sec20, NA
gene10561	NA, NA, 7176.CPIJ006186-PA	NA, NA, A	NA, NA, zinc finger	NA, NA, HELZ	NA, NA, AAA_11,AAA_12,zf-CCCH
gene10562	7176.CPIJ012913-PA, 7176.CPIJ012913-PA	S, S	positive regulation of interleukin-6 production, positive regulation of interleukin-6 production	AKIRIN2, AKIRIN2	-, -
gene10563	7176.CPIJ012911-PA, NA	S, NA	COQ9, NA	COQ9, NA	COQ9, NA
gene10564	NA, 43151.ADAC003311-PA, 7176.CPIJ012910-PA	NA, S, S	NA, Histone acetyltransferase subunit NuA4, Histone acetyltransferase subunit NuA4	NA, MEAF6, MEAF6	NA, NuA4, NuA4
gene10565	NA, NA, NA, NA, NA, NA, NA, NA, NA, 7176.CPIJ006966-PA, 7176.CPIJ006966-PA, 7176.CPIJ006966-PA, 7176.CPIJ006966-PA, 7176.CPIJ006966-PA, 7176.CPIJ006966-PA, 7176.CPIJ006966-PA, 7176.CPIJ006966-PA, 7176.CPIJ006966-PA, 7176.CPIJ006966-PA, 7176.CPIJ006966-PA, 7176.CPIJ006966-PA, 7176.CPIJ006966-PA, 7176.CPIJ006966-PA, 7176.CPIJ006966-PA, 7176.CPIJ006966-PA, 7176.CPIJ006966-PA, 7176.CPIJ006966-PA, NA,…	NA, NA, NA, NA, NA, NA, NA, NA, NA, U, U, U, U, U, U, U, U, U, U, U, U, U, U, U, U, U, U, NA, NA, NA	NA, NA, NA, NA, NA, NA, NA, NA, NA, Major Facilitator Superfamily, Major Facilitator Superfamily, Major Facilitator Superfamily, Major Facilitator Superfamily, Major Facilitator Superfamily, Major Facilitator Superfamily, Major Facilitator Superfamily, Major Facilitator Superfamily, Major Facilitator Superfamily, Major Facilitator Superfamily, Major Facilitator Superfamily, Major Facilitator Supe…	NA, NA, NA, NA, NA, NA, NA, NA, NA, -, -, -, -, -, -, -, -, -, -, -, -, -, -, -, -, -, -, NA, NA, NA	NA, NA, NA, NA, NA, NA, NA, NA, NA, MFS_1, MFS_1, MFS_1, MFS_1, MFS_1, MFS_1, MFS_1, MFS_1, MFS_1, MFS_1, MFS_1, MFS_1, MFS_1, MFS_1, MFS_1, MFS_1, MFS_1, MFS_1, NA, NA, NA
gene10566	7176.CPIJ011428-PA	-	-	-	-
gene10567	NA, 7176.CPIJ008870-PA, NA, 7176.CPIJ008870-PA	NA, P, NA, P	NA, Sigma factor PP2C-like phosphatases, NA, Sigma factor PP2C-like phosphatases	NA, PPM1L, NA, PPM1L	NA, PP2C, NA, PP2C
gene10568	7176.CPIJ008869-PA, 7176.CPIJ008869-PA, NA	E, E, NA	Homocysteine S-methyltransferase, Homocysteine S-methyltransferase, NA	-, -, NA	S-methyl_trans, S-methyl_trans, NA
gene10569	NA, NA, 7176.CPIJ008868-PA, 7176.CPIJ008868-PA	NA, NA, -, -	NA, NA, -, -	NA, NA, -, -	NA, NA, -, -
gene1057	NA, NA, 7176.CPIJ017646-PA	NA, NA, I	NA, NA, Histidine phosphatase superfamily (branch 2)	NA, NA, -	NA, NA, His_Phos_2
gene10570	7176.CPIJ006783-PA, NA, NA	K, NA, NA	SAM / Pointed domain, NA, NA	SPDEF, NA, NA	Ets,SAM_PNT, NA, NA
gene10571	7176.CPIJ007359-PA	F	The purine nucleoside phosphorylases catalyze the phosphorolytic breakdown of the N-glycosidic bond in the beta- (deoxy)ribonucleoside molecules, with the formation of the corresponding free purine bases and pentose-1-phosphate	PNP	PNP_UDP_1
gene10572	7176.CPIJ006254-PA	-	-	-	-
gene10573	7176.CPIJ007361-PA	T	Regulatory subunit of type II PKA R-subunit	-	RIIa
gene10574	7176.CPIJ015941-PA	S	Acetyltransferase (GNAT) family	-	Acetyltransf_1
gene10575	NA	NA	NA	NA	NA
gene10576	7176.CPIJ015941-PA	S	Acetyltransferase (GNAT) family	-	Acetyltransf_1
gene10577	7159.AAEL002248-PA, NA	S, NA	Zinc finger, C2H2 type, NA	-, NA	zf-C2H2,zf-C2H2_4,zf-H2C2_5, NA
gene10578	7176.CPIJ015938-PA, NA	S, NA	ankyrin repeats, NA	-, NA	Ank_2,Ank_4, NA
gene10579	7176.CPIJ011637-PA	-	-	-	-
gene1058	NA, NA, NA, NA	NA, NA, NA, NA	NA, NA, NA, NA	NA, NA, NA, NA	NA, NA, NA, NA
gene10580	7176.CPIJ001232-PA	S	Domain of unknown function (DUF4779)	-	DUF4779
gene10581	NA, NA	NA, NA	NA, NA	NA, NA	NA, NA
gene10582	7176.CPIJ007148-PA	-	-	-	-
gene10583	NA, 7176.CPIJ007147-PA, 7176.CPIJ007147-PA	NA, V, V	NA, Membrane-associating domain, Membrane-associating domain	NA, -, -	NA, MARVEL, MARVEL
gene10584	7176.CPIJ004095-PA	O	Belongs to the peptidase S1 family	-	Trypsin
gene10585	NA, 7159.AAEL014373-PA, NA, NA	NA, T, NA, NA	NA, Belongs to the G-protein coupled receptor 1 family, NA, NA	NA, DRD2, NA, NA	NA, 7tm_1, NA, NA
gene10586	7176.CPIJ015296-PA	S	Acetyltransferase (GNAT) family	-	Acetyltransf_1
gene10587	7176.CPIJ002882-PA, NA	K, NA	transcription by RNA polymerase I, NA	TWISTNB, NA	SHS2_Rpb7-N, NA
gene10588	7176.CPIJ019942-PA	I	Catalyzes the reduction of fatty acyl-CoA to fatty alcohols	-	NAD_binding_4,Sterile
gene10589	NA, 7176.CPIJ004392-PA, 7176.CPIJ019942-PA, NA, NA	NA, I, I, NA, NA	NA, Catalyzes the reduction of fatty acyl-CoA to fatty alcohols, Catalyzes the reduction of fatty acyl-CoA to fatty alcohols, NA, NA	NA, -, -, NA, NA	NA, NAD_binding_4,Sterile, NAD_binding_4,Sterile, NA, NA
gene1059	7176.CPIJ015890-PA, NA	O, NA	Mitochondrial inner membrane protease subunit, NA	IMMP2L, NA	Peptidase_S24, NA
gene10590	NA	NA	NA	NA	NA
gene10591	NA, NA, NA, NA, NA, NA, NA, NA, 13037.EHJ77719, NA	NA, NA, NA, NA, NA, NA, NA, NA, O, NA	NA, NA, NA, NA, NA, NA, NA, NA, It is involved in the biological process described with, NA	NA, NA, NA, NA, NA, NA, NA, NA, adt-1, NA	NA, NA, NA, NA, NA, NA, NA, NA, Pep_M12B_propep,Reprolysin,TSP_1, NA
gene10592	7176.CPIJ004313-PA, 7176.CPIJ004313-PA	L, L	ERCC4 domain, ERCC4 domain	ERCC4, ERCC4	ERCC4, ERCC4
gene10593	NA, 7176.CPIJ012007-PA	NA, S	NA, 2OG-Fe(II) oxygenase superfamily	NA, ALKBH4	NA, 2OG-FeII_Oxy
gene10594	NA, NA, NA, NA	NA, NA, NA, NA	NA, NA, NA, NA	NA, NA, NA, NA	NA, NA, NA, NA
gene10595	7176.CPIJ004411-PA, NA	Q, NA	cytochrome P450, NA	CYP3A4, NA	p450, NA
gene10596	7091.BGIBMGA007958-TA, 7091.BGIBMGA007958-TA, NA, NA, NA, NA, NA, NA, NA, NA, NA	P, P, NA, NA, NA, NA, NA, NA, NA, NA, NA	Structural component of the gap junctions, Structural component of the gap junctions, NA, NA, NA, NA, NA, NA, NA, NA, NA	-, -, NA, NA, NA, NA, NA, NA, NA, NA, NA	Innexin, Innexin, NA, NA, NA, NA, NA, NA, NA, NA, NA
gene10597	7176.CPIJ011320-PA, 7176.CPIJ011320-PA, 7176.CPIJ011320-PA	S, S, S	E2-like enzyme which forms an intermediate with UFM1 via a thioester linkage, E2-like enzyme which forms an intermediate with UFM1 via a thioester linkage, E2-like enzyme which forms an intermediate with UFM1 via a thioester linkage	UFC1, UFC1, UFC1	UFC1, UFC1, UFC1
gene10598	NA, NA, NA, 7176.CPIJ011319-PA	NA, NA, NA, Z	NA, NA, NA, actin binding	NA, NA, NA, SPIRE2	NA, NA, NA, KIND
gene10599	NA	NA	NA	NA	NA
gene106	NA, 7176.CPIJ009491-PA, 136037.KDR00540	NA, E, E	NA, Isocitrate dehydrogenase, It is involved in the biological process described with	NA, IDH3G, IDH3G	NA, Iso_dh, Iso_dh
gene1060	7176.CPIJ015891-PA	J	Telomere recombination	YRDC	Sua5_yciO_yrdC
gene10600	7176.CPIJ005766-PA, NA, NA	-, NA, NA	-, NA, NA	-, NA, NA	-, NA, NA
gene10601	NA, NA, 7176.CPIJ014889-PA	NA, NA, C	NA, NA, The pyruvate dehydrogenase complex catalyzes the overall conversion of pyruvate to acetyl-CoA and CO(2)	NA, NA, PDHA1	NA, NA, E1_dh
gene10602	7176.CPIJ018340-PA	S	PDZ domain	SLC9A3R2	EBP50_C,PDZ
gene10603	NA, NA, NA	NA, NA, NA	NA, NA, NA	NA, NA, NA	NA, NA, NA
gene10604	7176.CPIJ003314-PA	S	DDE superfamily endonuclease	-	DDE_Tnp_4,HTH_Tnp_4,THAP
gene10605	NA, NA, NA, NA, NA	NA, NA, NA, NA, NA	NA, NA, NA, NA, NA	NA, NA, NA, NA, NA	NA, NA, NA, NA, NA
gene10606	NA, NA, NA, NA, NA, NA, NA, NA, NA, NA, NA	NA, NA, NA, NA, NA, NA, NA, NA, NA, NA, NA	NA, NA, NA, NA, NA, NA, NA, NA, NA, NA, NA	NA, NA, NA, NA, NA, NA, NA, NA, NA, NA, NA	NA, NA, NA, NA, NA, NA, NA, NA, NA, NA, NA
gene10607	NA, NA, NA, NA	NA, NA, NA, NA	NA, NA, NA, NA	NA, NA, NA, NA	NA, NA, NA, NA
gene10608	NA, 7176.CPIJ011704-PA	NA, S	NA, Protein of unknown function (DUF766)	NA, JKAMP	NA, DUF766
gene10609	7176.CPIJ011705-PA, NA, 7176.CPIJ011705-PA, NA, NA	A, NA, A, NA, NA	RNA recognition motif, NA, RNA recognition motif, NA, NA	HNRNPM, NA, HNRNPM, NA, NA	HnRNP_M,RRM_1, NA, HnRNP_M,RRM_1, NA, NA
gene1061	7159.AAEL001400-PA, 7159.AAEL001400-PA	K, K	DNA-dependent RNA polymerase catalyzes the transcription of DNA into RNA using the four ribonucleoside triphosphates as substrates, DNA-dependent RNA polymerase catalyzes the transcription of DNA into RNA using the four ribonucleoside triphosphates as substrates	POLR3K, POLR3K	RNA_POL_M_15KD,TFIIS_C, RNA_POL_M_15KD,TFIIS_C
gene10610	NA, NA, 12957.ACEP20786-PA	NA, NA, A	NA, NA, Binds the poly(A) tail of mRNA	NA, NA, PABPC4	NA, NA, PABP,RRM_1
gene10611	NA, NA	NA, NA	NA, NA	NA, NA	NA, NA
gene10612	7176.CPIJ019614-PA	T	Fibroblast growth factor receptor	htl	I-set,Ig_3,Pkinase_Tyr
gene10613	NA, NA, NA, 7159.AAEL017311-PA, NA, NA, 7176.CPIJ017836-PA, 7222.FBpp0144354	NA, NA, NA, F, NA, NA, F, F	NA, NA, NA, electron carrier activity. It is involved in the biological process described with oxidation-reduction process, NA, NA, aldehyde oxidase, It is involved in the biological process described with oxidation-reduction process	NA, NA, NA, -, NA, NA, -, -	NA, NA, NA, Ald_Xan_dh_C,Ald_Xan_dh_C2,CO_deh_flav_C,FAD_binding_5,Fer2,Fer2_2, NA, NA, Ald_Xan_dh_C,Ald_Xan_dh_C2,CO_deh_flav_C,FAD_binding_5,Fer2,Fer2_2, Ald_Xan_dh_C,Ald_Xan_dh_C2,CO_deh_flav_C,FAD_binding_5,Fer2,Fer2_2
gene10614	NA, NA	NA, NA	NA, NA	NA, NA	NA, NA
gene10615	7176.CPIJ006930-PA, NA	G, NA	Gamma-glutamyl hydrolase, NA	GGH, NA	Peptidase_C26, NA
gene10616	NA, NA, NA, NA, NA, NA, 7176.CPIJ006929-PA	NA, NA, NA, NA, NA, NA, K	NA, NA, NA, NA, NA, NA, DNA binding	NA, NA, NA, NA, NA, NA, Gug	NA, NA, NA, NA, NA, NA, Atrophin-1,BAH,ELM2,GATA
gene10617	NA, NA, NA	NA, NA, NA	NA, NA, NA	NA, NA, NA	NA, NA, NA
gene10618	7176.CPIJ010357-PA	J	RF-1 domain	C12orf65	RF-1
gene10619	NA, 7159.AAEL013708-PA	NA, S	NA, Belongs to the complex I LYR family	NA, -	NA, Complex1_LYR
gene1062	NA, NA, NA	NA, NA, NA	NA, NA, NA	NA, NA, NA	NA, NA, NA
gene10620	7176.CPIJ001295-PA	-	-	-	-
gene10621	34740.HMEL017621-PA, NA, NA	S, NA, NA	identical protein binding, NA, NA	-, NA, NA	Myb_DNA-bind_5, NA, NA
gene10622	NA, 72004.XP_005911638.1, 7176.CPIJ007259-PA	NA, T, L	NA, DNA-dependent protein kinase catalytic, DNA-dependent protein kinase catalytic	NA, PRKDC, PRKDC	NA, FAT,FATC,NUC194,PI3_PI4_kinase, FAT,FATC,NUC194,PI3_PI4_kinase
gene10623	7176.CPIJ007258-PA	L	DNA-dependent protein kinase catalytic	PRKDC	FAT,FATC,NUC194,PI3_PI4_kinase
gene10624	7176.CPIJ019877-PA, 7176.CPIJ019877-PA	S, S	GTP binding. It is involved in the biological process described with, GTP binding. It is involved in the biological process described with	-, -	Ras, Ras
gene10625	NA, NA, NA, NA, NA, NA, NA, NA, NA, NA, NA, NA, NA, 7159.AAEL018274-PA, 7159.AAEL018274-PA, 7159.AAEL018274-PA, 7159.AAEL018274-PA, NA, NA, NA, NA, NA, NA, 7260.FBpp0247140, 7260.FBpp0247140, 7260.FBpp0247140, 7260.FBpp0247140, NA, NA	NA, NA, NA, NA, NA, NA, NA, NA, NA, NA, NA, NA, NA, N, N, N, N, NA, NA, NA, NA, NA, NA, N, N, N, N, NA, NA	NA, NA, NA, NA, NA, NA, NA, NA, NA, NA, NA, NA, NA, CARMIL C-terminus, CARMIL C-terminus, CARMIL C-terminus, CARMIL C-terminus, NA, NA, NA, NA, NA, NA, CARMIL C-terminus, CARMIL C-terminus, CARMIL C-terminus, CARMIL C-terminus, NA, NA	NA, NA, NA, NA, NA, NA, NA, NA, NA, NA, NA, NA, NA, crml-1, crml-1, crml-1, crml-1, NA, NA, NA, NA, NA, NA, crml-1, crml-1, crml-1, crml-1, NA, NA	NA, NA, NA, NA, NA, NA, NA, NA, NA, NA, NA, NA, NA, CARMIL_C,LRR_6, CARMIL_C,LRR_6, CARMIL_C,LRR_6, CARMIL_C,LRR_6, NA, NA, NA, NA, NA, NA, CARMIL_C,LRR_6, CARMIL_C,LRR_6, CARMIL_C,LRR_6, CARMIL_C,LRR_6, NA, NA
gene10626	NA, NA, 7176.CPIJ017217-PA	NA, NA, C	NA, NA, Component of the ubiquinol-cytochrome c reductase complex (complex III or cytochrome b-c1 complex), which is a respiratory chain that generates an electrochemical potential coupled to ATP synthesis	NA, NA, UQCRFS1	NA, NA, Rieske,UCR_TM,Ubiq-Cytc-red_N
gene10627	NA, NA, 7176.CPIJ014295-PA, NA	NA, NA, S, NA	NA, NA, actin filament polymerization, NA	NA, NA, TTC17, NA	NA, NA, TPR_2,TPR_7,TPR_8, NA
gene10628	7176.CPIJ017507-PA, NA, NA, NA, NA, NA	T, NA, NA, NA, NA, NA	Low-density lipoprotein receptor domain class A, NA, NA, NA, NA, NA	-, NA, NA, NA, NA, NA	EGF_CA,FXa_inhibition,Ldl_recept_a,Ldl_recept_b,cEGF, NA, NA, NA, NA, NA
gene10629	7176.CPIJ020330-PA	-	-	-	-
gene1063	7176.CPIJ016539-PA, 7176.CPIJ015894-PA, 7176.CPIJ015894-PA	K, J, J	3'-5'-exoribonuclease activity, 3'-5'-exoribonuclease that specifically recognizes RNAs polyuridylated at their 3' end and mediates their degradation. Component of an exosome-independent RNA degradation pathway that mediates degradation of cytoplasmic mRNAs that have been deadenylated and subsequently uridylated at their 3', 3'-5'-exoribonuclease that specifically recognizes RNAs polyuridylated a…	SSD1, DIS3L2, DIS3L2	RNB,Rrp44_CSD1, RNB,Rrp44_CSD1, RNB,Rrp44_CSD1
gene10630	7176.CPIJ018946-PA, NA, NA	S, NA, NA	Domain of unknown function (DUF4739), NA, NA	-, NA, NA	DUF4739, NA, NA
gene10631	7176.CPIJ012681-PA	O	It is involved in the biological process described with proteolysis	-	ADAM_CR,Disintegrin,EGF_2,Pep_M12B_propep,Reprolysin
gene10632	7176.CPIJ004052-PA, 7176.CPIJ004052-PA, NA, NA	K, K, NA, NA	Homeo-prospero domain, Homeo-prospero domain, NA, NA	PROX1, PROX1, NA, NA	HPD, HPD, NA, NA
gene10633	NA	NA	NA	NA	NA
gene10634	7176.CPIJ007905-PA	S	Chitin-binding domain type 2	-	-
gene10635	7176.CPIJ007900-PA	S	Conserved hypothetical protein	-	CBM_14
gene10636	7176.CPIJ007905-PA	S	Chitin-binding domain type 2	-	-
gene10637	NA, NA, NA	NA, NA, NA	NA, NA, NA	NA, NA, NA	NA, NA, NA
gene10638	NA, 7176.CPIJ011115-PA	NA, S	NA, YTH domain protein	NA, YTHDF2	NA, YTH
gene10639	7176.CPIJ018455-PA, 7176.CPIJ018455-PA	-, -	-, -	-, -	-, -
gene1064	NA, NA, NA, 7176.CPIJ015895-PA, NA	NA, NA, NA, T, NA	NA, NA, NA, Belongs to the protein kinase superfamily, NA	NA, NA, NA, CDK6, NA	NA, NA, NA, Pkinase, NA
gene10640	NA, NA, 7176.CPIJ017752-PA	NA, NA, S	NA, NA, Glutamate-rich protein 2	NA, NA, ERICH2	NA, NA, -
gene10641	NA, NA	NA, NA	NA, NA	NA, NA	NA, NA
gene10642	7176.CPIJ018455-PA, 7176.CPIJ018455-PA	-, -	-, -	-, -	-, -
gene10643	7176.CPIJ018456-PA, 7176.CPIJ002670-PA, NA	G, O, NA	Chondroitin synthase, Chondroitin, NA	CHPF, CHPF, NA	CHGN, CHGN, NA
gene10644	7176.CPIJ018635-PA, NA, NA	TU, NA, NA	Calcium ion binding, NA, NA	Eps-15, NA, NA	EF-hand_4, NA, NA
gene10645	7176.CPIJ018636-PA, NA, NA	-, NA, NA	-, NA, NA	-, NA, NA	-, NA, NA
gene10646	7176.CPIJ005629-PA, NA	S, NA	Cadherin repeats., NA	-, NA	-, NA
gene10647	7176.CPIJ005462-PA	O	Triacylglycerol lipase	-	Lipase
gene10648	NA, NA, 7176.CPIJ005463-PA	NA, NA, O	NA, NA, Triacylglycerol lipase	NA, NA, -	NA, NA, Lipase
gene10649	NA, NA, 7176.CPIJ005467-PA	NA, NA, O	NA, NA, Belongs to the peptidase S1 family	NA, NA, -	NA, NA, Trypsin
gene1065	NA, NA, NA	NA, NA, NA	NA, NA, NA	NA, NA, NA	NA, NA, NA
gene10650	NA, 7176.CPIJ005466-PA, NA	NA, O, NA	NA, Belongs to the peptidase S1 family, NA	NA, -, NA	NA, Trypsin, NA
gene10651	NA, NA, NA, NA	NA, NA, NA, NA	NA, NA, NA, NA	NA, NA, NA, NA	NA, NA, NA, NA
gene10652	NA	NA	NA	NA	NA
gene10653	7176.CPIJ016254-PA, NA, 7176.CPIJ016254-PA	S, NA, S	Ubiquitin-binding domain, NA, Ubiquitin-binding domain	UBTD2, NA, UBTD2	UBD,ubiquitin, NA, UBD,ubiquitin
gene10654	7176.CPIJ010549-PA	-	-	-	-
gene10655	7159.AAEL002162-PA, 7176.CPIJ002396-PA	S, S	FAM193 family C-terminal, FAM193 family C-terminal	FAM193A, FAM193A	FAM193_C, FAM193_C
gene10656	NA, NA, NA, NA	NA, NA, NA, NA	NA, NA, NA, NA	NA, NA, NA, NA	NA, NA, NA, NA
gene10657	NA, NA, 7176.CPIJ002394-PA	NA, NA, G	NA, NA, Major royal jelly protein	NA, NA, -	NA, NA, MRJP
gene10658	NA, NA, 7176.CPIJ002393-PA, NA	NA, NA, G, NA	NA, NA, Major royal jelly protein, NA	NA, NA, -, NA	NA, NA, MRJP, NA
gene10659	7176.CPIJ004470-PA	S	C2H2-type zinc finger	-	zf-AD,zf-C2H2,zf-C2H2_6
gene1066	7176.CPIJ004757-PA, 7222.FBpp0146852, NA	K, K, NA	Orange domain, Hairy Orange, NA	h, h, NA	HLH,Hairy_orange, HLH,Hairy_orange, NA
gene10660	NA, NA, 7176.CPIJ008804-PA, 7176.CPIJ000546-PA, NA, NA	NA, NA, I, I, NA, NA	NA, NA, Odorant receptor, Odorant receptor, NA, NA	NA, NA, -, -, NA, NA	NA, NA, 7tm_6, 7tm_6, NA, NA
gene10661	NA, 7176.CPIJ002322-PA	NA, A	NA, zinc finger	NA, CIZ1	NA, zf-C2H2_jaz,zf-met
gene10662	NA, NA	NA, NA	NA, NA	NA, NA	NA, NA
gene10663	NA, NA	NA, NA	NA, NA	NA, NA	NA, NA
gene10664	7176.CPIJ008583-PA	O	DnaJ molecular chaperone homology domain	DNAJC15	DnaJ
gene10665	7159.AAEL005901-PB, NA, 128390.XP_009472997.1	J, NA, J	Belongs to the eukaryotic ribosomal protein eS1 family, NA, ribosomal protein S3a	RPS3A, NA, RPS3A	Ribosomal_S3Ae, NA, Ribosomal_S3Ae
gene10666	NA, NA, NA, NA, NA	NA, NA, NA, NA, NA	NA, NA, NA, NA, NA	NA, NA, NA, NA, NA	NA, NA, NA, NA, NA
gene10667	7176.CPIJ002150-PA, NA, NA	O, NA, NA	Domain abundant in complement control proteins; SUSHI repeat; short complement-like repeat (SCR), NA, NA	-, NA, NA	-, NA, NA
gene10668	NA	NA	NA	NA	NA
gene10669	7176.CPIJ019278-PA	D	Fibrinogen and fibronectin	FIBCD1	Fibrinogen_C
gene1067	7176.CPIJ004756-PA, 7176.CPIJ004756-PA	S, S	Conserved hypothetical protein, Conserved hypothetical protein	-, -	DUF1091, DUF1091
gene10670	7176.CPIJ010526-PA, 7176.CPIJ010526-PA	J, J	cysteinyl-tRNA synthetase, cysteinyl-tRNA synthetase	CARS, CARS	tRNA-synt_1e, tRNA-synt_1e
gene10671	7091.BGIBMGA005426-TA, NA, NA	B, NA, NA	Chromatin organization modifier domain, NA, NA	Chro, NA, NA	Chromo, NA, NA
gene10672	7165.AGAP001177-PA, 7176.CPIJ011558-PA, NA, NA	S, S, NA, NA	EF-hand domain pair, EF-hand domain pair, NA, NA	CBP, CBP, NA, NA	EF-hand_5,EF-hand_7, EF-hand_5,EF-hand_7, NA, NA
gene10673	7176.CPIJ010814-PA	O	Glutathione S-transferase	GSTD11	GST_C,GST_C_2,GST_N,GST_N_3
gene10674	NA, NA, 7176.CPIJ003660-PA	NA, NA, -	NA, NA, -	NA, NA, -	NA, NA, -
gene10675	7176.CPIJ003659-PA, 7176.CPIJ003659-PA	S, S	peptidyl-tRNA hydrolase, peptidyl-tRNA hydrolase	PTRH2, PTRH2	PTH2, PTH2
gene10676	NA, NA, NA, 7176.CPIJ003062-PA	NA, NA, NA, -	NA, NA, NA, -	NA, NA, NA, corn	NA, NA, NA, -
gene10677	NA, NA, NA	NA, NA, NA	NA, NA, NA	NA, NA, NA	NA, NA, NA
gene10678	7176.CPIJ016356-PA, 7176.CPIJ016356-PA	Q, Q	cytochrome P450, cytochrome P450	Cyp6g1, Cyp6g1	p450, p450
gene10679	NA, NA	NA, NA	NA, NA	NA, NA	NA, NA
gene1068	7176.CPIJ004756-PA, 7176.CPIJ017359-PA	S, S	Conserved hypothetical protein, Conserved hypothetical protein	-, -	DUF1091, DUF1091
gene10680	106582.XP_004576767.1, NA	K, NA	Cell division cycle 73, Paf1 RNA polymerase II complex component, homolog (S. cerevisiae), NA	CDC73, NA	CDC73_C,CDC73_N, NA
gene10681	7176.CPIJ010915-PA	KOT	Belongs to the class I-like SAM-binding methyltransferase superfamily. Protein arginine N- methyltransferase family	-	Methyltransf_25,PrmA
gene10682	NA, NA, NA	NA, NA, NA	NA, NA, NA	NA, NA, NA	NA, NA, NA
gene10683	7176.CPIJ005279-PA, 7176.CPIJ005279-PA	T, T	Cgmp-dependent protein kinase, Cgmp-dependent protein kinase	PRKG1, PRKG1	Med4,cNMP_binding, Med4,cNMP_binding
gene10684	NA, NA, 7176.CPIJ017078-PA	NA, NA, BK	NA, NA, bromo domain	NA, NA, CECR2	NA, NA, Bromodomain
gene10685	12957.ACEP23972-PA	T	Guanyl-nucleotide exchange factor activity. It is involved in the biological process described with regulation of small GTPase mediated signal transduction	RASGEF1C	RasGEF,RasGEF_N
gene10686	7176.CPIJ001011-PA	K	sequence-specific DNA binding	-	Homeobox
gene10687	7176.CPIJ017185-PA	O	Xylanase inhibitor N-terminal	CTSE	A1_Propeptide,Asp
gene10688	NA, NA	NA, NA	NA, NA	NA, NA	NA, NA
gene10689	NA, NA, 7176.CPIJ005750-PA	NA, NA, S	NA, NA, Domain involved in innate immunity and lipid metabolism.	NA, NA, -	NA, NA, E1_DerP2_DerF2
gene1069	7176.CPIJ004752-PA, 7176.CPIJ004752-PA, NA	I, I, NA	Belongs to the type-B carboxylesterase lipase family, Belongs to the type-B carboxylesterase lipase family, NA	-, -, NA	COesterase, COesterase, NA
gene10690	NA	NA	NA	NA	NA
gene10691	7176.CPIJ016365-PA	D	Sad1 / UNC-like C-terminal	SUN1	MRP,Sad1_UNC
gene10692	NA, NA, NA, NA	NA, NA, NA, NA	NA, NA, NA, NA	NA, NA, NA, NA	NA, NA, NA, NA
gene10693	NA, NA, NA, 136037.KDR24389	NA, NA, NA, P	NA, NA, NA, Ion channel activity. It is involved in the biological process described with ion transport	NA, NA, NA, CNGB1	NA, NA, NA, Ion_trans,cNMP_binding
gene10694	NA, NA, NA	NA, NA, NA	NA, NA, NA	NA, NA, NA	NA, NA, NA
gene10695	7176.CPIJ006215-PA	S	Structural constituent of cuticle	-	Chitin_bind_4
gene10696	7176.CPIJ016993-PA	E	manganese ion binding	Dip-C	AMP_N,Peptidase_M24
gene10697	7176.CPIJ002157-PA, NA	S, NA	Autophagy-related protein 13, NA	ATG13, NA	ATG13, NA
gene10698	NA	NA	NA	NA	NA
gene10699	NA, 7176.CPIJ007632-PA	NA, J	NA, ribosomal protein, S6	NA, MRPS6	NA, Ribosomal_S6
gene107	6412.HelroP82429, NA, 7176.CPIJ010146-PA	M, NA, S	Nuclear chaperone required for maturation and nuclear export of pre-60S ribosome subunits, NA, von Willebrand factor type A domain	-, NA, mdn1	AAA_5, NA, AAA_5,VWA
gene1070	7176.CPIJ012099-PA, 7176.CPIJ012099-PA	U, U	Gtr1/RagA G protein conserved region, Gtr1/RagA G protein conserved region	-, -	Ras, Ras
gene10700	NA, 6412.HelroP68914, 400682.PAC_15700113	NA, A, A	NA, Bloom syndrome, forked DNA-dependent helicase activity	NA, BLM, BLM	NA, BDHCT,BDHCT_assoc,BLM_N,DEAD,HRDC,Helicase_C,RQC,RecQ_Zn_bind, BDHCT,BDHCT_assoc,BLM_N,DEAD,HRDC,Helicase_C,RQC,RecQ_Zn_bind
gene10701	NA, NA	NA, NA	NA, NA	NA, NA	NA, NA
gene10702	NA	NA	NA	NA	NA
gene10703	7159.AAEL005481-PA, NA, NA	G, NA, NA	Glycosyl hydrolases family 31, NA, NA	-, NA, NA	Glyco_hydro_31, NA, NA
gene10704	7176.CPIJ000948-PA, 7176.CPIJ000948-PA	G, G	Enolase, N-terminal domain, Enolase, N-terminal domain	enol-1, enol-1	Enolase_C,Enolase_N, Enolase_C,Enolase_N
gene10705	NA, NA, NA, 7176.CPIJ000947-PA, NA	NA, NA, NA, L, NA	NA, NA, NA, Calcineurin-like phosphoesterase, NA	NA, NA, NA, -, NA	NA, NA, NA, Metallophos, NA
gene10706	NA	NA	NA	NA	NA
gene10707	7176.CPIJ013194-PA, 7176.CPIJ013194-PA	-, -	-, -	-, -	-, -
gene10708	NA, NA, NA, NA	NA, NA, NA, NA	NA, NA, NA, NA	NA, NA, NA, NA	NA, NA, NA, NA
gene10709	NA, NA, 7159.AAEL008259-PA	NA, NA, S	NA, NA, Conserved hypothetical protein	NA, NA, -	NA, NA, -
gene1071	NA, NA, NA, NA, NA	NA, NA, NA, NA, NA	NA, NA, NA, NA, NA	NA, NA, NA, NA, NA	NA, NA, NA, NA, NA
gene10710	NA, NA, NA, NA	NA, NA, NA, NA	NA, NA, NA, NA	NA, NA, NA, NA	NA, NA, NA, NA
gene10711	NA, 7176.CPIJ016891-PA	NA, A	NA, RNAse P Rpr2/Rpp21/SNM1 subunit domain	NA, RPP21	NA, Rpr2
gene10712	NA, 7176.CPIJ013527-PA, NA, NA, NA, NA, NA	NA, S, NA, NA, NA, NA, NA	NA, WD repeat-containing and planar cell polarity effector protein Fritz, NA, NA, NA, NA, NA	NA, WDPCP, NA, NA, NA, NA, NA	NA, Frtz, NA, NA, NA, NA, NA
gene10713	NA, NA, 7176.CPIJ001770-PA, NA, NA, NA, NA	NA, NA, T, NA, NA, NA, NA	NA, NA, GTPase-activator protein for Rho-like GTPases, NA, NA, NA, NA	NA, NA, ARHGAP18, NA, NA, NA, NA	NA, NA, RhoGAP, NA, NA, NA, NA
gene10714	NA, NA	NA, NA	NA, NA	NA, NA	NA, NA
gene10715	NA, NA, NA	NA, NA, NA	NA, NA, NA	NA, NA, NA	NA, NA, NA
gene10716	7176.CPIJ006425-PA	B	Inhibitor of growth	ING4	ING
gene10717	NA, NA, NA, NA, 7176.CPIJ006424-PA	NA, NA, NA, NA, K	NA, NA, NA, NA, C2H2-type zinc finger	NA, NA, NA, NA, -	NA, NA, NA, NA, BTB,zf-C2H2,zf-C2H2_4
gene10718	7176.CPIJ005613-PA	J	Belongs to the eukaryotic ribosomal protein eL38 family	RPL38	Ribosomal_L38e
gene10719	7176.CPIJ017648-PA	T	Belongs to the protein kinase superfamily	CAMK2G	CaMKII_AD,Pkinase
gene1072	NA, NA, NA, 7165.AGAP012735-PA	NA, NA, NA, Q	NA, NA, NA, It is involved in the biological process described with transmembrane transport	NA, NA, NA, ABCC6	NA, NA, NA, ABC_membrane,ABC_tran
gene10720	NA, NA	NA, NA	NA, NA	NA, NA	NA, NA
gene10721	NA, NA, NA, 9646.ENSAMEP00000017025	NA, NA, NA, J	NA, NA, NA, Eukaryotic translation initiation factor 3, subunit	NA, NA, NA, EIF3B	NA, NA, NA, RRM_1,eIF2A
gene10722	69319.XP_008546218.1	T	tyrosine-protein kinase	JAK2	Pkinase_Tyr,SH2
gene10723	NA, 7159.AAEL005085-PA, NA	NA, J, NA	NA, 60S ribosomal protein L30, NA	NA, rpl30, NA	NA, Ribosomal_L7Ae, NA
gene10724	NA, 7176.CPIJ000125-PA	NA, K	NA, Iroquois-class homeodomain protein irx	NA, -	NA, Homeobox_KN
gene10725	7176.CPIJ019361-PA, NA, 7176.CPIJ019361-PA	I, NA, I	7tm Odorant receptor, NA, 7tm Odorant receptor	-, NA, -	7tm_6, NA, 7tm_6
gene10726	7176.CPIJ006815-PA, NA	V, NA	Belongs to the serpin family, NA	-, NA	Serpin, NA
gene10727	NA, NA, NA, 7260.FBpp0243203, NA, 7159.AAEL015125-PA, NA, 13616.ENSMODP00000017803	NA, NA, NA, T, NA, T, NA, T	NA, NA, NA, activity. It is involved in the biological process described with transmembrane receptor protein serine threonine kinase signaling pathway, NA, Receptor protein serine threonine kinase, NA, Activin A receptor type II-like 1	NA, NA, NA, ACVR1, NA, ACVR1, NA, ACVRL1	NA, NA, NA, Activin_recp,Pkinase,Pkinase_Tyr,TGF_beta_GS, NA, Activin_recp,Pkinase,Pkinase_Tyr,TGF_beta_GS, NA, Pkinase_Tyr,TGF_beta_GS
gene10728	7176.CPIJ016932-PA, NA	L, NA	DNA mismatch repair protein, NA	-, NA	DNA_mis_repair,HATPase_c_3,MutL_C, NA
gene10729	NA, NA, 7176.CPIJ017989-PA	NA, NA, U	NA, NA, Legume-like lectin family	NA, NA, LMAN1	NA, NA, Lectin_leg-like
gene1073	7165.AGAP012735-PA, NA, 7159.AAEL017209-PA, NA, NA	Q, NA, Q, NA, NA	It is involved in the biological process described with transmembrane transport, NA, ABC transporter transmembrane region, NA, NA	ABCC6, NA, abcc2, NA, NA	ABC_membrane,ABC_tran, NA, ABC_membrane,ABC_tran, NA, NA
gene10730	NA, 7176.CPIJ007698-PA	NA, J	NA, 60S ribosomal protein L37a	NA, RPL37A	NA, Ribosomal_L37ae
gene10731	NA, NA	NA, NA	NA, NA	NA, NA	NA, NA
gene10732	7176.CPIJ014126-PA	T	cGMP-specific 3',5'-cyclic phosphodiesterase	PDE9A	PDEase_I
gene10733	NA, 7176.CPIJ014125-PA, 7159.AAEL009632-PA, 7176.CPIJ014125-PA	NA, Q, Q, Q	NA, Belongs to the short-chain dehydrogenases reductases (SDR) family, Belongs to the short-chain dehydrogenases reductases (SDR) family, Belongs to the short-chain dehydrogenases reductases (SDR) family	NA, -, -, -	NA, adh_short, adh_short, adh_short
gene10734	NA, 7176.CPIJ014123-PA, 7176.CPIJ014123-PA, 7176.CPIJ014124-PA	NA, Q, Q, Q	NA, Belongs to the short-chain dehydrogenases reductases (SDR) family, Belongs to the short-chain dehydrogenases reductases (SDR) family, Belongs to the short-chain dehydrogenases reductases (SDR) family	NA, -, -, -	NA, adh_short, adh_short, adh_short
gene10735	7176.CPIJ014123-PA, 7176.CPIJ014123-PA, NA	Q, Q, NA	Belongs to the short-chain dehydrogenases reductases (SDR) family, Belongs to the short-chain dehydrogenases reductases (SDR) family, NA	-, -, NA	adh_short, adh_short, NA
gene10736	7176.CPIJ013476-PA	G	beta-acetyl hexosaminidase like	Hexo1	Glyco_hydro_20,Glycohydro_20b2
gene10737	7176.CPIJ013478-PA, 7176.CPIJ013478-PA, NA	S, S, NA	Uncharacterised protein family (UPF0220), Uncharacterised protein family (UPF0220), NA	TMEM50A, TMEM50A, NA	UPF0220, UPF0220, NA
gene10738	7176.CPIJ013479-PA, 7176.CPIJ013479-PA	S, S	Chromosome 5 open reading frame 28, Chromosome 5 open reading frame 28	C5orf28, C5orf28	YdjM, YdjM
gene10739	NA, 7176.CPIJ014090-PA, NA, 7176.CPIJ014090-PA	NA, S, NA, S	NA, Protein aurora borealis N-terminus, NA, Protein aurora borealis N-terminus	NA, BORA, NA, BORA	NA, BORA_N, NA, BORA_N
gene1074	NA, 7176.CPIJ001519-PA, NA, 7176.CPIJ001519-PA	NA, S, NA, S	NA, Gag P30 core shell protein, NA, Gag P30 core shell protein	NA, -, NA, -	NA, -, NA, -
gene10740	NA, 7029.ACYPI080264-PA, 7029.ACYPI080264-PA, NA, 34740.HMEL009995-PA, NA, NA, 45351.EDO37431	NA, S, S, NA, S, NA, NA, L	NA, MFS_1 like family, MFS_1 like family, NA, MFS_1 like family, NA, NA, MFS_1 like family	NA, MFSD6, MFSD6, NA, MFSD6, NA, NA, -	NA, MFS_1_like, MFS_1_like, NA, MFS_1_like, NA, NA, MFS_1_like,Nuc_H_symport
gene10741	7176.CPIJ017284-PA, 7176.CPIJ017284-PA	S, S	Conserved hypothetical protein, Conserved hypothetical protein	-, -	F-box,F-box-like, F-box,F-box-like
gene10742	NA, NA, NA	NA, NA, NA	NA, NA, NA	NA, NA, NA	NA, NA, NA
gene10743	NA, NA	NA, NA	NA, NA	NA, NA	NA, NA
gene10744	7176.CPIJ005983-PA	G	Glycosyl transferase family 8	GXYLT2	Glyco_transf_8
gene10745	NA, NA	NA, NA	NA, NA	NA, NA	NA, NA
gene10746	NA, NA, NA, NA, NA, NA, NA, NA, NA, NA	NA, NA, NA, NA, NA, NA, NA, NA, NA, NA	NA, NA, NA, NA, NA, NA, NA, NA, NA, NA	NA, NA, NA, NA, NA, NA, NA, NA, NA, NA	NA, NA, NA, NA, NA, NA, NA, NA, NA, NA
gene10747	7176.CPIJ009466-PA	S	Carboxypeptidase regulatory-like domain	CPD	CarboxypepD_reg,Peptidase_M14
gene10748	NA, 7176.CPIJ007398-PA, NA, NA	NA, K, NA, NA	NA, TFIIA is a component of the transcription machinery of RNA polymerase II and plays an important role in transcriptional activation, NA, NA	NA, GTF2A2, NA, NA	NA, TFIIA_gamma_C,TFIIA_gamma_N, NA, NA
gene10749	NA, NA	NA, NA	NA, NA	NA, NA	NA, NA
gene1075	7176.CPIJ001518-PA	-	-	-	-
gene10750	7176.CPIJ018604-PA	S	protein ubiquitination	-	-
gene10751	7176.CPIJ018606-PA	S	Chitin-binding domain type 2	-	CBM_14
gene10752	7176.CPIJ018605-PA, NA	S, NA	Chitin-binding domain type 2, NA	-, NA	CBM_14, NA
gene10753	7176.CPIJ006527-PA, NA, NA, 7176.CPIJ006527-PA, NA, NA, NA, NA, 7176.CPIJ006528-PA, 7176.CPIJ006528-PA, NA, NA, NA, NA, NA, NA	P, NA, NA, P, NA, NA, NA, NA, P, P, NA, NA, NA, NA, NA, NA	Anion exchange protein 2, slc4a2, NA, NA, Anion exchange protein 2, slc4a2, NA, NA, NA, NA, Anion exchange protein 2, slc4a2, Anion exchange protein 2, slc4a2, NA, NA, NA, NA, NA, NA	SLC4A3, NA, NA, SLC4A3, NA, NA, NA, NA, SLC4A3, SLC4A3, NA, NA, NA, NA, NA, NA	Band_3_cyto,HCO3_cotransp, NA, NA, Band_3_cyto,HCO3_cotransp, NA, NA, NA, NA, Band_3_cyto,HCO3_cotransp, Band_3_cyto,HCO3_cotransp, NA, NA, NA, NA, NA, NA
gene10754	7176.CPIJ006563-PA	P	UDP-sugar transporter UST74c	SLC35D2	TPT
gene10755	7176.CPIJ019881-PA, NA, 7176.CPIJ019881-PA, NA	H, NA, H, NA	Component of the coenzyme Q biosynthetic pathway. May play a role in organizing a multi-subunit COQ enzyme complex required for coenzyme Q biosynthesis. Required for steady-state levels of other COQ polypeptides, NA, Component of the coenzyme Q biosynthetic pathway. May play a role in organizing a multi-subunit COQ enzyme complex required for coenzyme Q biosynthesis. Required for steady-state lev…	COQ4, NA, COQ4, NA	Coq4, NA, Coq4, NA
gene10756	NA, 7176.CPIJ006565-PA	NA, -	NA, -	NA, -	NA, -
gene10757	7176.CPIJ016039-PA	T	Belongs to the G-protein coupled receptor 1 family	-	7tm_1
gene10758	7176.CPIJ006954-PA, NA, NA	O, NA, NA	Cyclophilin type peptidyl-prolyl cis-trans isomerase/CLD, NA, NA	-, NA, NA	Pro_isomerase,zf-B_box, NA, NA
gene10759	NA, NA, 7176.CPIJ006955-PA, NA	NA, NA, UY, NA	NA, NA, Nuclear protein localization, NA	NA, NA, NPLOC4, NA	NA, NA, NPL4,UN_NPL4,zf-NPL4, NA
gene1076	7176.CPIJ001517-PA	-	-	-	-
gene10760	7176.CPIJ005215-PA, NA	K, NA	T-cell specific transcription factor, tcf, NA	TCF7L2, NA	CTNNB1_binding,HMG_box, NA
gene10761	NA, NA, NA, NA, NA, NA	NA, NA, NA, NA, NA, NA	NA, NA, NA, NA, NA, NA	NA, NA, NA, NA, NA, NA	NA, NA, NA, NA, NA, NA
gene10762	7159.AAEL013536-PA, 43151.ADAC009492-PA	J, J	ribosomal protein, Ribosomal protein S8e	RpS27A, NSA2	Ribosomal_S27,ubiquitin, Ribosomal_S8e
gene10763	7176.CPIJ003098-PA	J	Ribosomal protein S8e	NSA2	Ribosomal_S8e
gene10764	NA, NA	NA, NA	NA, NA	NA, NA	NA, NA
gene10765	7176.CPIJ002826-PA, 7176.CPIJ002826-PA	C, C	nucleic acid binding, nucleic acid binding	-, -	zf-AD,zf-C2H2,zf-C2H2_4,zf-C2H2_6,zf-met, zf-AD,zf-C2H2,zf-C2H2_4,zf-C2H2_6,zf-met
gene10766	7176.CPIJ013913-PA	K	c-clamp	TCF7L2	CTNNB1_binding,HMG_box
gene10767	7176.CPIJ011153-PA	O	It is involved in the biological process described with phospholipid metabolic process	-	Phospholip_A2_2
gene10768	7176.CPIJ011154-PA, NA	O, NA	It is involved in the biological process described with phospholipid metabolic process, NA	-, NA	Phospholip_A2_2, NA
gene10769	7176.CPIJ018129-PA	K	Skp1 family, tetramerisation domain	TCEB1	Skp1_POZ
gene1077	NA, NA, NA	NA, NA, NA	NA, NA, NA	NA, NA, NA	NA, NA, NA
gene10770	NA, NA, NA	NA, NA, NA	NA, NA, NA	NA, NA, NA	NA, NA, NA
gene10771	7176.CPIJ004156-PA, NA, NA, 7176.CPIJ004156-PA, 7176.CPIJ004156-PA, 7176.CPIJ004156-PA	I, NA, NA, I, I, I	Odorant receptor, NA, NA, Odorant receptor, Odorant receptor, Odorant receptor	-, NA, NA, -, -, -	7tm_6, NA, NA, 7tm_6, 7tm_6, 7tm_6
gene10772	NA, NA	NA, NA	NA, NA	NA, NA	NA, NA
gene10773	7176.CPIJ012895-PA	S	Leucine-rich immune protein (Long)	-	LRR_8
gene10774	NA, 7176.CPIJ018891-PA, 7237.FBpp0279665	NA, S, S	NA, Fms-interacting protein, Fms-interacting protein	NA, THOC5, THOC5	NA, FimP, FimP
gene10775	7159.AAEL011959-PA	S	mRNA cap methylation, RNMT-activating mini protein	-	RAM
gene10776	NA, 7176.CPIJ015483-PA, NA, 7176.CPIJ015483-PA	NA, S, NA, S	NA, proteasome-mediated ubiquitin-dependent protein catabolic process, NA, proteasome-mediated ubiquitin-dependent protein catabolic process	NA, -, NA, -	NA, Yippee-Mis18, NA, Yippee-Mis18
gene10777	NA, NA, NA, NA	NA, NA, NA, NA	NA, NA, NA, NA	NA, NA, NA, NA	NA, NA, NA, NA
gene10778	7176.CPIJ005002-PA, NA	T, NA	Leucine Rich Repeat, NA	LINGO1, NA	I-set,LRR_8, NA
gene10779	NA	NA	NA	NA	NA
gene1078	NA, NA, NA	NA, NA, NA	NA, NA, NA	NA, NA, NA	NA, NA, NA
gene10780	NA, NA	NA, NA	NA, NA	NA, NA	NA, NA
gene10781	NA, NA, NA, NA	NA, NA, NA, NA	NA, NA, NA, NA	NA, NA, NA, NA	NA, NA, NA, NA
gene10782	7176.CPIJ008946-PA, NA, NA, NA	U, NA, NA, NA	Sugar (and other) transporter, NA, NA, NA	-, NA, NA, NA	Sugar_tr, NA, NA, NA
gene10783	7159.AAEL008349-PA	-	-	-	Dimer_Tnp_hAT
gene10784	7176.CPIJ001388-PA	-	-	-	-
gene10785	NA, NA, 7176.CPIJ004463-PA, NA, 7176.CPIJ004463-PA	NA, NA, T, NA, T	NA, NA, Rho guanyl-nucleotide exchange factor activity. It is involved in the biological process described with, NA, Rho guanyl-nucleotide exchange factor activity. It is involved in the biological process described with	NA, NA, ARHGEF12, NA, ARHGEF12	NA, NA, C1_1,PDZ,RGS-like,RhoGEF, NA, C1_1,PDZ,RGS-like,RhoGEF
gene10786	NA	NA	NA	NA	NA
gene10787	NA, 7176.CPIJ000929-PA, NA, NA, NA, 7176.CPIJ000924-PA	NA, Q, NA, NA, NA, Q	NA, Cytochrome P450, NA, NA, NA, cytochrome P450	NA, -, NA, NA, NA, -	NA, p450, NA, NA, NA, p450
gene10788	7176.CPIJ000929-PA	Q	Cytochrome P450	-	p450
gene10789	NA, NA, NA, NA, NA, NA, NA, NA, NA, NA, NA, NA, NA, NA, NA, NA, 9668.ENSMPUP00000006795, 9668.ENSMPUP00000006795, 9668.ENSMPUP00000006795, 9668.ENSMPUP00000006795, 9668.ENSMPUP00000006795, 9668.ENSMPUP00000006795, 9668.ENSMPUP00000006795, 9668.ENSMPUP00000006795, 9668.ENSMPUP00000006795, NA, NA, NA, 43151.ADAC006815-PA, 43151.ADAC006815-PA, 43151.ADAC006815-PA, 43151.ADAC006815-PA, 43151.ADAC0068…	NA, NA, NA, NA, NA, NA, NA, NA, NA, NA, NA, NA, NA, NA, NA, NA, KL, KL, KL, KL, KL, KL, KL, KL, KL, NA, NA, NA, KL, KL, KL, KL, KL, KL, KL, KL, KL, KL, KL, KL, KL, KL, NA, NA, NA	NA, NA, NA, NA, NA, NA, NA, NA, NA, NA, NA, NA, NA, NA, NA, NA, midbrain-hindbrain boundary initiation, midbrain-hindbrain boundary initiation, midbrain-hindbrain boundary initiation, midbrain-hindbrain boundary initiation, midbrain-hindbrain boundary initiation, midbrain-hindbrain boundary initiation, midbrain-hindbrain boundary initiation, midbrain-hindbrain boundary initiation, midbrain-hindbr…	NA, NA, NA, NA, NA, NA, NA, NA, NA, NA, NA, NA, NA, NA, NA, NA, SSBP2, SSBP2, SSBP2, SSBP2, SSBP2, SSBP2, SSBP2, SSBP2, SSBP2, NA, NA, NA, SSBP2, SSBP2, SSBP2, SSBP2, SSBP2, SSBP2, SSBP2, SSBP2, SSBP2, SSBP2, SSBP2, SSBP2, SSBP2, SSBP2, NA, NA, NA	NA, NA, NA, NA, NA, NA, NA, NA, NA, NA, NA, NA, NA, NA, NA, NA, SSDP, SSDP, SSDP, SSDP, SSDP, SSDP, SSDP, SSDP, SSDP, NA, NA, NA, SSDP, SSDP, SSDP, SSDP, SSDP, SSDP, SSDP, SSDP, SSDP, SSDP, SSDP, SSDP, SSDP, SSDP, NA, NA, NA
gene1079	7176.CPIJ013281-PA, 7176.CPIJ013281-PA	U, U	Sybindin-like family, Sybindin-like family	TRAPPC1, TRAPPC1	Sybindin, Sybindin
gene10790	NA, NA	NA, NA	NA, NA	NA, NA	NA, NA
gene10791	NA, NA, 7176.CPIJ010365-PA, NA, 7176.CPIJ010365-PA	NA, NA, S, NA, S	NA, NA, Fast myosin heavy chain HCIII, NA, Fast myosin heavy chain HCIII	NA, NA, -, NA, -	NA, NA, -, NA, -
gene10792	43151.ADAC005121-PA, 7176.CPIJ010366-PA	S, S	Sperm tail, Sperm tail	-, -	NYD-SP28, NYD-SP28
gene10793	NA, 7176.CPIJ010367-PA	NA, S	NA, PBP/GOBP family	NA, Obp59a	NA, PBP_GOBP
gene10794	7176.CPIJ010368-PA	S	Coiled-coil domain-containing protein 65	CCDC65	NYD-SP28,NYD-SP28_assoc
gene10795	NA, 7176.CPIJ010369-PA, NA	NA, U, NA	NA, Pleckstrin homology domain., NA	NA, DEF6, NA	NA, PH, NA
gene10796	NA, 13249.RPRC008449-PA, 7176.CPIJ002361-PA	NA, P, P	NA, Sodium:solute symporter family, Belongs to the sodium solute symporter (SSF) (TC 2.A.21) family	NA, -, -	NA, SSF, SSF
gene10797	NA, NA, NA, NA, NA	NA, NA, NA, NA, NA	NA, NA, NA, NA, NA	NA, NA, NA, NA, NA	NA, NA, NA, NA, NA
gene10798	NA, NA	NA, NA	NA, NA	NA, NA	NA, NA
gene10799	7176.CPIJ001464-PA, 9544.ENSMMUP00000039577	G, G	Alpha-amylase, Alpha amylase, catalytic domain	Amyrel, AMY2A	Alpha-amylase,Alpha-amylase_C, Alpha-amylase,Alpha-amylase_C
gene108	NA, NA, 9685.ENSFCAP00000023119	NA, NA, J	NA, NA, AAA domain (dynein-related subfamily)	NA, NA, MDN1	NA, NA, AAA_5,VWA
gene1080	NA, 7176.CPIJ013282-PA	NA, J	NA, ribosomal protein L9	NA, MRPL9	NA, Ribosomal_L9_N
gene10800	7176.CPIJ014185-PA, NA	S, NA	Conserved hypothetical protein, NA	-, NA	CBM_14, NA
gene10801	7176.CPIJ014181-PA, NA	S, NA	Chitin-binding domain type 2, NA	-, NA	CBM_14, NA
gene10802	NA, 7176.CPIJ014180-PA	NA, S	NA, Chitin-binding domain type 2	NA, -	NA, CBM_14
gene10803	NA, 7176.CPIJ014178-PA	NA, S	NA, Conserved hypothetical protein	NA, -	NA, CBM_14
gene10804	7176.CPIJ014177-PA, NA	-, NA	-, NA	-, NA	-, NA
gene10805	7176.CPIJ017556-PA	S	Domain of unknown function (DUF1736)	-	DUF1736
gene10806	NA, NA, NA, NA	NA, NA, NA, NA	NA, NA, NA, NA	NA, NA, NA, NA	NA, NA, NA, NA
gene10807	NA, NA, 7176.CPIJ009455-PA, NA, NA	NA, NA, K, NA, NA	NA, NA, Blue light-dependent regulator that is the input of the circadian feedback loop. Has no photolyase activity for cyclobutane pyrimidine dimers or 6-4 photoproducts. Regulation of expression by light suggests a role in photoreception for locomotor activity rhythms. Functions, together with per, as a transcriptional repressor required for the oscillation of peripheral circadian clocks and fo…	NA, NA, cry, NA, NA	NA, NA, DNA_photolyase,FAD_binding_7, NA, NA
gene10808	NA, 10116.ENSRNOP00000067863	NA, O	NA, clathrin-uncoating ATPase activity	NA, HSPA8	NA, HSP70
gene10809	7176.CPIJ010776-PA	S	Transcription coactivator activity. It is involved in the biological process described with positive regulation of transcription from RNA polymerase II promoter	-	MamL-1
gene1081	7176.CPIJ013283-PA, 7176.CPIJ013283-PA	-, -	-, -	-, -	-, -
gene10810	NA, NA, NA	NA, NA, NA	NA, NA, NA	NA, NA, NA	NA, NA, NA
gene10811	7176.CPIJ018632-PA, 7176.CPIJ018632-PA, 7176.CPIJ018632-PA	O, O, O	Glutathione S-transferase, C-terminal domain, Glutathione S-transferase, C-terminal domain, Glutathione S-transferase, C-terminal domain	GSTE4, GSTE4, GSTE4	GST_C,GST_C_3,GST_N_3, GST_C,GST_C_3,GST_N_3, GST_C,GST_C_3,GST_N_3
gene10812	7176.CPIJ018631-PA, 7176.CPIJ018631-PA, NA	O, O, NA	Glutathione S-transferase, C-terminal domain, Glutathione S-transferase, C-terminal domain, NA	GSTE4, GSTE4, NA	GST_C,GST_C_3,GST_N_3, GST_C,GST_C_3,GST_N_3, NA
gene10813	7165.AGAP009195-PA, 7165.AGAP009194-PA, 7176.CPIJ018627-PA	O, O, O	Glutathione S-transferase, N-terminal domain, glutathione s-transferase, glutathione s-transferase	-, GSTE2, GSTE2	GST_C,GST_C_3,GST_N,GST_N_3, GST_C,GST_C_3,GST_N_3, GST_C,GST_C_3,GST_N_3
gene10814	7176.CPIJ018630-PA, 7176.CPIJ018630-PA	O, O	glutathione s-transferase, glutathione s-transferase	-, -	GST_C,GST_C_3,GST_N_3, GST_C,GST_C_3,GST_N_3
gene10815	7176.CPIJ018629-PA, 7176.CPIJ018629-PA, 7176.CPIJ018629-PA, 7176.CPIJ018629-PA, 7176.CPIJ018629-PA, 7176.CPIJ018629-PA, 7176.CPIJ018629-PA, 7176.CPIJ018629-PA, 7176.CPIJ018629-PA	O, O, O, O, O, O, O, O, O	Glutathione S-transferase, N-terminal domain, Glutathione S-transferase, N-terminal domain, Glutathione S-transferase, N-terminal domain, Glutathione S-transferase, N-terminal domain, Glutathione S-transferase, N-terminal domain, Glutathione S-transferase, N-terminal domain, Glutathione S-transferase, N-terminal domain, Glutathione S-transferase, N-terminal domain, Glutathione S-transferase, N-te…	-, -, -, -, -, -, -, -, -	GST_C,GST_C_3,GST_N,GST_N_3, GST_C,GST_C_3,GST_N,GST_N_3, GST_C,GST_C_3,GST_N,GST_N_3, GST_C,GST_C_3,GST_N,GST_N_3, GST_C,GST_C_3,GST_N,GST_N_3, GST_C,GST_C_3,GST_N,GST_N_3, GST_C,GST_C_3,GST_N,GST_N_3, GST_C,GST_C_3,GST_N,GST_N_3, GST_C,GST_C_3,GST_N,GST_N_3
gene10816	7176.CPIJ018627-PA, 7176.CPIJ018627-PA, 7176.CPIJ018627-PA	O, O, O	glutathione s-transferase, glutathione s-transferase, glutathione s-transferase	GSTE2, GSTE2, GSTE2	GST_C,GST_C_3,GST_N_3, GST_C,GST_C_3,GST_N_3, GST_C,GST_C_3,GST_N_3
gene10817	7176.CPIJ018624-PA, 7176.CPIJ018624-PA	O, O	Glutathione S-transferase, N-terminal domain, Glutathione S-transferase, N-terminal domain	GSTE3, GSTE3	GST_C,GST_C_3,GST_N_3, GST_C,GST_C_3,GST_N_3
gene10818	7176.CPIJ003887-PA, NA	S, NA	Nucleoplasmin/nucleophosmin domain, NA	NPM3, NA	Nucleoplasmin, NA
gene10819	NA, NA, NA, NA	NA, NA, NA, NA	NA, NA, NA, NA	NA, NA, NA, NA	NA, NA, NA, NA
gene1082	NA, 121225.PHUM514860-PA, NA, 9031.ENSGALP00000019323, 32507.XP_006811074.1	NA, TU, NA, TU, TU	NA, Protein kinase C conserved region 2 (CalB), NA, Protein kinase C conserved region 2 (CalB), Synaptotagmin XVI	NA, SYT16, NA, SYT16, SYT16	NA, C2, NA, C2, C2
gene10820	NA, 7176.CPIJ003884-PA	NA, G	NA, N-acetylglucosaminyltransferase II (MGAT2)	NA, MGAT2	NA, MGAT2
gene10821	7176.CPIJ000368-PA	I	Belongs to the AB hydrolase superfamily. Lipase family	-	Abhydro_lipase,Abhydrolase_1
gene10822	NA, NA, 7176.CPIJ000483-PA	NA, NA, D	NA, NA, Cyclin E	NA, NA, CCNE1	NA, NA, Cyclin_C,Cyclin_N
gene10823	7176.CPIJ012582-PA	-	-	-	-
gene10824	7176.CPIJ007771-PA	J	Mitochondrial ribosomal protein, S26	mRpS26	MRP-S26
gene10825	NA, NA, 7176.CPIJ007770-PA	NA, NA, K	NA, NA, RNA polymerase III RPC4	NA, NA, POLR3D	NA, NA, RNA_pol_Rpc4
gene10826	NA, NA, NA	NA, NA, NA	NA, NA, NA	NA, NA, NA	NA, NA, NA
gene10827	NA	NA	NA	NA	NA
gene10828	7176.CPIJ004405-PA	O	TPR repeat	-	TPR_11,TPR_2,TPR_8
gene10829	NA, NA, NA, 7159.AAEL006114-PA, NA, NA, NA	NA, NA, NA, K, NA, NA, NA	NA, NA, NA, Gata-binding factor-c, NA, NA, NA	NA, NA, NA, GATA3, NA, NA, NA	NA, NA, NA, GATA, NA, NA, NA
gene1083	NA, 136037.KDR13833, NA, NA, NA, NA, NA, NA, NA, NA, NA, NA, 126957.SMAR002631-PA	NA, S, NA, NA, NA, NA, NA, NA, NA, NA, NA, NA, S	NA, von Willebrand factor (vWF) type C domain, NA, NA, NA, NA, NA, NA, NA, NA, NA, NA, tissue development	NA, -, NA, NA, NA, NA, NA, NA, NA, NA, NA, NA, -	NA, -, NA, NA, NA, NA, NA, NA, NA, NA, NA, NA, -
gene10830	10228.TriadP20649, NA, NA	K, NA, NA	medial motor column neuron differentiation, NA, NA	LHX3, NA, NA	Homeobox,LIM, NA, NA
gene10831	NA, NA	NA, NA	NA, NA	NA, NA	NA, NA
gene10832	7176.CPIJ002267-PA, NA	S, NA	Zinc finger protein, NA	-, NA	zf-C2H2,zf-C2H2_11,zf-C2H2_4, NA
gene10833	7176.CPIJ015060-PA, NA, NA	I, NA, NA	Conserved hypothetical protein, NA, NA	-, NA, NA	CRAL_TRIO, NA, NA
gene10834	NA, NA, 7159.AAEL012888-PA, 7159.AAEL012888-PA, NA, NA, 7176.CPIJ006877-PA, NA, NA	NA, NA, T, T, NA, NA, T, NA, NA	NA, NA, Src homology 3 domains, Src homology 3 domains, NA, NA, Src homology 3 domains, NA, NA	NA, NA, SORBS1, SORBS1, NA, NA, SORBS1, NA, NA	NA, NA, SH3_1,SH3_9,Sorb, SH3_1,SH3_9,Sorb, NA, NA, SH3_1,SH3_9,Sorb, NA, NA
gene10835	7176.CPIJ005065-PA	G	Aamy_C	Amy-d	Alpha-amylase,Alpha-amylase_C
gene10836	7176.CPIJ003820-PA	I	Acyl CoA binding protein	DBI	ACBP
gene10837	7176.CPIJ003819-PA	S	Rabenosyn Rab binding domain	ZFYVE20	FYVE,NPF,Rbsn
gene10838	7176.CPIJ003821-PA, 7176.CPIJ003821-PA, NA, NA	MOT, MOT, NA, NA	Sel1-like repeats., Sel1-like repeats., NA, NA	SEL1L, SEL1L, NA, NA	Sel1,fn2, Sel1,fn2, NA, NA
gene10839	NA, NA	NA, NA	NA, NA	NA, NA	NA, NA
gene1084	NA, 7176.CPIJ007285-PA	NA, S	NA, Ecdysteroid kinase	NA, -	NA, DUF1679,EcKinase
gene10840	NA, NA	NA, NA	NA, NA	NA, NA	NA, NA
gene10841	NA	NA	NA	NA	NA
gene10842	7176.CPIJ015273-PA, NA	J, NA	Belongs to the class-I aminoacyl-tRNA synthetase family, NA	WARS2, NA	tRNA-synt_1b, NA
gene10843	NA, 7176.CPIJ015270-PA	NA, T	NA, nucleic acid binding	NA, -	NA, zf-C2H2
gene10844	NA, NA	NA, NA	NA, NA	NA, NA	NA, NA
gene10845	7176.CPIJ016024-PA, NA, NA, 59463.ENSMLUP00000022679, 7091.BGIBMGA006184-TA, NA	K, NA, NA, T, K, NA	Ligand binding domain of hormone receptors, NA, NA, Retinoic acid receptor RXR-gamma, binding. It is involved in the biological process described with, NA	RXRA, NA, NA, RXRG, RXRA, NA	Hormone_recep,Nuc_recep-AF1,zf-C4, NA, NA, Hormone_recep,Nuc_recep-AF1,zf-C4, Hormone_recep,Nuc_recep-AF1,zf-C4, NA
gene10846	NA, NA, NA, NA, NA, 7176.CPIJ000049-PA	NA, NA, NA, NA, NA, G	NA, NA, NA, NA, NA, Carboxylesterase family	NA, NA, NA, NA, NA, -	NA, NA, NA, NA, NA, COesterase
gene10847	NA	NA	NA	NA	NA
gene10848	7176.CPIJ014187-PA, NA	S, NA	Conserved hypothetical protein, NA	-, NA	CBM_14, NA
gene10849	NA, 7176.CPIJ014185-PA	NA, S	NA, Conserved hypothetical protein	NA, -	NA, CBM_14
gene1085	7159.AAEL007333-PA, NA, NA, 7176.CPIJ007284-PA	O, NA, NA, O	In Between Ring fingers, NA, NA, In Between Ring fingers	RNF19B, NA, NA, RNF19B	IBR, NA, NA, IBR
gene10850	7176.CPIJ014186-PA, NA	S, NA	Chitin-binding domain type 2, NA	-, NA	CBM_14, NA
gene10851	NA, NA	NA, NA	NA, NA	NA, NA	NA, NA
gene10852	NA, NA	NA, NA	NA, NA	NA, NA	NA, NA
gene10853	NA, NA	NA, NA	NA, NA	NA, NA	NA, NA
gene10854	NA	NA	NA	NA	NA
gene10855	NA	NA	NA	NA	NA
gene10856	NA, NA	NA, NA	NA, NA	NA, NA	NA, NA
gene10857	7176.CPIJ009017-PA	K	helix loop helix domain	-	HLH
gene10858	7176.CPIJ011401-PA, 7176.CPIJ011401-PA	-, -	-, -	-, -	-, -
gene10859	NA, 7176.CPIJ011400-PA, NA	NA, O, NA	NA, Protein farnesyltransferase alpha subunit, NA	NA, FNTA, NA	NA, PPTA, NA
gene1086	NA, 7176.CPIJ007283-PA	NA, S	NA, Golgi to endosome transport	NA, -	NA, -
gene10860	NA, NA	NA, NA	NA, NA	NA, NA	NA, NA
gene10861	12957.ACEP10896-PA, NA, NA, NA, NA, 8153.XP_005953293.1, NA, NA, NA	Q, NA, NA, NA, NA, Q, NA, NA, NA	ABC transporter transmembrane region, NA, NA, NA, NA, ATP-binding cassette, sub-family C (CFTR MRP), member 4, NA, NA, NA	ABCC4, NA, NA, NA, NA, ABCC4, NA, NA, NA	ABC_membrane,ABC_tran, NA, NA, NA, NA, ABC_membrane,ABC_tran, NA, NA, NA
gene10862	7176.CPIJ018887-PA, NA, NA	S, NA, NA	cilium organization, NA, NA	RTTN, NA, NA	RTTN_N, NA, NA
gene10863	7176.CPIJ002255-PA, NA	-, NA	-, NA	-, NA	-, NA
gene10864	7091.BGIBMGA012708-TA, 7176.CPIJ002256-PA	H, H	Spermine/spermidine synthase domain, spermine synthase	SMS, SMS	Spermine_synt_N,Spermine_synth, Spermine_synt_N,Spermine_synth
gene10865	NA, NA	NA, NA	NA, NA	NA, NA	NA, NA
gene10866	NA, 7176.CPIJ015255-PA, 13249.RPRC008294-PA	NA, B, B	NA, SET (Su(var)3-9, Enhancer-of-zeste, Trithorax) domain, SET (Su(var)3-9, Enhancer-of-zeste, Trithorax) domain	NA, -, -	NA, SET,zf-MYND, SET,zf-MYND
gene10867	7176.CPIJ000101-PA	S	FMRFamide related peptide family	-	FARP
gene10868	7176.CPIJ000103-PA, NA, NA, 7176.CPIJ000103-PA	P, NA, NA, P	Belongs to the amiloride-sensitive sodium channel (TC 1.A.6) family, NA, NA, Belongs to the amiloride-sensitive sodium channel (TC 1.A.6) family	-, NA, NA, -	ASC, NA, NA, ASC
gene10869	7176.CPIJ007851-PA, NA	K, NA	SOX transcription factor, NA	SOX2, NA	HMG_box,SOXp, NA
gene1087	NA, NA, NA, NA, NA, NA, NA	NA, NA, NA, NA, NA, NA, NA	NA, NA, NA, NA, NA, NA, NA	NA, NA, NA, NA, NA, NA, NA	NA, NA, NA, NA, NA, NA, NA
gene10870	NA, NA, NA, 7234.FBpp0188994, NA, 482537.XP_008584603.1, NA, NA	NA, NA, NA, G, NA, G, NA, NA	NA, NA, NA, UDP-glucose glycoprotein glucosyltransferase activity. It is involved in the biological process described with protein glycosylation, NA, UDP-glucose:Glycoprotein Glucosyltransferase, NA, NA	NA, NA, NA, UGGT1, NA, UGGT2, NA, NA	NA, NA, NA, Glyco_transf_8,UDP-g_GGTase, NA, Glyco_transf_8,UDP-g_GGTase, NA, NA
gene10871	7176.CPIJ011445-PA, NA	O, NA	WWE domain, NA	RNF146, NA	WWE,zf-C3HC4_3, NA
gene10872	7176.CPIJ006285-PA, NA	D, NA	Raptor N-terminal CASPase like domain, NA	RPTOR, NA	HEAT,Raptor_N,WD40, NA
gene10873	NA	NA	NA	NA	NA
gene10874	NA, 7176.CPIJ020058-PA, NA	NA, G, NA	NA, Phosphomethylpyrimidine kinase, NA	NA, PDXK, NA	NA, Phos_pyr_kin, NA
gene10875	NA, NA	NA, NA	NA, NA	NA, NA	NA, NA
gene10876	NA, NA, NA, 7222.FBpp0157541, NA, NA, 7460.GB43932-PA	NA, NA, NA, S, NA, NA, S	NA, NA, NA, Glycosyltransferase family 92, NA, NA, Glycosyltransferase family 92	NA, NA, NA, -, NA, NA, -	NA, NA, NA, Glyco_transf_92, NA, NA, Glyco_transf_92
gene10877	7165.AGAP012813-PA, NA, NA, NA, 7176.CPIJ008554-PA	W, NA, NA, NA, W	Spondin_N, NA, NA, NA, Spondin_N	SPON1, NA, NA, NA, SPON1	Kunitz_BPTI,Reeler,Spond_N,TSP_1, NA, NA, NA, Kunitz_BPTI,Reeler,Spond_N,TSP_1
gene10878	7176.CPIJ015020-PA, NA	S, NA	Zinc-finger associated domain (zf-AD), NA	-, NA	zf-AD,zf-C2H2_6, NA
gene10879	NA, NA, NA, NA, NA	NA, NA, NA, NA, NA	NA, NA, NA, NA, NA	NA, NA, NA, NA, NA	NA, NA, NA, NA, NA
gene1088	7176.CPIJ007281-PA, 7176.CPIJ007281-PA	K, K	Component of the Mediator complex, a coactivator involved in the regulated transcription of nearly all RNA polymerase II-dependent genes. Mediator functions as a bridge to convey information from gene-specific regulatory proteins to the basal RNA polymerase II transcription machinery, Component of the Mediator complex, a coactivator involved in the regulated transcription of nearly all RNA polyme…	MED7, MED7	Med7, Med7
gene10880	7176.CPIJ019712-PA	DL	Checkpoint protein	HUS1	Hus1
gene10881	NA, NA, NA, NA, NA, NA, 7176.CPIJ003648-PA	NA, NA, NA, NA, NA, NA, EO	NA, NA, NA, NA, NA, NA, ERAP1-like C-terminal domain	NA, NA, NA, NA, NA, NA, ERAP1	NA, NA, NA, NA, NA, NA, ERAP1_C,Peptidase_M1
gene10882	7176.CPIJ006072-PA, NA, NA	C, NA, NA	Glycerophosphodiester phosphodiesterase activity. It is involved in the biological process described with, NA, NA	GDE1, NA, NA	GDPD, NA, NA
gene10883	NA	NA	NA	NA	NA
gene10884	NA	NA	NA	NA	NA
gene10885	NA, 7176.CPIJ014746-PA, NA, NA, NA, 9713.XP_006751906.1, 45351.EDO35873, 9823.ENSSSCP00000019825, NA	NA, T, NA, NA, NA, T, T, T, NA	NA, DOCK N-terminus, NA, NA, NA, Dedicator of cytokinesis, negative regulation of vascular smooth muscle contraction, negative regulation of vascular smooth muscle contraction, NA	NA, DOCK3, NA, NA, NA, DOCK5, -, DOCK4, NA	NA, DHR-2,DOCK-C2,DOCK_N,SH3_2, NA, NA, NA, DHR-2,DOCK-C2,DOCK_N,SH3_1,SH3_9, DHR-2,DOCK-C2,DOCK_N, DHR-2,DOCK-C2,DOCK_N,SH3_2, NA
gene10886	7176.CPIJ014747-PA, NA	A, NA	zinc finger, NA	RBM22, NA	RRM_1, NA
gene10887	NA, 7176.CPIJ005703-PA, NA, 7091.BGIBMGA014105-TA	NA, G, NA, G	NA, Inorganic phosphate cotransporter, NA, Uncharacterised MFS-type transporter YbfB	NA, Picot, NA, Picot	NA, MFS_1, NA, MFS_1
gene10888	7176.CPIJ008245-PA, 7159.AAEL003430-PA, NA	S, S, NA	cellular calcium ion homeostasis, cellular calcium ion homeostasis, NA	RMDN1, RMDN1, NA	TPR_8, TPR_8, NA
gene10889	7176.CPIJ010147-PA, NA	U, NA	Signal peptidase, NA	SPCS2, NA	SPC25, NA
gene1089	NA, NA, NA, NA, NA	NA, NA, NA, NA, NA	NA, NA, NA, NA, NA	NA, NA, NA, NA, NA	NA, NA, NA, NA, NA
gene10890	7176.CPIJ014186-PA, NA	S, NA	Chitin-binding domain type 2, NA	-, NA	CBM_14, NA
gene10891	7176.CPIJ014185-PA, NA	S, NA	Conserved hypothetical protein, NA	-, NA	CBM_14, NA
gene10892	NA, 7176.CPIJ014187-PA	NA, S	NA, Conserved hypothetical protein	NA, -	NA, CBM_14
gene10893	NA, 7159.AAEL007270-PA, NA, NA, NA	NA, S, NA, NA, NA	NA, Urb2/Npa2 family, NA, NA, NA	NA, -, NA, NA, NA	NA, Urb2, NA, NA, NA
gene10894	NA	NA	NA	NA	NA
gene10895	NA, NA, NA, NA, NA, NA, NA, NA, NA, NA, 69293.ENSGACP00000001920, NA, NA, 7739.XP_002613023.1, NA	NA, NA, NA, NA, NA, NA, NA, NA, NA, NA, T, NA, NA, T, NA	NA, NA, NA, NA, NA, NA, NA, NA, NA, NA, Kelch-like 18 (Drosophila), NA, NA, Kelch-like protein 18, NA	NA, NA, NA, NA, NA, NA, NA, NA, NA, NA, KLHL18, NA, NA, KLHL18, NA	NA, NA, NA, NA, NA, NA, NA, NA, NA, NA, BACK,BTB,Kelch_1, NA, NA, BACK,BTB,Kelch_1, NA
gene10896	NA, NA, NA, NA, 7176.CPIJ013037-PA, NA, NA	NA, NA, NA, NA, O, NA, NA	NA, NA, NA, NA, Torsin a, NA, NA	NA, NA, NA, NA, TOR1A, NA, NA	NA, NA, NA, NA, Torsin, NA, NA
gene10897	NA, NA, NA	NA, NA, NA	NA, NA, NA	NA, NA, NA	NA, NA, NA
gene10898	NA, NA, 7176.CPIJ013161-PA, NA, NA	NA, NA, K, NA, NA	NA, NA, Zinc finger, C2H2 type, NA, NA	NA, NA, ZNF362, NA, NA	NA, NA, zf-C2H2, NA, NA
gene10899	NA, NA, 7165.AGAP012694-PA, 7165.AGAP012694-PA, 7165.AGAP012694-PA, 7165.AGAP012694-PA, 7176.CPIJ013160-PA, 7176.CPIJ013160-PA, 7176.CPIJ013160-PA, 7176.CPIJ013160-PA, NA, NA, NA, NA, NA, 7176.CPIJ019800-PA, NA, NA	NA, NA, DUZ, DUZ, DUZ, DUZ, DUZ, DUZ, DUZ, DUZ, NA, NA, NA, NA, NA, DUZ, NA, NA	NA, NA, Sorting nexin, Sorting nexin, Sorting nexin, Sorting nexin, Sorting nexin, Sorting nexin, Sorting nexin, Sorting nexin, NA, NA, NA, NA, NA, Sorting nexin, NA, NA	NA, NA, SNX13, SNX13, SNX13, SNX13, SNX13, SNX13, SNX13, SNX13, NA, NA, NA, NA, NA, SNX13, NA, NA	NA, NA, Nexin_C,PX,PXA,RGS, Nexin_C,PX,PXA,RGS, Nexin_C,PX,PXA,RGS, Nexin_C,PX,PXA,RGS, Nexin_C,PX,PXA,RGS, Nexin_C,PX,PXA,RGS, Nexin_C,PX,PXA,RGS, Nexin_C,PX,PXA,RGS, NA, NA, NA, NA, NA, Nexin_C,PX,PXA,RGS, NA, NA
gene109	7245.FBpp0255680	T	Calcium ion binding	-	EGF,EGF_CA,FXa_inhibition,Ldl_recept_a,Ldl_recept_b,cEGF
gene1090	7176.CPIJ000660-PA, NA, NA, NA	L, NA, NA, NA	Timeless protein C terminal region, NA, NA, NA	TIMELESS, NA, NA, NA	TIMELESS,TIMELESS_C, NA, NA, NA
gene10900	12957.ACEP26142-PA, NA	S, NA	Transmembrane protein 26, NA	-, NA	Tmem26, NA
gene10901	7176.CPIJ004620-PA	-	-	-	-
gene10902	NA, 7176.CPIJ011764-PA	NA, -	NA, -	NA, -	NA, -
gene10903	NA, NA, NA	NA, NA, NA	NA, NA, NA	NA, NA, NA	NA, NA, NA
gene10904	NA, NA, NA, 7159.AAEL011403-PA	NA, NA, NA, T	NA, NA, NA, mRNA, complete cds	NA, NA, NA, -	NA, NA, NA, CUB,Lectin_C
gene10905	7176.CPIJ011761-PA, 136037.KDR09919	HT, H	Epidermal growth factor-like domain., Domain first found in C1r, C1s, uEGF, and bone morphogenetic protein.	-, -	CUB,Lectin_C, CUB
gene10906	7176.CPIJ008954-PA, NA	T, NA	Mitogen-activated protein kinase kinase kinase, NA	MAP3K13, NA	Pkinase,Pkinase_Tyr, NA
gene10907	NA, NA, NA, NA	NA, NA, NA, NA	NA, NA, NA, NA	NA, NA, NA, NA	NA, NA, NA, NA
gene10908	NA, 13037.EHJ66819, NA, NA	NA, S, NA, NA	NA, mitochondrion-endoplasmic reticulum membrane tethering, NA, NA	NA, PDZD8, NA, NA	NA, C1_1,C2,PDZ,PDZ_2, NA, NA
gene10909	NA, NA, NA, NA, 7070.TC003654-PA	NA, NA, NA, NA, T	NA, NA, NA, NA, protein serine threonine kinase activity. It is involved in the biological process described with protein phosphorylation	NA, NA, NA, NA, -	NA, NA, NA, NA, Pkinase
gene1091	7176.CPIJ006925-PA	OT	Ankyrin repeats (many copies)	-	Ank_4
gene10910	NA, NA, NA, NA, NA, NA, NA, NA, NA, NA	NA, NA, NA, NA, NA, NA, NA, NA, NA, NA	NA, NA, NA, NA, NA, NA, NA, NA, NA, NA	NA, NA, NA, NA, NA, NA, NA, NA, NA, NA	NA, NA, NA, NA, NA, NA, NA, NA, NA, NA
gene10911	7176.CPIJ003217-PA, 7176.CPIJ003217-PA	S, S	Conserved hypothetical protein, Conserved hypothetical protein	-, -	F-box,F-box-like, F-box,F-box-like
gene10912	NA, NA	NA, NA	NA, NA	NA, NA	NA, NA
gene10913	7176.CPIJ017446-PA, 7176.CPIJ017446-PA	S, S	Putative transmembrane protein precursor, Putative transmembrane protein precursor	TMEM129, TMEM129	Tmpp129, Tmpp129
gene10914	7176.CPIJ001246-PA	L	Potential helicase MOV-10	MOV10	AAA_11,AAA_12
gene10915	NA, NA, NA, NA	NA, NA, NA, NA	NA, NA, NA, NA	NA, NA, NA, NA	NA, NA, NA, NA
gene10916	NA, 7176.CPIJ001244-PA	NA, L	NA, AAA domain	NA, MOV10	NA, AAA_11,AAA_12
gene10917	NA, 7176.CPIJ011070-PA, 7176.CPIJ011070-PA	NA, S, S	NA, Dynein heavy chain, N-terminal region 2, Dynein heavy chain, N-terminal region 2	NA, -, -	NA, DHC_N2, DHC_N2
gene10918	7176.CPIJ000196-PA	A	SNF2 family N-terminal domain	RAD54L2	Helicase_C,SNF2_N
gene10919	7176.CPIJ018864-PA, 7176.CPIJ018864-PA	TZ, TZ	Beta-catenin binding. It is involved in the biological process described with negative regulation of Wnt signaling pathway, Beta-catenin binding. It is involved in the biological process described with negative regulation of Wnt signaling pathway	APC2, APC2	APC_15aa,APC_N_CC,APC_basic,APC_r,APC_u13,APC_u14,APC_u15,APC_u5,APC_u9,Arm,Arm_APC_u3,EB1_binding,SAMP,Suppressor_APC, APC_15aa,APC_N_CC,APC_basic,APC_r,APC_u13,APC_u14,APC_u15,APC_u5,APC_u9,Arm,Arm_APC_u3,EB1_binding,SAMP,Suppressor_APC
gene1092	7176.CPIJ006923-PA	L	THAP	-	THAP
gene10920	7176.CPIJ018110-PA, NA	TZ, NA	Pfam:APC_crr, NA	APC2, NA	APC_15aa,APC_N_CC,APC_basic,APC_r,APC_u13,APC_u14,APC_u15,APC_u5,APC_u9,Arm,Arm_APC_u3,EB1_binding,SAMP,Suppressor_APC, NA
gene10921	NA, NA, 7176.CPIJ006100-PA	NA, NA, S	NA, NA, positive regulation of organelle assembly	NA, NA, -	NA, NA, -
gene10922	7176.CPIJ012091-PA	P	Belongs to the potassium channel family	KCNQ1	Ion_trans,KCNQ_channel
gene10923	7176.CPIJ001395-PA, 7176.CPIJ001395-PA	DO, DO	Myosin-binding striated muscle assembly central, Myosin-binding striated muscle assembly central	UNC45A, UNC45A	TPR_1,TPR_16,TPR_8,UNC45-central, TPR_1,TPR_16,TPR_8,UNC45-central
gene10924	NA, 7176.CPIJ001394-PA, 7176.CPIJ001394-PA	NA, Q, Q	NA, Methyltransferase involved in Williams-Beuren syndrome, Methyltransferase involved in Williams-Beuren syndrome	NA, WBSCR22, WBSCR22	NA, Methyltransf_11,Methyltransf_25,WBS_methylT, Methyltransf_11,Methyltransf_25,WBS_methylT
gene10925	NA, 7176.CPIJ001393-PA, NA	NA, U, NA	NA, Modifier of rudimentary (Mod(r)) protein, NA	NA, VPS37B, NA	NA, Mod_r, NA
gene10926	7176.CPIJ001392-PA	O	DnaJ molecular chaperone homology domain	-	DnaJ
gene10927	NA, 7159.AAEL003726-PA	NA, S	NA, ankyrin repeats	NA, -	NA, Ank_2,Ank_4
gene10928	NA, NA, NA, NA	NA, NA, NA, NA	NA, NA, NA, NA	NA, NA, NA, NA	NA, NA, NA, NA
gene10929	NA, NA, 7176.CPIJ018025-PA	NA, NA, S	NA, NA, Conserved hypothetical protein	NA, NA, -	NA, NA, -
gene1093	NA, 7176.CPIJ006920-PA	NA, T	NA, DUF4206	NA, DEF8	NA, C1_1,zf-RING_9
gene10930	NA	NA	NA	NA	NA
gene10931	7176.CPIJ002155-PA	O	Domain abundant in complement control proteins; SUSHI repeat; short complement-like repeat (SCR)	-	Sushi
gene10932	7176.CPIJ003621-PA, NA, NA	A, NA, NA	RNA recognition motif, NA, NA	TIAL1, NA, NA	RRM_1, NA, NA
gene10933	7176.CPIJ001966-PA, NA, 7176.CPIJ001966-PA	BD, NA, BD	Belongs to the nucleosome assembly protein (NAP) family, NA, Belongs to the nucleosome assembly protein (NAP) family	-, NA, -	NAP, NA, NAP
gene10934	7159.AAEL009059-PA, NA, 7159.AAEL009059-PA	Z, NA, Z	Functions as component of the Arp2 3 complex which is involved in regulation of actin polymerization and together with an activating nucleation-promoting factor (NPF) mediates the formation of branched actin networks, NA, Functions as component of the Arp2 3 complex which is involved in regulation of actin polymerization and together with an activating nucleation-promoting factor (NPF) mediates t…	ARPC5, NA, ARPC5	P16-Arc, NA, P16-Arc
gene10935	7176.CPIJ013118-PA, 7165.AGAP012594-PA	S, S	C2H2-type zinc finger, C2H2-type zinc finger	-, -	zf-AD,zf-C2H2,zf-C2H2_4, zf-C2H2,zf-C2H2_4,zf-C2H2_6
gene10936	7176.CPIJ001704-PA, NA	-, NA	-, NA	-, NA	-, NA
gene10937	7159.AAEL002084-PA, NA	DK, NA	Suppressor of defective silencing, NA	SUDS3, NA	Sds3, NA
gene10938	7222.FBpp0157489, 7176.CPIJ016525-PA, NA	J, J, NA	It is involved in the biological process described with histidyl-tRNA aminoacylation, histidyl-tRNA synthetase, NA	HARS, HARS, NA	HGTP_anticodon,WHEP-TRS,tRNA-synt_His, HGTP_anticodon,WHEP-TRS,tRNA-synt_His, NA
gene10939	7176.CPIJ016524-PA	O	Zinc finger, C3HC4 type (RING finger)	RNF141	zf-C3HC4_3
gene1094	7176.CPIJ006918-PA	K	inhibition of cysteine-type endopeptidase activity involved in apoptotic process	NAIP	BIR,MORN,NACHT,UCH,USP7_ICP0_bdg,zf-C3HC4_3
gene10940	7176.CPIJ004233-PA, NA, NA	P, NA, NA	Belongs to the major facilitator superfamily. Sugar transporter (TC 2.A.1.1) family, NA, NA	-, NA, NA	Sugar_tr, NA, NA
gene10941	7176.CPIJ004234-PA, NA, NA, NA	S, NA, NA, NA	MYND finger, NA, NA, NA	-, NA, NA, NA	zf-MYND, NA, NA, NA
gene10942	NA, NA	NA, NA	NA, NA	NA, NA	NA, NA
gene10943	7176.CPIJ019228-PA	O	Triacylglycerol lipase	PNLIP	Lipase,PLAT
gene10944	7176.CPIJ012611-PA	S	Zinc-finger associated domain (zf-AD)	-	zf-AD,zf-C2H2,zf-C2H2_4,zf-C2H2_6
gene10945	NA, NA, NA	NA, NA, NA	NA, NA, NA	NA, NA, NA	NA, NA, NA
gene10946	7176.CPIJ012609-PA, NA	S, NA	nucleic acid binding, NA	-, NA	zf-AD,zf-C2H2,zf-C2H2_4,zf-C2H2_6,zf-met, NA
gene10947	NA, 7159.AAEL002848-PA, 7159.AAEL002848-PA, 3649.evm.model.supercontig_92.75, 3649.evm.model.supercontig_92.75, 3649.evm.model.supercontig_92.75, 3649.evm.model.supercontig_92.75	NA, Z, Z, Z, Z, Z, Z	NA, Tubulin is the major constituent of microtubules. It binds two moles of GTP, one at an exchangeable site on the beta chain and one at a non-exchangeable site on the alpha chain, Tubulin is the major constituent of microtubules. It binds two moles of GTP, one at an exchangeable site on the beta chain and one at a non-exchangeable site on the alpha chain, Tubulin is the major constituent of mic…	NA, -, -, -, -, -, -	NA, Tubulin,Tubulin_C, Tubulin,Tubulin_C, Tubulin,Tubulin_C, Tubulin,Tubulin_C, Tubulin,Tubulin_C, Tubulin,Tubulin_C
gene10948	NA	NA	NA	NA	NA
gene10949	7176.CPIJ012168-PA, 7176.CPIJ012168-PA	GM, GM	6-O-sulfation enzyme which catalyzes the transfer of sulfate from 3'-phosphoadenosine 5'-phosphosulfate (PAPS) to position 6 of the N-sulfoglucosamine residue (GlcNS) of heparan sulfate, 6-O-sulfation enzyme which catalyzes the transfer of sulfate from 3'-phosphoadenosine 5'-phosphosulfate (PAPS) to position 6 of the N-sulfoglucosamine residue (GlcNS) of heparan sulfate	HS6ST1, HS6ST1	Sulfotransfer_2, Sulfotransfer_2
gene1095	NA, 7176.CPIJ006917-PA, 7176.CPIJ006917-PA, NA	NA, S, S, NA	NA, Leucine zipper of domain CC2 of NEMO, NF-kappa-B essential modulator, Leucine zipper of domain CC2 of NEMO, NF-kappa-B essential modulator, NA	NA, key, key, NA	NA, CC2-LZ,NEMO, CC2-LZ,NEMO, NA
gene10950	7176.CPIJ006152-PA, NA, 7159.AAEL014894-PA	-, NA, -	-, NA, -	-, NA, -	-, NA, -
gene10951	NA, NA, NA	NA, NA, NA	NA, NA, NA	NA, NA, NA	NA, NA, NA
gene10952	7176.CPIJ008839-PA	S	protein localization to ciliary transition zone	CC2D2A	C2,CC2D2AN-C2
gene10953	NA, NA, NA, NA, NA	NA, NA, NA, NA, NA	NA, NA, NA, NA, NA	NA, NA, NA, NA, NA	NA, NA, NA, NA, NA
gene10954	7176.CPIJ008837-PA	A	Adenosine-deaminase (editase) domain	ADAT1	A_deamin
gene10955	7159.AAEL008349-PA	-	-	-	Dimer_Tnp_hAT
gene10956	NA, NA, NA	NA, NA, NA	NA, NA, NA	NA, NA, NA	NA, NA, NA
gene10957	NA, NA	NA, NA	NA, NA	NA, NA	NA, NA
gene10958	NA, NA	NA, NA	NA, NA	NA, NA	NA, NA
gene10959	NA, NA, NA	NA, NA, NA	NA, NA, NA	NA, NA, NA	NA, NA, NA
gene1096	7176.CPIJ006915-PA	J	Belongs to the eIF-2B alpha beta delta subunits family	EIF2B4	IF-2B
gene10960	NA	NA	NA	NA	NA
gene10961	7176.CPIJ003403-PA	T	Kinase-like	CDK11B	Pkinase
gene10962	NA, 7176.CPIJ003404-PA	NA, S	NA, ATP synthase subunit s-like protein	NA, ATP5SL	NA, LRR_6
gene10963	NA, NA	NA, NA	NA, NA	NA, NA	NA, NA
gene10964	7176.CPIJ003406-PA, NA	F, NA	NDK, NA	NME6, NA	NDK, NA
gene10965	7176.CPIJ013332-PA	-	-	-	-
gene10966	7176.CPIJ017667-PA, NA, 7176.CPIJ017667-PA, NA	O, NA, O, NA	It is involved in the biological process described with proteolysis, NA, It is involved in the biological process described with proteolysis, NA	ADAMTS12, NA, ADAMTS12, NA	ADAM_spacer1,Pep_M12B_propep,Reprolysin,TSP_1, NA, ADAM_spacer1,Pep_M12B_propep,Reprolysin,TSP_1, NA
gene10967	NA, 7176.CPIJ015248-PA, NA	NA, A, NA	NA, The RING-variant domain is a C4HC3 zinc-finger like motif found in a number of cellular and viral proteins. Some of these proteins have been shown both in vivo and in vitro to have ubiquitin E3 ligase activity., NA	NA, -, NA	NA, RINGv, NA
gene10968	7176.CPIJ011748-PA, 7176.CPIJ011748-PA, NA, NA, NA	U, U, NA, NA, NA	Pleckstrin homology domain., Pleckstrin homology domain., NA, NA, NA	FAM109A, FAM109A, NA, NA, NA	PH, PH, NA, NA, NA
gene10969	NA, NA	NA, NA	NA, NA	NA, NA	NA, NA
gene1097	7176.CPIJ006916-PA, NA, NA	A, NA, NA	Regulator of the exon junction complex (EJC), a multiprotein complex that associates immediately upstream of the exon-exon junction on mRNAs and serves as a positional landmarks for the intron exon structure of genes and directs post- transcriptional processes in the cytoplasm such as mRNA export, nonsense-mediated mRNA decay (NMD) or translation, NA, NA	WIBG, NA, NA	Mago-bind, NA, NA
gene10970	NA, NA	NA, NA	NA, NA	NA, NA	NA, NA
gene10971	NA, NA	NA, NA	NA, NA	NA, NA	NA, NA
gene10972	NA, NA, NA, NA, 7176.CPIJ006064-PA, 7176.CPIJ006064-PA, 7176.CPIJ006064-PA, 7176.CPIJ006064-PA, 13037.EHJ78436, 13037.EHJ78436, 13037.EHJ78436, 13037.EHJ78436, NA, NA, NA, 7176.CPIJ006064-PA, 7176.CPIJ006064-PA, 7176.CPIJ006064-PA, 7176.CPIJ006064-PA	NA, NA, NA, NA, S, S, S, S, S, S, S, S, NA, NA, NA, S, S, S, S	NA, NA, NA, NA, HEAT repeat-containing protein, HEAT repeat-containing protein, HEAT repeat-containing protein, HEAT repeat-containing protein, HEAT repeat-containing protein, HEAT repeat-containing protein, HEAT repeat-containing protein, HEAT repeat-containing protein, NA, NA, NA, HEAT repeat-containing protein, HEAT repeat-containing protein, HEAT repeat-containing protein, HEAT repeat-contain…	NA, NA, NA, NA, HEATR5B, HEATR5B, HEATR5B, HEATR5B, HEATR5B, HEATR5B, HEATR5B, HEATR5B, NA, NA, NA, HEATR5B, HEATR5B, HEATR5B, HEATR5B	NA, NA, NA, NA, -, -, -, -, -, -, -, -, NA, NA, NA, -, -, -, -
gene10973	7176.CPIJ006065-PA	S	Caspase activity and apoptosis inhibitor 1	CAAP1	CAAP1
gene10974	NA, 7176.CPIJ006066-PA	NA, S	NA, Caspase activity and apoptosis inhibitor 1	NA, CAAP1	NA, CAAP1
gene10975	7176.CPIJ016005-PA	I	Belongs to the histidine acid phosphatase family	-	His_Phos_2
gene10976	7176.CPIJ004005-PA, 7176.CPIJ004005-PA	Y, Y	THO complex subunit 1 transcription elongation factor, THO complex subunit 1 transcription elongation factor	THOC1, THOC1	Death,efThoc1, Death,efThoc1
gene10977	NA	NA	NA	NA	NA
gene10978	7176.CPIJ003032-PA	S	Cuticle protein	-	Chitin_bind_4
gene10979	7176.CPIJ003032-PA	S	Cuticle protein	-	Chitin_bind_4
gene1098	7176.CPIJ006914-PA	S	Oligosaccharyltransferase subunit 5	TMEM258	Ost5
gene10980	NA, NA, NA, 7176.CPIJ002810-PA, 7176.CPIJ002810-PA, NA, NA, 7176.CPIJ002811-PA	NA, NA, NA, S, S, NA, NA, L	NA, NA, NA, Zinc finger, C2H2 type, Zinc finger, C2H2 type, NA, NA, THAP	NA, NA, NA, -, -, NA, NA, -	NA, NA, NA, zf-AD,zf-C2H2,zf-met, zf-AD,zf-C2H2,zf-met, NA, NA, THAP
gene10981	7176.CPIJ007509-PA	S	Leucine-rich immune protein (Coil-less)	-	LRR_8
gene10982	NA, NA, NA	NA, NA, NA	NA, NA, NA	NA, NA, NA	NA, NA, NA
gene10983	7176.CPIJ019946-PA	C	Belongs to the adenylyl cyclase class-4 guanylyl cyclase family	ADCY1	AC_N,DUF1053,Guanylate_cyc
gene10984	7460.GB50976-PA, NA, 7159.AAEL013438-PA, 7176.CPIJ012054-PA	TZ, NA, TZ, TZ	Zinc-binding domain present in Lin-11, Isl-1, Mec-3., NA, LIM domain-binding protein, LIM domain-binding protein	LDB3, NA, LDB3, LDB3	DUF4749,LIM,PDZ, NA, DUF4749,LIM,PDZ, DUF4749,LIM,PDZ
gene10985	7176.CPIJ015558-PA	-	-	-	-
gene10986	7176.CPIJ001343-PA, NA, 7176.CPIJ001343-PA	B, NA, B	Histone acetyltransferase, NA, Histone acetyltransferase	HAT1, NA, HAT1	Hat1_N, NA, Hat1_N
gene10987	NA, NA, NA, 7176.CPIJ013272-PA	NA, NA, NA, S	NA, NA, NA, helix-turn-helix, Psq domain	NA, NA, NA, psq	NA, NA, NA, BTB,HTH_psq
gene10988	7159.AAEL004803-PA	-	-	-	-
gene10989	7176.CPIJ006139-PA, NA	J, NA	Mitochondrial ribosomal protein, L53, NA	mRpL53, NA	MRP_L53, NA
gene1099	NA, 7176.CPIJ006913-PA, NA, 7176.CPIJ006913-PA, NA	NA, U, NA, U, NA	NA, Vps23 core domain, NA, Vps23 core domain, NA	NA, TSG101, NA, TSG101, NA	NA, UEV,Vps23_core, NA, UEV,Vps23_core, NA
gene10990	7176.CPIJ006140-PA	-	-	-	-
gene10991	NA, NA, NA	NA, NA, NA	NA, NA, NA	NA, NA, NA	NA, NA, NA
gene10992	NA, NA, NA	NA, NA, NA	NA, NA, NA	NA, NA, NA	NA, NA, NA
gene10993	7176.CPIJ017121-PA, 7176.CPIJ019399-PA, 7176.CPIJ017120-PA, 7176.CPIJ017121-PA	C, C, C, C	proton-transporting ATPase activity, rotational mechanism. It is involved in the biological process described with ATP hydrolysis coupled proton transport, proton-transporting ATPase activity, rotational mechanism. It is involved in the biological process described with ATP hydrolysis coupled proton transport, Vacuolar ATP synthase subunit S1 (ATP6S1), proton-transporting ATPase activity, rotatio…	-, -, -, -	ATP-synt_S1, ATP-synt_S1, ATP-synt_S1, ATP-synt_S1
gene10994	7176.CPIJ012049-PA	-	-	-	-
gene10995	7176.CPIJ010834-PA, NA, NA	S, NA, NA	Rhythmically expressed gene 5, NA, NA	-, NA, NA	-, NA, NA
gene10996	13249.RPRC001099-PA, 7176.CPIJ008968-PA, 7176.CPIJ008968-PA	O, O, O	Ubiquitin homologues, Domain of unknown function (DUF3538), Domain of unknown function (DUF3538)	BAG6, BAG6, BAG6	DUF3538,ubiquitin, DUF3538,ubiquitin, DUF3538,ubiquitin
gene10997	NA, NA, NA, 7176.CPIJ003128-PA	NA, NA, NA, S	NA, NA, NA, component of kinase complex containing SMG1 and recruited to stalled ribosomes (By similarity)	NA, NA, NA, SMG8	NA, NA, NA, Smg8_Smg9
gene10998	NA, 7176.CPIJ000829-PA, 7176.CPIJ000829-PA, NA	NA, -, -, NA	NA, -, -, NA	NA, -, -, NA	NA, -, -, NA
gene10999	7176.CPIJ007759-PA, NA, NA, NA	S, NA, NA, NA	NICE-3 protein, NA, NA, NA	C1orf43, NA, NA, NA	NICE-3, NA, NA, NA
gene11	7176.CPIJ004344-PA	S	Protein of unknown function (DUF3421)	-	DUF3421
gene110	7176.CPIJ007718-PA	S	7 transmembrane receptor (rhodopsin family)	-	7tm_1
gene1100	7176.CPIJ006912-PA	U	Mitochondrial import receptor subunit Tom22	mge	Tom22
gene11000	NA	NA	NA	NA	NA
gene11001	NA, NA, NA	NA, NA, NA	NA, NA, NA	NA, NA, NA	NA, NA, NA
gene11002	7176.CPIJ013057-PA, 7176.CPIJ013057-PA, NA, 7029.ACYPI085358-PA	A, A, NA, A	MIF4G like, MIF4G like, NA, MIF4G like	NCBP1, NCBP1, NA, NCBP1	MIF4G,MIF4G_like,MIF4G_like_2, MIF4G,MIF4G_like,MIF4G_like_2, NA, MIF4G,MIF4G_like,MIF4G_like_2
gene11003	NA, 7159.AAEL009847-PA, NA, NA, NA, 7176.CPIJ013059-PA	NA, Z, NA, NA, NA, Z	NA, Microtubule binding. It is involved in the biological process described with microtubule cytoskeleton organization, NA, NA, NA, Microtubule binding. It is involved in the biological process described with microtubule cytoskeleton organization	NA, MAP1B, NA, NA, NA, MAP1B	NA, MAP1B_neuraxin, NA, NA, NA, MAP1B_neuraxin
gene11004	NA, NA, 7176.CPIJ010135-PA	NA, NA, P	NA, NA, Belongs to the amiloride-sensitive sodium channel (TC 1.A.6) family	NA, NA, -	NA, NA, ASC
gene11005	7176.CPIJ006080-PA, 7176.CPIJ006080-PA	O, O	Belongs to the peptidase S1 family, Belongs to the peptidase S1 family	-, -	Trypsin, Trypsin
gene11006	NA, NA, NA, NA, NA, NA, NA, NA	NA, NA, NA, NA, NA, NA, NA, NA	NA, NA, NA, NA, NA, NA, NA, NA	NA, NA, NA, NA, NA, NA, NA, NA	NA, NA, NA, NA, NA, NA, NA, NA
gene11007	7176.CPIJ002798-PA	S	Cuticle protein	-	Cuticle_3,YLP
gene11008	7176.CPIJ002798-PA, 7176.CPIJ002796-PA	S, S	Cuticle protein, Cuticle protein	-, -	Cuticle_3,YLP, Cuticle_3,YLP
gene11009	NA, NA, NA, NA, NA, NA, NA, 12957.ACEP20224-PA, 12957.ACEP20224-PA, NA, NA	NA, NA, NA, NA, NA, NA, NA, T, T, NA, NA	NA, NA, NA, NA, NA, NA, NA, Adenosylmethionine decarboxylase, Adenosylmethionine decarboxylase, NA, NA	NA, NA, NA, NA, NA, NA, NA, AMD1, AMD1, NA, NA	NA, NA, NA, NA, NA, NA, NA, SAM_decarbox, SAM_decarbox, NA, NA
gene1101	NA, NA, NA, 7176.CPIJ006909-PA	NA, NA, NA, DKLT	NA, NA, NA, DNA repair	NA, NA, NA, MDC1	NA, NA, NA, FHA,RTT107_BRCT_5
gene11010	NA, 7176.CPIJ013408-PA	NA, S	NA, Belongs to the G-protein coupled receptor 1 family	NA, -	NA, 7tm_1
gene11011	NA, 7176.CPIJ004660-PA	NA, O	NA, Belongs to the peptidase S1 family	NA, -	NA, Trypsin
gene11012	7176.CPIJ004659-PA, 7176.CPIJ004659-PA	O, O	Belongs to the peptidase S1 family, Belongs to the peptidase S1 family	-, -	Trypsin, Trypsin
gene11013	NA, NA, NA, NA, NA, NA	NA, NA, NA, NA, NA, NA	NA, NA, NA, NA, NA, NA	NA, NA, NA, NA, NA, NA	NA, NA, NA, NA, NA, NA
gene11014	7165.AGAP012718-PA, 7165.AGAP012718-PA, 7165.AGAP012718-PA, NA, NA, NA, NA, NA, NA	E, E, E, NA, NA, NA, NA, NA, NA	Converts proline to delta-1-pyrroline-5-carboxylate, Converts proline to delta-1-pyrroline-5-carboxylate, Converts proline to delta-1-pyrroline-5-carboxylate, NA, NA, NA, NA, NA, NA	PRODH, PRODH, PRODH, NA, NA, NA, NA, NA, NA	Pro_dh, Pro_dh, Pro_dh, NA, NA, NA, NA, NA, NA
gene11015	7176.CPIJ000479-PA	S	Insect cuticle protein	-	Chitin_bind_4
gene11016	NA	NA	NA	NA	NA
gene11017	NA, 7176.CPIJ011161-PA	NA, S	NA, Zinc finger protein	NA, -	NA, zf-AD,zf-C2H2,zf-C2H2_4,zf-C2H2_6,zf-met
gene11018	7176.CPIJ011163-PA, NA	S, NA	Zinc finger protein, NA	-, NA	zf-AD,zf-C2H2,zf-C2H2_4,zf-C2H2_6,zf-met, NA
gene11019	7176.CPIJ015245-PA, 7176.CPIJ015244-PA	S, S	U11-48K-like CHHC zinc finger, U11-48K-like CHHC zinc finger	GTSF1, GTSF1	zf-U11-48K, zf-U11-48K
gene1102	7176.CPIJ006908-PA, 7176.CPIJ006908-PA	G, G	Belongs to the type-B carboxylesterase lipase family, Belongs to the type-B carboxylesterase lipase family	Est-6, Est-6	COesterase, COesterase
gene11020	7176.CPIJ015243-PA	-	-	-	-
gene11021	7176.CPIJ015245-PA, NA	S, NA	U11-48K-like CHHC zinc finger, NA	GTSF1, NA	zf-U11-48K, NA
gene11022	7176.CPIJ000507-PA	S	Uncharacterised protein family UPF0047	-	UPF0047
gene11023	7176.CPIJ010388-PA	C	Electron carrier protein. The oxidized form of the cytochrome c heme group can accept an electron from the heme group of the cytochrome c1 subunit of cytochrome reductase. Cytochrome c then transfers this electron to the cytochrome oxidase complex, the final protein carrier in the mitochondrial electron-transport chain	CYCS	Cytochrom_C
gene11024	7176.CPIJ005041-PA, NA, 7176.CPIJ005041-PA, NA	T, NA, T, NA	Failed axon connections protein, NA, Failed axon connections protein, NA	fax, NA, fax, NA	GST_C_6,GST_N_4, NA, GST_C_6,GST_N_4, NA
gene11025	NA, NA, 7176.CPIJ015979-PA	NA, NA, S	NA, NA, 7 transmembrane receptor (rhodopsin family)	NA, NA, GPRHIS	NA, NA, 7tm_1
gene11026	NA, NA, NA, NA, NA	NA, NA, NA, NA, NA	NA, NA, NA, NA, NA	NA, NA, NA, NA, NA	NA, NA, NA, NA, NA
gene11027	7176.CPIJ013893-PA	Z	It is involved in the biological process described with actin cytoskeleton organization	-	-
gene11028	NA, NA, NA	NA, NA, NA	NA, NA, NA	NA, NA, NA	NA, NA, NA
gene11029	7176.CPIJ013891-PA	S	Domain of unknown function (DUF1794)	THAP4	DUF1794,ShK,THAP
gene1103	NA, NA, NA, NA, NA	NA, NA, NA, NA, NA	NA, NA, NA, NA, NA	NA, NA, NA, NA, NA	NA, NA, NA, NA, NA
gene11030	NA, 43151.ADAC002606-PA	NA, E	NA, Belongs to the Orn Lys Arg decarboxylase class-II family	NA, -	NA, Orn_Arg_deC_N,Orn_DAP_Arg_deC
gene11031	7176.CPIJ007672-PA, 7176.CPIJ007672-PA	S, S	Leucine rich repeat N-terminal domain, Leucine rich repeat N-terminal domain	-, -	LRR_8, LRR_8
gene11032	NA, 7176.CPIJ014668-PA	NA, EPT	NA, ionotropic glutamate receptor activity	NA, -	NA, Lig_chan,Lig_chan-Glu_bd
gene11033	7176.CPIJ006842-PA	A	snRNP Sm proteins	LSM4	LSM
gene11034	NA, NA, NA	NA, NA, NA	NA, NA, NA	NA, NA, NA	NA, NA, NA
gene11035	NA, NA, NA, NA, NA, NA	NA, NA, NA, NA, NA, NA	NA, NA, NA, NA, NA, NA	NA, NA, NA, NA, NA, NA	NA, NA, NA, NA, NA, NA
gene11036	7176.CPIJ006723-PA	F	Apyrase	CANT1	Apyrase
gene11037	7159.AAEL006642-PA, 7176.CPIJ006724-PA	Z, Z	Tubulin C-terminal domain, Tubulin is the major constituent of microtubules. It binds two moles of GTP, one at an exchangeable site on the beta chain and one at a non-exchangeable site on the alpha chain	-, -	Tubulin,Tubulin_C, Tubulin,Tubulin_C
gene11038	7176.CPIJ006246-PA, NA, NA	H, NA, NA	Dephospho-CoA kinase, NA, NA	dcakd, NA, NA	CoaE, NA, NA
gene11039	NA, 7176.CPIJ000021-PA, NA	NA, S, NA	NA, SCP / Tpx-1 / Ag5 / PR-1 / Sc7 family of extracellular domains., NA	NA, -, NA	NA, CAP, NA
gene1104	NA, NA, 7176.CPIJ000384-PA	NA, NA, -	NA, NA, -	NA, NA, -	NA, NA, -
gene11040	7176.CPIJ015747-PA	T	Belongs to the G-protein coupled receptor 1 family	HTR7	7tm_1
gene11041	NA	NA	NA	NA	NA
gene11042	NA, NA, NA, NA, NA, NA, NA, NA, NA, NA, NA	NA, NA, NA, NA, NA, NA, NA, NA, NA, NA, NA	NA, NA, NA, NA, NA, NA, NA, NA, NA, NA, NA	NA, NA, NA, NA, NA, NA, NA, NA, NA, NA, NA	NA, NA, NA, NA, NA, NA, NA, NA, NA, NA, NA
gene11043	7176.CPIJ015177-PA	T	Oxidative-stress-responsive kinase 1 C-terminal domain	STK39	OSR1_C,Pkinase
gene11044	7176.CPIJ010881-PA	T	It is involved in the biological process described with signal transduction	ARHGAP21	PDZ,PH,PH_9,RhoGAP
gene11045	NA, NA, NA, 7176.CPIJ001783-PA, NA, 7176.CPIJ001782-PA	NA, NA, NA, UY, NA, UY	NA, NA, NA, Importin-beta N-terminal domain, NA, Importin-beta N-terminal domain	NA, NA, NA, IPO13, NA, IPO13	NA, NA, NA, IBN_N,Xpo1, NA, IBN_N,Xpo1
gene11046	NA, NA	NA, NA	NA, NA	NA, NA	NA, NA
gene11047	7176.CPIJ005493-PA	S	Carnitine deficiency-associated protein 3	-	CDV3
gene11048	NA, 7176.CPIJ012125-PA	NA, O	NA, FK506 binding	NA, FKBP8	NA, FKBP_C,TPR_1,TPR_2,TPR_8
gene11049	NA, NA, NA	NA, NA, NA	NA, NA, NA	NA, NA, NA	NA, NA, NA
gene1105	7176.CPIJ000388-PA	O	Ubiquitin conjugating enzyme 7 interacting protein	RBCK1	IBR,Sharpin_PH,zf-RING_2,zf-RING_UBOX,zf-RanBP
gene11050	7176.CPIJ014741-PA	S	Coiled-coil domain containing protein (DUF2052)	CCDC97	DUF2052
gene11051	NA	NA	NA	NA	NA
gene11052	NA, 7176.CPIJ016722-PA, NA	NA, S, NA	NA, receptor-mediated endocytosis involved in cholesterol transport, NA	NA, -, NA	NA, PID,PID_2, NA
gene11053	7176.CPIJ016723-PA	S	chitin binding. It is involved in the biological process described with chitin metabolic process	-	CBM_14
gene11054	7176.CPIJ018464-PA	-	-	-	-
gene11055	NA	NA	NA	NA	NA
gene11056	NA, NA, NA	NA, NA, NA	NA, NA, NA	NA, NA, NA	NA, NA, NA
gene11057	NA, NA, 7176.CPIJ019386-PA	NA, NA, T	NA, NA, Phosphotyrosine interaction domain (PTB/PID)	NA, NA, APBB2	NA, NA, PID,WW
gene11058	6669.EFX71485, NA	S, NA	It is involved in the biological process described with mRNA processing, NA	THOC7, NA	THOC7, NA
gene11059	7176.CPIJ002837-PA	S	2OG-Fe(II) oxygenase superfamily	ALKBH6	2OG-FeII_Oxy_2
gene1106	7176.CPIJ000386-PA, 7176.CPIJ000386-PA	O, O	Ubiquitin conjugating enzyme 7 interacting protein, Ubiquitin conjugating enzyme 7 interacting protein	RBCK1, RBCK1	IBR,Sharpin_PH,zf-RING_2,zf-RING_UBOX,zf-RanBP, IBR,Sharpin_PH,zf-RING_2,zf-RING_UBOX,zf-RanBP
gene11060	NA, 7176.CPIJ009093-PA	NA, E	NA, Belongs to the Orn Lys Arg decarboxylase class-II family	NA, -	NA, Orn_Arg_deC_N,Orn_DAP_Arg_deC
gene11061	NA, NA, NA	NA, NA, NA	NA, NA, NA	NA, NA, NA	NA, NA, NA
gene11062	7176.CPIJ020054-PA, NA, NA	IT, NA, NA	BAR domain, NA, NA	SH3GL1, NA, NA	BAR,SH3_1,SH3_2,SH3_9, NA, NA
gene11063	NA, 7176.CPIJ003127-PA, 7176.CPIJ003127-PA	NA, S, S	NA, Rtf2 RING-finger, Rtf2 RING-finger	NA, RTFDC1, RTFDC1	NA, Rtf2, Rtf2
gene11064	NA, NA, 7176.CPIJ003172-PA, 7176.CPIJ003172-PA	NA, NA, H, H	NA, NA, Galactose-1-phosphate uridylyltransferase, Galactose-1-phosphate uridylyltransferase	NA, NA, GALT, GALT	NA, NA, GalP_UDP_tr_C,GalP_UDP_transf, GalP_UDP_tr_C,GalP_UDP_transf
gene11065	NA, NA, NA	NA, NA, NA	NA, NA, NA	NA, NA, NA	NA, NA, NA
gene11066	7176.CPIJ003174-PA, NA	J, NA	Ribosomal protein S18, NA	MRPS18C, NA	Ribosomal_S18, NA
gene11067	7176.CPIJ003175-PA, NA	-, NA	-, NA	-, NA	-, NA
gene11068	NA, 7176.CPIJ003176-PA	NA, S	NA, Essential protein Yae1, N terminal	NA, -	NA, Yae1_N
gene11069	7176.CPIJ015453-PA	S	Zinc-finger associated domain (zf-AD)	-	zf-AD
gene1107	7176.CPIJ000387-PA, 7176.CPIJ000387-PA, 430998.XP_007681142.1	O, O, O	Ubiquitin conjugating enzyme 7 interacting protein, Ubiquitin conjugating enzyme 7 interacting protein, In Between Ring fingers	RBCK1, RBCK1, -	IBR,Sharpin_PH,zf-RING_2,zf-RING_UBOX,zf-RanBP, IBR,Sharpin_PH,zf-RING_2,zf-RING_UBOX,zf-RanBP, IBR
gene11070	7176.CPIJ012358-PA	S	zinc finger	-	-
gene11071	NA	NA	NA	NA	NA
gene11072	NA	NA	NA	NA	NA
gene11073	7159.AAEL009880-PA	D	Belongs to the protein kinase superfamily	AURKA	Pkinase
gene11074	NA, NA, NA	NA, NA, NA	NA, NA, NA	NA, NA, NA	NA, NA, NA
gene11075	136037.KDR09817, 7176.CPIJ009909-PA	S, S	Zinc ion binding, heparan sulfate sulfotransferase activity	cxxc5, -	zf-CXXC, -
gene11076	7159.AAEL002593-PB, NA, NA, NA	E, NA, NA, NA	Trypsin-like serine protease, NA, NA, NA	-, NA, NA, NA	Trypsin, NA, NA, NA
gene11077	NA, NA, NA, NA, 7176.CPIJ017797-PA	NA, NA, NA, NA, E	NA, NA, NA, NA, Trypsin-like serine protease	NA, NA, NA, NA, -	NA, NA, NA, NA, Trypsin
gene11078	NA	NA	NA	NA	NA
gene11079	NA, NA, NA	NA, NA, NA	NA, NA, NA	NA, NA, NA	NA, NA, NA
gene1108	NA, 7176.CPIJ000388-PA, NA	NA, O, NA	NA, Ubiquitin conjugating enzyme 7 interacting protein, NA	NA, RBCK1, NA	NA, IBR,Sharpin_PH,zf-RING_2,zf-RING_UBOX,zf-RanBP, NA
gene11080	7176.CPIJ016184-PA, NA, NA, NA, 7159.AAEL015613-PA	K, NA, NA, NA, K	protein capicua homolog, NA, NA, NA, protein capicua homolog	CIC, NA, NA, NA, CIC	DUF4819,HMG_box, NA, NA, NA, DUF4819,HMG_box
gene11081	7176.CPIJ018010-PA	T	Toll - interleukin 1 - resistance	-	LRR_5,LRR_8,TIR,TIR_2
gene11082	7176.CPIJ013691-PA	K	Component of the Mediator complex, a coactivator involved in the regulated transcription of nearly all RNA polymerase II-dependent genes. Mediator functions as a bridge to convey information from gene-specific regulatory proteins to the basal RNA polymerase II transcription machinery. Mediator is recruited to promoters by direct interactions with regulatory proteins and serves as a scaffold for t…	MED31	Med31
gene11083	NA	NA	NA	NA	NA
gene11084	NA	NA	NA	NA	NA
gene11085	7176.CPIJ017576-PA	U	SOCS_box	-	Ras,SOCS_box
gene11086	7176.CPIJ017575-PA	T	Low-density lipoprotein receptor	Vgr	EGF_CA,FXa_inhibition,Ldl_recept_a,Ldl_recept_b,cEGF
gene11087	NA, 7176.CPIJ000951-PA	NA, A	NA, ATP-dependent RNA helicase	NA, DDX23	NA, DEAD,Helicase_C
gene11088	7176.CPIJ012648-PA	-	-	-	-
gene11089	NA	NA	NA	NA	NA
gene1109	7176.CPIJ000388-PA, 7176.CPIJ000388-PA, 7176.CPIJ000388-PA	O, O, O	Ubiquitin conjugating enzyme 7 interacting protein, Ubiquitin conjugating enzyme 7 interacting protein, Ubiquitin conjugating enzyme 7 interacting protein	RBCK1, RBCK1, RBCK1	IBR,Sharpin_PH,zf-RING_2,zf-RING_UBOX,zf-RanBP, IBR,Sharpin_PH,zf-RING_2,zf-RING_UBOX,zf-RanBP, IBR,Sharpin_PH,zf-RING_2,zf-RING_UBOX,zf-RanBP
gene11090	7176.CPIJ018492-PA, 136037.KDR21238	S, V	Acyltransferase family, transferase activity, transferring acyl groups	-, -	Acyl_transf_3, Acyl_transf_3
gene11091	7176.CPIJ012092-PA	P	Belongs to the potassium channel family	KCNQ1	Ion_trans,KCNQ_channel
gene11092	NA, 7176.CPIJ020045-PA, 7159.AAEL005200-PA, NA	NA, G, G, NA	NA, Belongs to the type-B carboxylesterase lipase family, Carboxylesterase family, NA	NA, CES5A, CES5A, NA	NA, COesterase, COesterase, NA
gene11093	7176.CPIJ013444-PA	S	Domain of unknown function (DUF4806)	-	DUF4806
gene11094	7176.CPIJ002482-PA	E	Belongs to the peptidase S1 family	TMPRSS15	CUB,Fz,Ldl_recept_a,MAM,SEA,SRCR,SRCR_2,Trypsin
gene11095	NA, 7176.CPIJ011779-PA	NA, C	NA, Dehydrogenase E1 component	NA, BCKDHA	NA, E1_dh
gene11096	NA, NA	NA, NA	NA, NA	NA, NA	NA, NA
gene11097	13037.EHJ64432, 7176.CPIJ000068-PA, NA, NA, NA, NA	S, S, NA, NA, NA, NA	C-terminal to LisH motif., CT11-RanBPM, NA, NA, NA, NA	RANBP10, RANBP10, NA, NA, NA, NA	CLTH,LisH,SPRY, CLTH,LisH,SPRY, NA, NA, NA, NA
gene11098	NA, 7176.CPIJ012981-PA, NA, NA, NA	NA, TZ, NA, NA, NA	NA, Uridine cytidine kinase i, NA, NA, NA	NA, UCK1, NA, NA, NA	NA, PRK, NA, NA, NA
gene11099	NA, NA, 7176.CPIJ012870-PA	NA, NA, K	NA, NA, Zinc finger protein	NA, NA, -	NA, NA, zf-C2H2,zf-met
gene111	7176.CPIJ007717-PA	S	7 transmembrane receptor (rhodopsin family)	-	7tm_1
gene1110	NA, 482537.XP_008574286.1	NA, O	NA, RanBP-type and C3HC4-type zinc	NA, RBCK1	NA, IBR,ubiquitin,zf-RING_2,zf-RING_UBOX,zf-RanBP
gene11100	7230.FBpp0160856, NA, NA, NA	S, NA, NA, NA	cell-cell junction organization, NA, NA, NA	C9orf172, NA, NA, NA	zf-MYND, NA, NA, NA
gene11101	NA, NA	NA, NA	NA, NA	NA, NA	NA, NA
gene11102	7176.CPIJ011151-PA, 7176.CPIJ011151-PA	U, U	GAT domain, GAT domain	GGA1, GGA1	Alpha_adaptinC2,GAT,VHS, Alpha_adaptinC2,GAT,VHS
gene11103	7176.CPIJ018452-PA	S	regulation of cellular response to hypoxia	CHCHD2	CHCH
gene11104	NA, NA, NA, NA, NA, NA, NA, 7159.AAEL005733-PA, 7159.AAEL005733-PA, 7159.AAEL005733-PA, 7159.AAEL005733-PA, 7159.AAEL005733-PA, 7159.AAEL005733-PA, 7159.AAEL005733-PA, 7159.AAEL005733-PA, 7159.AAEL005733-PA, 7159.AAEL005733-PA, 7159.AAEL005733-PA, 7159.AAEL005733-PA, 7159.AAEL005733-PA, 7159.AAEL005733-PA, 7159.AAEL005733-PA, 7159.AAEL005733-PA, 7159.AAEL005733-PA, 7159.AAEL005733-PA, 7159.AAEL00…	NA, NA, NA, NA, NA, NA, NA, Z, Z, Z, Z, Z, Z, Z, Z, Z, Z, Z, Z, Z, Z, Z, Z, Z, Z, Z, Z, Z, Z, Z, Z, Z, Z, Z, Z, Z, Z, Z, Z, Z, Z, Z, Z, Z, Z, Z, Z, Z, Z, Z, Z, Z, Z, Z, Z, Z, Z, Z, Z, Z, Z, Z, Z, Z, Z, Z, Z, Z, Z, Z, Z, Z, Z, Z, Z, Z, Z, Z, Z, Z, Z, Z, Z, Z, Z, Z, Z, Z, Z, Z, Z, Z, Z, Z, Z, Z, Z, Z, Z, Z, Z, Z, Z, Z, Z, Z, Z, Z, Z, Z, Z, Z, Z, Z, Z, Z, Z, Z, Z, Z, Z, Z, Z, Z, Z, Z, Z, Z, Z, Z, Z,…	NA, NA, NA, NA, NA, NA, NA, Belongs to the TRAFAC class myosin-kinesin ATPase superfamily. Myosin family, Belongs to the TRAFAC class myosin-kinesin ATPase superfamily. Myosin family, Belongs to the TRAFAC class myosin-kinesin ATPase superfamily. Myosin family, Belongs to the TRAFAC class myosin-kinesin ATPase superfamily. Myosin family, Belongs to the TRAFAC class myosin-kinesin ATPase superfami…	NA, NA, NA, NA, NA, NA, NA, unc-54, unc-54, unc-54, unc-54, unc-54, unc-54, unc-54, unc-54, unc-54, unc-54, unc-54, unc-54, unc-54, unc-54, unc-54, unc-54, unc-54, unc-54, unc-54, unc-54, unc-54, unc-54, unc-54, unc-54, unc-54, unc-54, unc-54, unc-54, unc-54, unc-54, unc-54, unc-54, unc-54, unc-54, unc-54, unc-54, unc-54, unc-54, unc-54, unc-54, unc-54, unc-54, unc-54, unc-54, unc-54, unc-54, unc…	NA, NA, NA, NA, NA, NA, NA, IQ,Myosin_N,Myosin_head,Myosin_tail_1, IQ,Myosin_N,Myosin_head,Myosin_tail_1, IQ,Myosin_N,Myosin_head,Myosin_tail_1, IQ,Myosin_N,Myosin_head,Myosin_tail_1, IQ,Myosin_N,Myosin_head,Myosin_tail_1, IQ,Myosin_N,Myosin_head,Myosin_tail_1, IQ,Myosin_N,Myosin_head,Myosin_tail_1, IQ,Myosin_N,Myosin_head,Myosin_tail_1, IQ,Myosin_N,Myosin_head,Myosin_tail_1, IQ,Myosin_N,Myosin_h…
gene11105	NA, 43151.ADAC005223-PA, NA, NA, NA, NA	NA, G, NA, NA, NA, NA	NA, Non-lysosomal glucosylceramidase that catalyzes the conversion of glucosylceramide to free glucose and ceramide, NA, NA, NA, NA	NA, GBA2, NA, NA, NA, NA	NA, DUF608,Glyco_hydr_116N, NA, NA, NA, NA
gene11106	NA, 7176.CPIJ004678-PA	NA, K	NA, Transcription elongation factor s-ii	NA, TCEA1	NA, Med26,TFIIS_C,TFIIS_M
gene11107	NA, NA, 7029.ACYPI073541-PA, NA	NA, NA, -, NA	NA, NA, -, NA	NA, NA, -, NA	NA, NA, -, NA
gene11108	7176.CPIJ004894-PA, NA, NA	V, NA, NA	Belongs to the BI1 family, NA, NA	TMBIM6, NA, NA	Bax1-I, NA, NA
gene11109	7176.CPIJ003751-PA	S	Ima1 N-terminal domain	TMEM201	DUF2448,Ima1_N
gene1111	7176.CPIJ000389-PA, 7176.CPIJ000389-PA	O, O	Ubiquitin conjugating enzyme 7 interacting protein, Ubiquitin conjugating enzyme 7 interacting protein	RBCK1, RBCK1	IBR,Sharpin_PH,zf-RING_2,zf-RING_UBOX,zf-RanBP, IBR,Sharpin_PH,zf-RING_2,zf-RING_UBOX,zf-RanBP
gene11110	7176.CPIJ011621-PA	S	Metallo-beta-lactamase superfamily	-	Lactamase_B
gene11111	NA, NA, NA, NA, NA, NA, NA, NA	NA, NA, NA, NA, NA, NA, NA, NA	NA, NA, NA, NA, NA, NA, NA, NA	NA, NA, NA, NA, NA, NA, NA, NA	NA, NA, NA, NA, NA, NA, NA, NA
gene11112	7176.CPIJ011161-PA	S	Zinc finger protein	-	zf-AD,zf-C2H2,zf-C2H2_4,zf-C2H2_6,zf-met
gene11113	7176.CPIJ000265-PA, NA	S, NA	Misexpression suppressor of ras, NA	C5orf22, NA	UPF0489, NA
gene11114	NA, 7176.CPIJ005080-PA	NA, S	NA, homophilic cell adhesion via plasma membrane adhesion molecules	NA, PCDH15	NA, Cadherin
gene11115	7176.CPIJ013193-PA, NA, NA	S, NA, NA	Conserved hypothetical protein, NA, NA	-, NA, NA	-, NA, NA
gene11116	NA, NA, NA, NA	NA, NA, NA, NA	NA, NA, NA, NA	NA, NA, NA, NA	NA, NA, NA, NA
gene11117	7176.CPIJ013191-PA, NA	S, NA	Conserved hypothetical protein, NA	-, NA	-, NA
gene11118	7176.CPIJ018025-PA, NA, NA	S, NA, NA	Conserved hypothetical protein, NA, NA	-, NA, NA	-, NA, NA
gene11119	NA	NA	NA	NA	NA
gene1112	NA, NA	NA, NA	NA, NA	NA, NA	NA, NA
gene11120	43151.ADAC001854-PA, 7165.AGAP012056-PA, NA	Z, Z, NA	Belongs to the actin-binding proteins ADF family, Belongs to the actin-binding proteins ADF family, NA	DSTN, DSTN, NA	Cofilin_ADF, Cofilin_ADF, NA
gene11121	NA, 7176.CPIJ000469-PA	NA, J	NA, Uncharacterized protein family UPF0004	NA, CDKAL1	NA, Radical_SAM,TRAM,UPF0004
gene11122	7176.CPIJ000470-PA, NA	C, NA	Mitochondrial cytochrome c oxidase subunit VIC, NA	COX6C, NA	COX6C, NA
gene11123	7176.CPIJ000471-PA, NA, NA	O, NA, NA	Belongs to the AAA ATPase family, NA, NA	FIGNL1, NA, NA	AAA,Vps4_C, NA, NA
gene11124	7176.CPIJ017697-PA, NA	T, NA	Endophilin b, NA	SH3GLB1, NA	BAR,SH3_9, NA
gene11125	NA, NA	NA, NA	NA, NA	NA, NA	NA, NA
gene11126	7176.CPIJ011366-PA	J	Mitochondrial ribosomal protein, S31	MRPS31	MRP-S31
gene11127	NA, NA, NA	NA, NA, NA	NA, NA, NA	NA, NA, NA	NA, NA, NA
gene11128	NA, NA, NA, NA	NA, NA, NA, NA	NA, NA, NA, NA	NA, NA, NA, NA	NA, NA, NA, NA
gene11129	NA, NA	NA, NA	NA, NA	NA, NA	NA, NA
gene1113	7165.AGAP009954-PA, NA, 6500.XP_005110842.1	S, NA, S	GPCR-chaperone, NA, protein retention in ER lumen	ANKRD13C, NA, ANKRD13C	Ank_2,Ank_4,GPCR_chapero_1, NA, Ank_2,Ank_4,GPCR_chapero_1
gene11130	NA, NA	NA, NA	NA, NA	NA, NA	NA, NA
gene11131	NA, 7176.CPIJ019364-PA	NA, M	NA, Apolipoprotein D	NA, APOD	NA, Lipocalin,Lipocalin_2
gene11132	7176.CPIJ019364-PA, NA	M, NA	Apolipoprotein D, NA	APOD, NA	Lipocalin,Lipocalin_2, NA
gene11133	NA, NA, 7159.AAEL003555-PA	NA, NA, J	NA, NA, Ribosome biogenesis protein	NA, NA, BMS1	NA, NA, AARP2CN,RIBIOP_C
gene11134	7176.CPIJ004738-PA	-	-	-	-
gene11135	7029.ACYPI000689-PA, 7029.ACYPI085061-PA, 7029.ACYPI085869-PA	S, S, S	DDE superfamily endonuclease, Tigger transposable element-derived protein 6-like, Tigger transposable element-derived protein 6-like	-, -, -	DDE_1,HTH_Tnp_Tc5,HTH_psq, DDE_1,HTH_Tnp_Tc5,HTH_psq, DDE_1,HTH_Tnp_Tc5,HTH_psq
gene11136	NA	NA	NA	NA	NA
gene11137	NA, 7176.CPIJ018005-PA, NA	NA, U, NA	NA, SecA DEAD-like domain, NA	NA, -, NA	NA, DnaJ,Helicase_C,SEC-C,SecA_DEAD,SecA_PP_bind,SecA_SW, NA
gene11138	NA, 7260.FBpp0248962, 9713.XP_006747102.1, NA, NA	NA, I, I, NA, NA	NA, transferase activity, transferring acyl groups. It is involved in the biological process described with metabolic process, Glycerol-3-phosphate acyltransferase 3, NA, NA	NA, -, AGPAT9, NA, NA	NA, Acyltransferase, Acyltransferase, NA, NA
gene11139	7176.CPIJ013967-PA	S	endoplasmic reticulum organization	VMP1	SNARE_assoc
gene1114	7159.AAEL006674-PA, NA, NA	O, NA, NA	Belongs to the peptidase S1 family, NA, NA	-, NA, NA	Trypsin, NA, NA
gene11140	NA, NA	NA, NA	NA, NA	NA, NA	NA, NA
gene11141	NA, NA, 12957.ACEP24540-PA	NA, NA, J	NA, NA, Promotes mitochondrial protein synthesis. May act as a fidelity factor of the translation reaction, by catalyzing a one- codon backward translocation of tRNAs on improperly translocated ribosomes. Binds to mitochondrial ribosomes in a GTP-dependent manner	NA, NA, GUF1	NA, NA, EFG_C,GTP_EFTU,GTP_EFTU_D2,LepA_C
gene11142	NA, 7176.CPIJ007352-PA	NA, AT	NA, YT521-B-like domain	NA, YTHDC1	NA, YTH
gene11143	NA, NA	NA, NA	NA, NA	NA, NA	NA, NA
gene11144	7176.CPIJ004690-PA	T	NUMB domain	NUMB	NumbF,PID
gene11145	NA	NA	NA	NA	NA
gene11146	7176.CPIJ014047-PA	G	Inosine-uridine preferring nucleoside hydrolase	-	IU_nuc_hydro
gene11147	7070.TC011851-PA, NA	L, NA	protection from non-homologous end joining at telomere, NA	DCLRE1C, NA	DRMBL,Lactamase_B_2, NA
gene11148	13037.EHJ67963, NA	A, NA	Cwf15/Cwc15 cell cycle control protein, NA	CWC15, NA	Cwf_Cwc_15, NA
gene11149	NA, 7176.CPIJ014050-PA	NA, O	NA, Cytochrome C oxidase copper chaperone (COX17)	NA, COX17	NA, COX17
gene1115	13249.RPRC014068-PA, 7176.CPIJ019542-PA, NA, 7176.CPIJ019542-PA, NA, 45351.EDO34545	O, O, NA, O, NA, O	RING finger and SPRY domain-containing protein, Domain in SPla and the RYanodine Receptor., NA, Domain in SPla and the RYanodine Receptor., NA, ring finger and SPRY	RSPRY1, RSPRY1, NA, RSPRY1, NA, -	SPRY,zf-C3HC4_3, SPRY,zf-C3HC4_3, NA, SPRY,zf-C3HC4_3, NA, SPRY,zf-C3HC4_3
gene11150	NA, NA, NA	NA, NA, NA	NA, NA, NA	NA, NA, NA	NA, NA, NA
gene11151	NA, NA, NA	NA, NA, NA	NA, NA, NA	NA, NA, NA	NA, NA, NA
gene11152	NA, NA	NA, NA	NA, NA	NA, NA	NA, NA
gene11153	NA, NA, NA	NA, NA, NA	NA, NA, NA	NA, NA, NA	NA, NA, NA
gene11154	NA, NA, NA, 7176.CPIJ006180-PA, NA, NA	NA, NA, NA, S, NA, NA	NA, NA, NA, Zinc finger protein, NA, NA	NA, NA, NA, -, NA, NA	NA, NA, NA, zf-AD,zf-C2H2,zf-C2H2_4,zf-C2H2_6, NA, NA
gene11155	7176.CPIJ006181-PA	J	Pumilio-like repeats	NOP9	PUF
gene11156	NA, NA	NA, NA	NA, NA	NA, NA	NA, NA
gene11157	NA, 7176.CPIJ007343-PA, 7176.CPIJ007343-PA	NA, S, S	NA, Vitamin K-dependent gamma-carboxylase, Vitamin K-dependent gamma-carboxylase	NA, GGCX, GGCX	NA, VKG_Carbox, VKG_Carbox
gene11158	7159.AAEL006756-PA	S	Insect cuticle protein	-	-
gene11159	NA, NA, NA	NA, NA, NA	NA, NA, NA	NA, NA, NA	NA, NA, NA
gene1116	7176.CPIJ004872-PA, 7176.CPIJ004872-PA	T, T	Protein serine/threonine phosphatase 2C, C-terminal domain, Protein serine/threonine phosphatase 2C, C-terminal domain	PPM1B, PPM1B	PP2C,PP2C_C, PP2C,PP2C_C
gene11160	NA	NA	NA	NA	NA
gene11161	7176.CPIJ000919-PA	I	Glycosyltransferase family 17	MGAT3	Glyco_transf_17
gene11162	7176.CPIJ005164-PA, 7176.CPIJ005164-PA	O, O	Ubiquitin specific proteinase, Ubiquitin specific proteinase	USP54, USP54	UCH, UCH
gene11163	7176.CPIJ005091-PA, NA	L, NA	Belongs to the MCM family, NA	MCM8, NA	MCM,MCM_OB, NA
gene11164	NA, 7176.CPIJ006320-PA, NA, 8496.XP_006269484.1	NA, P, NA, P	NA, Rieske [2Fe-2S] domain, NA, Rieske [2Fe-2S] domain	NA, nvd, NA, nvd	NA, Rieske, NA, Rieske
gene11165	NA, NA, 7176.CPIJ006133-PA	NA, NA, S	NA, NA, Chitin-binding domain type 2	NA, NA, Cpap3-b	NA, NA, CBM_14
gene11166	NA, NA, NA	NA, NA, NA	NA, NA, NA	NA, NA, NA	NA, NA, NA
gene11167	7176.CPIJ000922-PA	S	WD domain, G-beta repeat	WDR83	WD40
gene11168	7176.CPIJ017230-PA	M	Conserved hypothetical protein	-	Tox-SGS
gene11169	NA, NA	NA, NA	NA, NA	NA, NA	NA, NA
gene1117	NA, 7176.CPIJ004871-PA, 7159.AAEL017156-PA	NA, K, K	NA, DNA-dependent RNA polymerase catalyzes the transcription of DNA into RNA using the four ribonucleoside triphosphates as substrates, DNA-dependent RNA polymerase catalyzes the transcription of DNA into RNA using the four ribonucleoside triphosphates as substrates	NA, POLR3B, POLR3B	NA, RNA_pol_Rpb2_1,RNA_pol_Rpb2_2,RNA_pol_Rpb2_3,RNA_pol_Rpb2_4,RNA_pol_Rpb2_5,RNA_pol_Rpb2_6,RNA_pol_Rpb2_7, RNA_pol_Rpb2_1,RNA_pol_Rpb2_2,RNA_pol_Rpb2_3,RNA_pol_Rpb2_4,RNA_pol_Rpb2_5,RNA_pol_Rpb2_6,RNA_pol_Rpb2_7
gene11170	7176.CPIJ005952-PA, NA	Q, NA	heme binding. It is involved in the biological process described with oxidation-reduction process, NA	-, NA	p450, NA
gene11171	7176.CPIJ005953-PA, NA, NA	Q, NA, NA	Cytochrome P450, NA, NA	-, NA, NA	p450, NA, NA
gene11172	7176.CPIJ005955-PA, NA	Q, NA	cytochrome P450, NA	-, NA	p450, NA
gene11173	7176.CPIJ001300-PA	S	C2H2-type zinc finger	-	zf-AD,zf-C2H2,zf-C2H2_4,zf-C2H2_6,zf-met
gene11174	7176.CPIJ001300-PA	S	C2H2-type zinc finger	-	zf-AD,zf-C2H2,zf-C2H2_4,zf-C2H2_6,zf-met
gene11175	7176.CPIJ001299-PA, NA, NA	E, NA, NA	Galectin, NA, NA	-, NA, NA	Gal-bind_lectin, NA, NA
gene11176	43151.ADAC007721-PA, NA, NA, 7176.CPIJ000030-PA, NA, NA	S, NA, NA, S, NA, NA	Broad-Complex, Tramtrack and Bric a brac, NA, NA, Broad-Complex, Tramtrack and Bric a brac, NA, NA	-, NA, NA, -, NA, NA	BTB,Myb_DNA-bind_4,zf-C2H2,zf-C2H2_4,zf-met, NA, NA, BTB,Myb_DNA-bind_4,zf-C2H2,zf-C2H2_4,zf-met, NA, NA
gene11177	7176.CPIJ019793-PA	S	Leucine Rich repeat	TCTE1	LRR_6
gene11178	7176.CPIJ010835-PA	Q	Belongs to the short-chain dehydrogenases reductases (SDR) family	RDH13	adh_short
gene11179	NA, NA, NA, 7176.CPIJ006255-PA	NA, NA, NA, C	NA, NA, NA, AMP binding	NA, NA, NA, PRKAG2	NA, NA, NA, CBS
gene1118	NA, NA, NA	NA, NA, NA	NA, NA, NA	NA, NA, NA	NA, NA, NA
gene11180	7176.CPIJ007126-PA, NA, NA, NA	DTZ, NA, NA, NA	Calcium calmodulin-dependent protein kinase type 1, NA, NA, NA	DCLK1, NA, NA, NA	DCX,Pkinase, NA, NA, NA
gene11181	NA, NA, NA, NA	NA, NA, NA, NA	NA, NA, NA, NA	NA, NA, NA, NA	NA, NA, NA, NA
gene11182	NA, NA	NA, NA	NA, NA	NA, NA	NA, NA
gene11183	7176.CPIJ010093-PA	T	Netrin receptor (unc5)	UNC5C	Death,I-set,Ig_3,TSP_1,UPA,ZU5
gene11184	7176.CPIJ001535-PA	S	Conserved hypothetical protein	-	-
gene11185	NA, NA, NA	NA, NA, NA	NA, NA, NA	NA, NA, NA	NA, NA, NA
gene11186	NA	NA	NA	NA	NA
gene11187	NA, 7176.CPIJ009895-PA	NA, O	NA, serine-type endopeptidase activity. It is involved in the biological process described with proteolysis	NA, -	NA, Trypsin
gene11188	NA	NA	NA	NA	NA
gene11189	NA, NA	NA, NA	NA, NA	NA, NA	NA, NA
gene1119	7176.CPIJ004869-PA	-	-	-	-
gene11190	NA, NA	NA, NA	NA, NA	NA, NA	NA, NA
gene11191	NA	NA	NA	NA	NA
gene11192	NA, 7159.AAEL001792-PA, NA	NA, P, NA	NA, Belongs to the sodium solute symporter (SSF) (TC 2.A.21) family, NA	NA, -, NA	NA, SSF, NA
gene11193	7176.CPIJ001861-PA, NA, 7176.CPIJ001861-PA, NA	P, NA, P, NA	Belongs to the sodium solute symporter (SSF) (TC 2.A.21) family, NA, Belongs to the sodium solute symporter (SSF) (TC 2.A.21) family, NA	-, NA, -, NA	SSF, NA, SSF, NA
gene11194	7176.CPIJ001860-PA, NA, NA	-, NA, NA	-, NA, NA	-, NA, NA	-, NA, NA
gene11195	NA, NA	NA, NA	NA, NA	NA, NA	NA, NA
gene11196	NA, 7176.CPIJ009079-PA, 7176.CPIJ009079-PA	NA, S, S	NA, Conserved hypothetical protein, Conserved hypothetical protein	NA, -, -	NA, FLYWCH,MULE, FLYWCH,MULE
gene11197	NA, NA, NA, 7176.CPIJ008860-PA	NA, NA, NA, K	NA, NA, NA, positive regulation of nuclear-transcribed mRNA poly(A) tail shortening	NA, NA, NA, -	NA, NA, NA, DUF2236,SHS2_Rpb7-N
gene11198	7176.CPIJ008862-PA	D	Protein tyrosine kinase	CDK9	Pkinase
gene11199	NA, NA, NA, NA, NA	NA, NA, NA, NA, NA	NA, NA, NA, NA, NA	NA, NA, NA, NA, NA	NA, NA, NA, NA, NA
gene112	7176.CPIJ007716-PA	S	7 transmembrane receptor (rhodopsin family)	-	7tm_1
gene1120	NA, 7176.CPIJ004870-PA	NA, -	NA, -	NA, -	NA, -
gene11200	7176.CPIJ018712-PA, NA	E, NA	Removes the N-terminal methionine from nascent proteins. The N-terminal methionine is often cleaved when the second residue in the primary sequence is small and uncharged (Met-Ala-, Cys, Gly, Pro, Ser, Thr, or Val), NA	METAP1D, NA	Peptidase_M24, NA
gene11201	NA, NA, NA, NA, NA, NA	NA, NA, NA, NA, NA, NA	NA, NA, NA, NA, NA, NA	NA, NA, NA, NA, NA, NA	NA, NA, NA, NA, NA, NA
gene11202	NA, NA, 7176.CPIJ005487-PA	NA, NA, Z	NA, NA, Tubulin is the major constituent of microtubules. The gamma chain is found at microtubule organizing centers (MTOC) such as the spindle poles or the centrosome	NA, NA, TUBG2	NA, NA, Tubulin,Tubulin_C
gene11203	NA, NA, NA	NA, NA, NA	NA, NA, NA	NA, NA, NA	NA, NA, NA
gene11204	7176.CPIJ008982-PA	J	Belongs to the eukaryotic ribosomal protein eS24 family	RPS24	Ribosomal_S24e
gene11205	NA, NA	NA, NA	NA, NA	NA, NA	NA, NA
gene11206	7176.CPIJ008984-PA	S	Mitochondrial NAD( ) kinase that phosphorylates NAD( ) to yield NADP( ). Can use both ATP or inorganic polyphosphate as the phosphoryl donor	NADK2	NAD_kinase
gene11207	NA, NA	NA, NA	NA, NA	NA, NA	NA, NA
gene11208	NA, 7176.CPIJ005875-PA, NA	NA, Z, NA	NA, Modulates cytoplasmic dynein binding to an organelle, and plays a role in prometaphase chromosome alignment and spindle organization during mitosis, NA	NA, DCTN2, NA	NA, Dynamitin, NA
gene11209	103372.F4W7W7, 10029.XP_003505643.2	B, B	Histone H4, Centromere kinetochore component CENP-T histone fold	His4r, -	CENP-T_C, CENP-T_C,Histone
gene1121	13037.EHJ66851, NA, 7159.AAEL003331-PA, NA, NA	S, NA, S, NA, NA	Leucine Rich Repeat, NA, Leucine rich repeat C-terminal domain, NA, NA	-, NA, -, NA, NA	LRR_1,LRR_5,LRR_8, NA, LRR_1,LRR_5,LRR_8, NA, NA
gene11210	7176.CPIJ020276-PA	B	Histone H2B	-	Histone
gene11211	7176.CPIJ020277-PA	B	Histone H2A	-	Histone,Histone_H2A_C
gene11212	7176.CPIJ003220-PA, 7176.CPIJ003220-PA	K, K	zinc finger, zinc finger	ATMIN, ATMIN	-, -
gene11213	7176.CPIJ003217-PA, 7176.CPIJ003217-PA	S, S	Conserved hypothetical protein, Conserved hypothetical protein	-, -	F-box,F-box-like, F-box,F-box-like
gene11214	NA	NA	NA	NA	NA
gene11215	7176.CPIJ012990-PA, NA	F, NA	Allantoicase repeat, NA	-, NA	Allantoicase, NA
gene11216	NA, NA, 7176.CPIJ005111-PA	NA, NA, I	NA, NA, Odorant receptor	NA, NA, -	NA, NA, 7tm_6
gene11217	NA, NA, 7176.CPIJ005110-PA	NA, NA, I	NA, NA, Odorant receptor	NA, NA, -	NA, NA, 7tm_6
gene11218	NA, NA	NA, NA	NA, NA	NA, NA	NA, NA
gene11219	7176.CPIJ019624-PA	T	GTPase-activating Rap Ran-GAP domain-like protein	GARNL3	CNH,Rap_GAP
gene1122	NA, 7176.CPIJ000399-PA, NA	NA, S, NA	NA, Zinc-finger associated domain (zf-AD), NA	NA, -, NA	NA, zf-AD,zf-C2H2, NA
gene11220	7176.CPIJ018069-PA, NA	J, NA	3' exoribonuclease family, domain 1, NA	EXOSC6, NA	RNase_PH, NA
gene11221	7176.CPIJ018072-PA	A	Splicing factor 3B subunit 10 (SF3b10)	SF3B5	SF3b10
gene11222	NA, 8090.ENSORLP00000015762, NA	NA, I, NA	NA, acyl-CoA synthetase family member 2, NA	NA, ACSF2, NA	NA, AMP-binding,AMP-binding_C, NA
gene11223	43151.ADAC002624-PA, NA, NA	I, NA, NA	AMP-binding enzyme, NA, NA	ACSF2, NA, NA	AMP-binding,AMP-binding_C, NA, NA
gene11224	NA, NA, 7176.CPIJ016120-PA	NA, NA, S	NA, NA, Uncharacterised conserved protein (DUF2228)	NA, NA, C4orf27	NA, NA, DUF2228,zf-CCHH
gene11225	7176.CPIJ020224-PA, NA, NA, NA	S, NA, NA, NA	Replication timing regulatory factor 1, NA, NA, NA	-, NA, NA, NA	Rif1_N, NA, NA, NA
gene11226	NA	NA	NA	NA	NA
gene11227	NA, NA	NA, NA	NA, NA	NA, NA	NA, NA
gene11228	NA, 7176.CPIJ014749-PA, NA	NA, S, NA	NA, clathrin binding, NA	NA, -, NA	NA, ENTH,Telomere_reg-2, NA
gene11229	NA, NA	NA, NA	NA, NA	NA, NA	NA, NA
gene1123	NA, NA, NA, 7176.CPIJ000400-PA, 7159.AAEL009245-PA, 7159.AAEL006679-PA, NA, NA	NA, NA, NA, K, K, K, NA, NA	NA, NA, NA, 3-hydroxyisobutyrate dehydrogenase, 3-hydroxyisobutyrate dehydrogenase, 3-hydroxyisobutyrate dehydrogenase, NA, NA	NA, NA, NA, GLYR1, GLYR1, GLYR1, NA, NA	NA, NA, NA, NAD_binding_11,NAD_binding_2,PWWP, NAD_binding_11,NAD_binding_2,PWWP, NAD_binding_11,NAD_binding_2,PWWP, NA, NA
gene11230	7176.CPIJ019929-PA	B	Chromo (CHRromatin Organisation MOdifier) domain	-	Chromo
gene11231	7176.CPIJ001063-PA, NA	S, NA	Dynein attachment factor N-terminus, NA	-, NA	Dynein_attach_N,RPAP3_C, NA
gene11232	NA, NA, NA, NA	NA, NA, NA, NA	NA, NA, NA, NA	NA, NA, NA, NA	NA, NA, NA, NA
gene11233	7176.CPIJ001061-PA	O	Belongs to the peptidase S1 family	-	CLIP,Trypsin
gene11234	NA, NA, NA, NA	NA, NA, NA, NA	NA, NA, NA, NA	NA, NA, NA, NA	NA, NA, NA, NA
gene11235	NA, NA, NA, NA	NA, NA, NA, NA	NA, NA, NA, NA	NA, NA, NA, NA	NA, NA, NA, NA
gene11236	NA, NA	NA, NA	NA, NA	NA, NA	NA, NA
gene11237	NA, NA, 7460.GB40254-PA, 7460.GB40254-PA, NA, 7176.CPIJ001057-PA	NA, NA, S, S, NA, I	NA, NA, DHHC palmitoyltransferase, DHHC palmitoyltransferase, NA, Belongs to the DHHC palmitoyltransferase family	NA, NA, ZDHHC16, ZDHHC16, NA, ZDHHC16	NA, NA, DHHC, DHHC, NA, DHHC
gene11238	NA, 7176.CPIJ001056-PA, NA, NA, NA, NA	NA, E, NA, NA, NA, NA	NA, Trypsin-like serine protease, NA, NA, NA, NA	NA, -, NA, NA, NA, NA	NA, Trypsin, NA, NA, NA, NA
gene11239	7176.CPIJ001053-PA, NA, NA	E, NA, NA	Trypsin-like serine protease, NA, NA	-, NA, NA	Trypsin, NA, NA
gene1124	NA, 7176.CPIJ000401-PA	NA, I	NA, Phospholipase a-2-activating protein	NA, PLAA	NA, PFU,PUL,WD40
gene11240	NA, NA	NA, NA	NA, NA	NA, NA	NA, NA
gene11241	7176.CPIJ003605-PA, NA, NA, NA	U, NA, NA, NA	Vacuolar protein sorting protein 11 C terminal, NA, NA, NA	VPS11, NA, NA, NA	Clathrin,VPS11_C,zf-C3HC4_2, NA, NA, NA
gene11242	NA	NA	NA	NA	NA
gene11243	7176.CPIJ017694-PA, NA	-, NA	-, NA	-, NA	-, NA
gene11244	7176.CPIJ019805-PA	B	Histone acetyltransferases subunit 3	TADA3	Ada3
gene11245	NA, 7176.CPIJ018128-PA	NA, D	NA, Belongs to the TRAFAC class TrmE-Era-EngA-EngB-Septin- like GTPase superfamily. Septin GTPase family	NA, SEPT6	NA, Septin
gene11246	12957.ACEP19287-PA, NA, NA	MU, NA, NA	Alg9-like mannosyltransferase family, NA, NA	ALG12, NA, NA	Glyco_transf_22, NA, NA
gene11247	7176.CPIJ016512-PA, NA	S, NA	Coiled-coil domain-containing protein 167, NA	-, NA	CCDC-167, NA
gene11248	7176.CPIJ013887-PA, NA, NA	I, NA, NA	Odorant receptor, NA, NA	GPROR66, NA, NA	7tm_6, NA, NA
gene11249	7159.AAEL000925-PA, NA, 7370.XP_005191150.1	S, NA, S	Leucine-zipper-like transcriptional regulator 1, NA, Broad-Complex, Tramtrack and Bric a brac	lztr1, NA, lztr1	BTB,Kelch_1,Kelch_3,Kelch_4, NA, BTB,Kelch_1,Kelch_3,Kelch_4
gene1125	NA, NA, NA, NA, 7176.CPIJ000406-PA	NA, NA, NA, NA, G	NA, NA, NA, NA, Nucleotide-sugar transporter	NA, NA, NA, NA, -	NA, NA, NA, NA, Nuc_sug_transp
gene11250	NA	NA	NA	NA	NA
gene11251	NA, 7176.CPIJ000048-PA	NA, I	NA, alpha/beta hydrolase fold	NA, CES5A	NA, COesterase
gene11252	NA, 7029.ACYPI38302-PA, 7176.CPIJ000049-PA	NA, G, G	NA, Carboxylesterase family, Carboxylesterase family	NA, -, -	NA, COesterase, COesterase
gene11253	NA, NA, NA	NA, NA, NA	NA, NA, NA	NA, NA, NA	NA, NA, NA
gene11254	7176.CPIJ005216-PA, 7176.CPIJ005216-PA	S, S	Zinc finger protein, Zinc finger protein	-, -	zf-C2H2,zf-C2H2_4,zf-C2H2_6,zf-met, zf-C2H2,zf-C2H2_4,zf-C2H2_6,zf-met
gene11255	NA	NA	NA	NA	NA
gene11256	NA, NA, NA, NA, NA, 7159.AAEL012786-PA, NA	NA, NA, NA, NA, NA, O, NA	NA, NA, NA, NA, NA, Protease m1 zinc metalloprotease, NA	NA, NA, NA, NA, NA, -, NA	NA, NA, NA, NA, NA, ERAP1_C,Peptidase_M1, NA
gene11257	NA, NA, NA, NA, NA, 7176.CPIJ039829-PA	NA, NA, NA, NA, NA, O	NA, NA, NA, NA, NA, ERAP1-like C-terminal domain	NA, NA, NA, NA, NA, -	NA, NA, NA, NA, NA, ERAP1_C,Peptidase_M1
gene11258	NA, NA, NA, 7176.CPIJ001048-PA	NA, NA, NA, O	NA, NA, NA, Protease m1 zinc metalloprotease	NA, NA, NA, -	NA, NA, NA, ERAP1_C,Peptidase_M1
gene11259	NA, NA, NA, 7176.CPIJ001047-PA	NA, NA, NA, O	NA, NA, NA, Protease m1 zinc metalloprotease	NA, NA, NA, -	NA, NA, NA, ERAP1_C,Peptidase_M1
gene1126	7176.CPIJ000408-PA, 7176.CPIJ000408-PA, NA, NA	-, -, NA, NA	-, -, NA, NA	-, -, NA, NA	-, -, NA, NA
gene11260	7176.CPIJ007913-PA	T	Phosducin	PDCL3	Phosducin
gene11261	7159.AAEL004828-PA, NA, NA	S, NA, NA	Domain of unknown function (DUF4604), NA, NA	KIAA1143, NA, NA	DUF4604, NA, NA
gene11262	NA	NA	NA	NA	NA
gene11263	NA, NA	NA, NA	NA, NA	NA, NA	NA, NA
gene11264	7176.CPIJ003226-PA	Z	Actin	ACTR5	Actin
gene11265	NA, NA, NA	NA, NA, NA	NA, NA, NA	NA, NA, NA	NA, NA, NA
gene11266	NA, 7176.CPIJ008344-PA	NA, P	NA, sugar transporter	NA, -	NA, Sugar_tr
gene11267	7176.CPIJ019409-PA	-	-	-	-
gene11268	7176.CPIJ019408-PA	T	protein kinase C activity	PRKCD	C1_1,Pkinase,Pkinase_C
gene11269	7176.CPIJ019407-PA, NA, 7159.AAEL009466-PA, 7176.CPIJ019407-PA	T, NA, T, T	Protein kinase c, NA, Protein kinase c, Protein kinase c	PRKCD, NA, PRKCD, PRKCD	C1_1,Pkinase,Pkinase_C, NA, C1_1,Pkinase,Pkinase_C, C1_1,Pkinase,Pkinase_C
gene1127	7176.CPIJ000409-PA	S	U11-48K-like CHHC zinc finger	-	zf-U11-48K
gene11270	NA, NA, NA, NA, 7176.CPIJ013956-PA	NA, NA, NA, NA, I	NA, NA, NA, NA, Plays a role in the sugar gustatory response	NA, NA, NA, NA, Gr61a	NA, NA, NA, NA, Trehalose_recp
gene11271	NA, NA, NA, 7176.CPIJ013957-PA, NA	NA, NA, NA, I, NA	NA, NA, NA, Plays a role in the sugar gustatory response, NA	NA, NA, NA, Gr61a, NA	NA, NA, NA, Trehalose_recp, NA
gene11272	NA	NA	NA	NA	NA
gene11273	NA	NA	NA	NA	NA
gene11274	NA	NA	NA	NA	NA
gene11275	NA, NA	NA, NA	NA, NA	NA, NA	NA, NA
gene11276	NA	NA	NA	NA	NA
gene11277	NA	NA	NA	NA	NA
gene11278	7176.CPIJ002542-PA	U	Mitochondrial import receptor subunit TOM40	TOMM40L	Porin_3
gene11279	7176.CPIJ010361-PA	B	Histone H2B	-	Histone
gene1128	7176.CPIJ000410-PA, NA, NA	T, NA, NA	Belongs to the G-protein coupled receptor Fz Smo family, NA, NA	SMO, NA, NA	Frizzled,Fz, NA, NA
gene11280	7176.CPIJ014767-PA	B	Histone H2A	-	Histone,Histone_H2A_C
gene11281	244447.XP_008313558.1, 103372.F4W7W7	B, B	Histone H4-like, Histone H4	-, His4r	CENP-T_C, CENP-T_C
gene11282	NA, 7176.CPIJ010358-PA	NA, B	NA, Histone H1	NA, HIST1H1A	NA, Linker_histone
gene11283	7176.CPIJ005195-PA, NA, NA, NA	S, NA, NA, NA	Belongs to the peroxisomal membrane protein PXMP2 4 family, NA, NA, NA	-, NA, NA, NA	Mpv17_PMP22, NA, NA, NA
gene11284	7159.AAEL011317-PA	Z	Belongs to the actin family	ACTL6A	Actin
gene11285	NA, NA, 7245.FBpp0267430, 7029.ACYPI000409-PA, 7176.CPIJ004919-PA, NA	NA, NA, W, W, W, NA	NA, NA, carbohydrate binding, Dysferlin domain, N-terminal region., Dysferlin domain, N-terminal region., NA	NA, NA, TECPR1, TECPR1, TECPR1, NA	NA, NA, Gal-bind_lectin,Hyd_WA,Pex24p, Gal-bind_lectin,Hyd_WA,Pex24p, Gal-bind_lectin,Hyd_WA,Pex24p, NA
gene11286	7176.CPIJ009896-PA	-	-	-	-
gene11287	NA, 7176.CPIJ007348-PA, NA, NA	NA, T, NA, NA	NA, N-terminal conserved domain of Nudc., NA, NA	NA, NUDC, NA, NA	NA, CS,NuDC,Nudc_N, NA, NA
gene11288	NA, 7176.CPIJ007349-PA, NA	NA, S, NA	NA, Zinc-finger associated domain (zf-AD), NA	NA, -, NA	NA, zf-AD,zf-C2H2, NA
gene11289	7176.CPIJ005069-PA	S	PAN domain	-	PAN_1
gene1129	NA, NA, NA, 7159.AAEL006676-PA, 7159.AAEL006676-PA, 7159.AAEL006676-PA, 7159.AAEL006676-PA, 7176.CPIJ000411-PA, 7176.CPIJ000411-PA, 7176.CPIJ000411-PA, 7176.CPIJ000411-PA	NA, NA, NA, W, W, W, W, W, W, W, W	NA, NA, NA, FAR-17a/AIG1-like protein, FAR-17a/AIG1-like protein, FAR-17a/AIG1-like protein, FAR-17a/AIG1-like protein, FAR-17a/AIG1-like protein, FAR-17a/AIG1-like protein, FAR-17a/AIG1-like protein, FAR-17a/AIG1-like protein	NA, NA, NA, -, -, -, -, -, -, -, -	NA, NA, NA, Far-17a_AIG1, Far-17a_AIG1, Far-17a_AIG1, Far-17a_AIG1, Far-17a_AIG1, Far-17a_AIG1, Far-17a_AIG1, Far-17a_AIG1
gene11290	NA, 136037.KDR22227, NA, NA, NA	NA, K, NA, NA, NA	NA, Zinc ion binding, NA, NA, NA	NA, GFI1B, NA, NA, NA	NA, zf-C2H2,zf-C2H2_6, NA, NA, NA
gene11291	NA, 7159.AAEL012215-PA	NA, -	NA, -	NA, -	NA, -
gene11292	7176.CPIJ007503-PA, NA	S, NA	Uncharacterized coiled-coil protein (DUF2353), NA	CCDC149, NA	DUF2353, NA
gene11293	NA, NA	NA, NA	NA, NA	NA, NA	NA, NA
gene11294	7176.CPIJ015297-PA, 7176.CPIJ006877-PA	-, T	-, Src homology 3 domains	-, SORBS1	-, SH3_1,SH3_9,Sorb
gene11295	NA, NA, NA, NA, NA, NA	NA, NA, NA, NA, NA, NA	NA, NA, NA, NA, NA, NA	NA, NA, NA, NA, NA, NA	NA, NA, NA, NA, NA, NA
gene11296	NA, 7176.CPIJ003814-PA, NA	NA, DL, NA	NA, Cell cycle checkpoint protein, NA	NA, RAD17, NA	NA, Rad17, NA
gene11297	7176.CPIJ003812-PA	K	Zinc-finger associated domain (zf-AD)	-	THAP,zf-AD,zf-C2H2,zf-C2H2_4,zf-C2H2_6,zf-met
gene11298	7176.CPIJ018482-PA, 7176.CPIJ018482-PA	S, S	protein dimerization activity, protein dimerization activity	-, -	Dimer_Tnp_hAT, Dimer_Tnp_hAT
gene11299	7176.CPIJ005862-PA, NA, NA, NA	S, NA, NA, NA	Zinc-finger associated domain (zf-AD), NA, NA, NA	-, NA, NA, NA	zf-AD,zf-C2H2,zf-C2H2_6, NA, NA, NA
gene113	NA	NA	NA	NA	NA
gene1130	7176.CPIJ000413-PA, 7176.CPIJ000413-PA, NA	S, S, NA	transferase activity, transferring acyl groups other than amino-acyl groups, transferase activity, transferring acyl groups other than amino-acyl groups, NA	GLYATL3, GLYATL3, NA	FR47,Gly_acyl_tr_C,Gly_acyl_tr_N, FR47,Gly_acyl_tr_C,Gly_acyl_tr_N, NA
gene11300	7176.CPIJ005861-PA, 7176.CPIJ005861-PA	S, S	Zinc-finger associated domain (zf-AD), Zinc-finger associated domain (zf-AD)	-, -	zf-AD, zf-AD
gene11301	6326.BUX.s01078.142, NA, NA, NA, NA, NA	G, NA, NA, NA, NA, NA	Belongs to the hexokinase family, NA, NA, NA, NA, NA	GCK, NA, NA, NA, NA, NA	Hexokinase_1,Hexokinase_2, NA, NA, NA, NA, NA
gene11302	7176.CPIJ003105-PA, NA	S, NA	Metal ion binding, NA	NUPL2, NA	Nucleoporin_FG,zf-CCCH, NA
gene11303	NA, NA, 7176.CPIJ007893-PA, NA	NA, NA, E, NA	NA, NA, F-box only protein, NA	NA, NA, FBXO32, NA	NA, NA, F-box-like, NA
gene11304	7176.CPIJ010854-PA	-	-	-	Mid1
gene11305	7176.CPIJ002250-PA, 7176.CPIJ002250-PA	T, T	Src homology 3 domains, Src homology 3 domains	-, -	-, -
gene11306	7176.CPIJ001797-PA, NA	S, NA	MFS_1 like family, NA	-, NA	MFS_1_like, NA
gene11307	NA, NA, NA, NA, NA, 7176.CPIJ001798-PA	NA, NA, NA, NA, NA, S	NA, NA, NA, NA, NA, Trypsin-like serine protease	NA, NA, NA, NA, NA, -	NA, NA, NA, NA, NA, Trypsin
gene11308	NA, 7176.CPIJ004449-PA	NA, -	NA, -	NA, -	NA, -
gene11309	NA, NA	NA, NA	NA, NA	NA, NA	NA, NA
gene1131	7176.CPIJ000414-PA, 7176.CPIJ000414-PA, NA	S, S, NA	FR47-like protein, FR47-like protein, NA	-, -, NA	FR47, FR47, NA
gene11310	7176.CPIJ000530-PA, NA, 7176.CPIJ000530-PA	-, NA, -	-, NA, -	-, NA, -	RhoGAP, NA, RhoGAP
gene11311	NA	NA	NA	NA	NA
gene11312	7176.CPIJ018336-PA	S	Zinc finger, C2H2 type	-	zf-AD,zf-C2H2
gene11313	NA, 7176.CPIJ000070-PA, NA	NA, -, NA	NA, -, NA	NA, -, NA	NA, -, NA
gene11314	7176.CPIJ013622-PA	O	Belongs to the SKP1 family	SKP1	Skp1,Skp1_POZ
gene11315	NA	NA	NA	NA	NA
gene11316	7176.CPIJ015276-PA, NA, NA	O, NA, NA	ATPase family associated with various cellular activities (AAA), NA, NA	-, NA, NA	AAA,IQ, NA, NA
gene11317	NA, NA	NA, NA	NA, NA	NA, NA	NA, NA
gene11318	7176.CPIJ014208-PA, NA, NA	G, NA, NA	Major Facilitator Superfamily, NA, NA	-, NA, NA	MFS_1,MFS_4, NA, NA
gene11319	7176.CPIJ015459-PA	S	Domain of unknown function (DUF1693)	FAM46A	NTP_transf_7
gene1132	NA, NA, 7176.CPIJ000415-PA, 7176.CPIJ000415-PA, 7176.CPIJ000415-PA, 7176.CPIJ000415-PA, NA, NA, NA, NA, NA, NA, 7176.CPIJ000415-PA, 7176.CPIJ000415-PA, 7176.CPIJ000415-PA, 7176.CPIJ000415-PA, NA, NA	NA, NA, I, I, I, I, NA, NA, NA, NA, NA, NA, I, I, I, I, NA, NA	NA, NA, Belongs to the CDP-alcohol phosphatidyltransferase class-I family, Belongs to the CDP-alcohol phosphatidyltransferase class-I family, Belongs to the CDP-alcohol phosphatidyltransferase class-I family, Belongs to the CDP-alcohol phosphatidyltransferase class-I family, NA, NA, NA, NA, NA, NA, Belongs to the CDP-alcohol phosphatidyltransferase class-I family, Belongs to the CDP-alcohol phosp…	NA, NA, EPT1, EPT1, EPT1, EPT1, NA, NA, NA, NA, NA, NA, EPT1, EPT1, EPT1, EPT1, NA, NA	NA, NA, CDP-OH_P_transf, CDP-OH_P_transf, CDP-OH_P_transf, CDP-OH_P_transf, NA, NA, NA, NA, NA, NA, CDP-OH_P_transf, CDP-OH_P_transf, CDP-OH_P_transf, CDP-OH_P_transf, NA, NA
gene11320	NA, 7176.CPIJ012325-PA, NA	NA, S, NA	NA, Zinc-finger associated domain (zf-AD), NA	NA, -, NA	NA, zf-AD,zf-C2H2,zf-C2H2_4,zf-C2H2_6,zf-C2H2_jaz,zf-met, NA
gene11321	NA, 7176.CPIJ000641-PA	NA, -	NA, -	NA, -	NA, -
gene11322	NA, 7176.CPIJ008977-PA, 7176.CPIJ008977-PA	NA, P, P	NA, Belongs to the HAD-like hydrolase superfamily, Belongs to the HAD-like hydrolase superfamily	NA, -, -	NA, Hydrolase_6,Hydrolase_like, Hydrolase_6,Hydrolase_like
gene11323	NA	NA	NA	NA	NA
gene11324	7176.CPIJ005049-PA	OT	Ubiquitin associated domain	NUB1	UBA,ubiquitin
gene11325	7176.CPIJ016622-PA, NA, NA, NA, NA, NA, NA, 7176.CPIJ016622-PA, NA	S, NA, NA, NA, NA, NA, NA, S, NA	C2H2-type zinc finger, NA, NA, NA, NA, NA, NA, C2H2-type zinc finger, NA	-, NA, NA, NA, NA, NA, NA, -, NA	zf-AD,zf-C2H2,zf-C2H2_4,zf-C2H2_6, NA, NA, NA, NA, NA, NA, zf-AD,zf-C2H2,zf-C2H2_4,zf-C2H2_6, NA
gene11326	NA, NA, NA	NA, NA, NA	NA, NA, NA	NA, NA, NA	NA, NA, NA
gene11327	NA, NA	NA, NA	NA, NA	NA, NA	NA, NA
gene11328	NA, NA, NA	NA, NA, NA	NA, NA, NA	NA, NA, NA	NA, NA, NA
gene11329	7176.CPIJ017394-PA	S	Peptidyl-tRNA hydrolase PTH2	-	PTH2
gene1133	NA	NA	NA	NA	NA
gene11330	NA, NA	NA, NA	NA, NA	NA, NA	NA, NA
gene11331	NA, NA	NA, NA	NA, NA	NA, NA	NA, NA
gene11332	7176.CPIJ002631-PA	T	Organic solute transporter Ostalpha	TMEM184C	Solute_trans_a
gene11333	NA, NA, 7176.CPIJ008452-PA	NA, NA, -	NA, NA, -	NA, NA, -	NA, NA, -
gene11334	7176.CPIJ004730-PA	S	Chitin-binding domain type 2	-	CBM_14
gene11335	7176.CPIJ004731-PA, NA	S, NA	Conserved hypothetical protein, NA	-, NA	CBM_14, NA
gene11336	7176.CPIJ004732-PA	S	Chitin-binding domain type 2	-	CBM_14
gene11337	NA, 121225.PHUM076820-PA, NA, NA, NA	NA, K, NA, NA, NA	NA, zinc finger binding to DNA consensus sequence [AT]GATA[AG], NA, NA, NA	NA, GATA4, NA, NA, NA	NA, GATA,GATA-N, NA, NA, NA
gene11338	7994.ENSAMXP00000014286, NA, NA, NA	O, NA, NA, NA	Proteasome (prosome, macropain) subunit, alpha type, 4, NA, NA, NA	PSMA4, NA, NA, NA	Proteasome,Proteasome_A_N, NA, NA, NA
gene11339	NA, 7176.CPIJ010892-PA	NA, S	NA, Pfam:HCaRG	NA, COMMD3	NA, COMM_domain
gene1134	7159.AAEL003419-PA, NA	O, NA	Low-density lipoprotein receptor domain class A, NA	serp, NA	CBM_14,Ldl_recept_a,Polysacc_deac_1, NA
gene11340	7176.CPIJ010891-PA, 7176.CPIJ010891-PA	S, S	Death domain, Death domain	imd, imd	Death, Death
gene11341	NA, NA, 7176.CPIJ010890-PA, 7176.CPIJ010890-PA	NA, NA, T, T	NA, NA, Type I phosphodiesterase / nucleotide pyrophosphatase, Type I phosphodiesterase / nucleotide pyrophosphatase	NA, NA, PIGG, PIGG	NA, NA, Phosphodiest, Phosphodiest
gene11342	7245.FBpp0268881, NA, NA	L, NA, NA	ATP binding, NA, NA	ORC1, NA, NA	AAA,BAH,Cdc6_C, NA, NA
gene11343	NA	NA	NA	NA	NA
gene11344	7176.CPIJ014511-PA, NA, 7091.BGIBMGA001987-TA	PT, NA, PT	Transient receptor potential cation channel, NA, Ion channel activity. It is involved in the biological process described with ion transport	-, NA, TRPM7	-, NA, Alpha_kinase,Ion_trans,TRPM_tetra
gene11345	7176.CPIJ016579-PA	J	KH domain	EXOSC3	KH_6
gene11346	NA, NA, NA, NA	NA, NA, NA, NA	NA, NA, NA, NA	NA, NA, NA, NA	NA, NA, NA, NA
gene11347	NA, NA, 7176.CPIJ011196-PA, NA	NA, NA, D, NA	NA, NA, Fibrinogen and fibronectin, NA	NA, NA, -, NA	NA, NA, Fibrinogen_C, NA
gene11348	7176.CPIJ002286-PA, 7176.CPIJ002286-PA, NA, NA, NA, NA	C, C, NA, NA, NA, NA	belongs to the aldehyde dehydrogenase family, belongs to the aldehyde dehydrogenase family, NA, NA, NA, NA	ALDH3A2, ALDH3A2, NA, NA, NA, NA	Aldedh, Aldedh, NA, NA, NA, NA
gene11349	7176.CPIJ007943-PA	O	Peroxiredoxin 5	PRDX5	Redoxin
gene1135	NA, NA, NA, NA, 7176.CPIJ012523-PA, NA, NA	NA, NA, NA, NA, U, NA, NA	NA, NA, NA, NA, The coatomer is a cytosolic protein complex that binds to dilysine motifs and reversibly associates with Golgi non- clathrin-coated vesicles, which further mediate biosynthetic protein transport from the ER, via the Golgi up to the trans Golgi network. Coatomer complex is required for budding from Golgi membranes, and is essential for the retrograde Golgi-to-ER transport of dilysi…	NA, NA, NA, NA, COPG1, NA, NA	NA, NA, NA, NA, Adaptin_N,COP-gamma_platf,Coatomer_g_Cpla, NA, NA
gene11350	7176.CPIJ004430-PA	S	Protein of unknown function (DUF1074)	-	DUF1074
gene11351	NA	NA	NA	NA	NA
gene11352	NA, NA, NA	NA, NA, NA	NA, NA, NA	NA, NA, NA	NA, NA, NA
gene11353	NA, 7176.CPIJ006142-PA	NA, D	NA, glycine rich nucleic binding domain	NA, -	NA, G-patch
gene11354	7176.CPIJ007991-PA, 7176.CPIJ007991-PA	-, -	-, -	-, -	Cupin_8, Cupin_8
gene11355	7176.CPIJ007990-PA, 7176.CPIJ007990-PA	S, S	Uncharacterised protein family (UPF0239), Uncharacterised protein family (UPF0239)	-, -	UPF0239, UPF0239
gene11356	7159.AAEL010321-PA	H	Porphobilinogen deaminase, dipyromethane cofactor binding domain	HMBS	Porphobil_deam,Porphobil_deamC
gene11357	NA, 7070.TC002774-PA	NA, T	NA, Immunoglobulin C-2 Type	NA, ROBO4	NA, Ig_3
gene11358	NA, 7176.CPIJ007964-PA, NA, NA, 10224.XP_006826121.1	NA, S, NA, NA, S	NA, Rhodopsin-like GPCR transmembrane domain, NA, NA, response to pheromone	NA, TMEM145, NA, NA, TMEM145	NA, GpcrRhopsn4, NA, NA, GpcrRhopsn4
gene11359	7176.CPIJ007963-PA	K	Ligand binding domain of hormone receptors	E75	Hormone_recep,zf-C4
gene1136	NA, NA, NA	NA, NA, NA	NA, NA, NA	NA, NA, NA	NA, NA, NA
gene11360	NA	NA	NA	NA	NA
gene11361	7176.CPIJ014748-PA	F	Telomere length regulation protein	CLINT1	ENTH,Telomere_reg-2
gene11362	7176.CPIJ000657-PA	-	-	-	-
gene11363	7176.CPIJ014865-PA	T	Raf-like Ras-binding domain	TIAM1	PDZ,PH,RBD,RhoGEF
gene11364	7176.CPIJ016469-PA, NA, NA, 7176.CPIJ016469-PA	K, NA, NA, K	Signal transducer and activator of transcription, NA, NA, Signal transducer and activator of transcription	STAT5B, NA, NA, STAT5B	SH2,STAT_alpha,STAT_bind,STAT_int, NA, NA, SH2,STAT_alpha,STAT_bind,STAT_int
gene11365	NA, 7176.CPIJ016468-PA	NA, P	NA, Ctr copper transporter family	NA, -	NA, Ctr
gene11366	NA, 7176.CPIJ014909-PA	NA, DK	NA, Host cell factor	NA, HCFC2	NA, Kelch_1,Kelch_3,Kelch_4,Kelch_5
gene11367	NA, NA	NA, NA	NA, NA	NA, NA	NA, NA
gene11368	NA, NA, NA	NA, NA, NA	NA, NA, NA	NA, NA, NA	NA, NA, NA
gene11369	7159.AAEL000455-PA, NA, 7159.AAEL000455-PA	Z, NA, Z	spliceosomal complex assembly, NA, spliceosomal complex assembly	-, NA, -	-, NA, -
gene1137	7159.AAEL007242-PA, NA, NA, NA, NA, NA, NA, NA, NA, NA, NA, NA, NA	BDL, NA, NA, NA, NA, NA, NA, NA, NA, NA, NA, NA, NA	Sister chromatid cohesion C-terminus, NA, NA, NA, NA, NA, NA, NA, NA, NA, NA, NA, NA	NIPBL, NA, NA, NA, NA, NA, NA, NA, NA, NA, NA, NA, NA	Cohesin_HEAT,Nipped-B_C, NA, NA, NA, NA, NA, NA, NA, NA, NA, NA, NA, NA
gene11370	NA, NA, NA, 7176.CPIJ002864-PA, 7159.AAEL000428-PA, NA, NA	NA, NA, NA, E, E, NA, NA	NA, NA, NA, Heme-dependent dioxygenase that catalyzes the oxidative cleavage of the L-tryptophan (L-Trp) pyrrole ring and converts L- tryptophan to N-formyl-L-kynurenine. Catalyzes the oxidative cleavage of the indole moiety, Heme-dependent dioxygenase that catalyzes the oxidative cleavage of the L-tryptophan (L-Trp) pyrrole ring and converts L- tryptophan to N-formyl-L-kynurenine. Catalyzes the …	NA, NA, NA, TDO2, TDO2, NA, NA	NA, NA, NA, Trp_dioxygenase, Trp_dioxygenase, NA, NA
gene11371	7176.CPIJ016348-PA	O	Belongs to the peptidase S1 family	-	Trypsin
gene11372	NA	NA	NA	NA	NA
gene11373	7176.CPIJ019693-PA, 7176.CPIJ019693-PA, 7176.CPIJ019693-PA	G, G, G	Alpha-amylase domain, Alpha-amylase domain, Alpha-amylase domain	Mal-A4, Mal-A4, Mal-A4	Alpha-amylase,SLC3A2_N, Alpha-amylase,SLC3A2_N, Alpha-amylase,SLC3A2_N
gene11374	7176.CPIJ019692-PA, 7176.CPIJ019692-PA	G, G	Alpha amylase, catalytic domain, Alpha amylase, catalytic domain	Mal-A1, Mal-A1	Alpha-amylase,SLC3A2_N, Alpha-amylase,SLC3A2_N
gene11375	7176.CPIJ019691-PA, 7176.CPIJ019691-PA, 7176.CPIJ019691-PA	G, G, G	Alpha-amylase domain, Alpha-amylase domain, Alpha-amylase domain	Mal-A4, Mal-A4, Mal-A4	Alpha-amylase,SLC3A2_N, Alpha-amylase,SLC3A2_N, Alpha-amylase,SLC3A2_N
gene11376	7176.CPIJ019690-PA, 7176.CPIJ019693-PA	G, G	Alpha-amylase domain, Alpha-amylase domain	Mal-A4, Mal-A4	Alpha-amylase,SLC3A2_N, Alpha-amylase,SLC3A2_N
gene11377	NA, NA, NA, NA	NA, NA, NA, NA	NA, NA, NA, NA	NA, NA, NA, NA	NA, NA, NA, NA
gene11378	NA, NA	NA, NA	NA, NA	NA, NA	NA, NA
gene11379	7176.CPIJ010373-PA, 7176.CPIJ010373-PA	Z, Z	F-actin capping protein subunit beta, F-actin capping protein subunit beta	CAPZB, CAPZB	F_actin_cap_B, F_actin_cap_B
gene1138	NA, 7176.CPIJ012526-PA, 43151.ADAC000684-PA, 7176.CPIJ012526-PA	NA, S, S, S	NA, Putative serine esterase (DUF676), Putative serine esterase (DUF676), Putative serine esterase (DUF676)	NA, -, -, -	NA, Abhydrolase_1,Abhydrolase_6, Abhydrolase_1,Abhydrolase_6, Abhydrolase_1,Abhydrolase_6
gene11380	7176.CPIJ008953-PA	T	Mitogen-activated protein kinase kinase kinase	MAP3K13	Pkinase,Pkinase_Tyr
gene11381	7176.CPIJ009215-PA	T	Roundabout 1	ROBO1	I-set,Ig_3,fn3
gene11382	NA, NA	NA, NA	NA, NA	NA, NA	NA, NA
gene11383	NA	NA	NA	NA	NA
gene11384	7176.CPIJ006185-PA	J	Transcription elongation factor, mitochondrial	TEFM	HHH_3
gene11385	NA	NA	NA	NA	NA
gene11386	NA, NA	NA, NA	NA, NA	NA, NA	NA, NA
gene11387	NA, 6087.XP_002157548.2	NA, P	NA, solute carrier family 30 (zinc transporter), member	NA, SLC30A7	NA, Cation_efflux
gene11388	7176.CPIJ013964-PA, NA	M, NA	NeuB family, NA	NANS, NA	NeuB,SAF, NA
gene11389	7176.CPIJ013963-PA	N	Tctex-1 family	-	Tctex-1
gene1139	NA, NA, NA, NA, NA, NA, NA, 7668.SPU_022656-tr, NA, 7176.CPIJ012527-PA, NA, 7213.XP_004524819.1, 45351.EDO30351	NA, NA, NA, NA, NA, NA, NA, Z, NA, Z, NA, Z, Z	NA, NA, NA, NA, NA, NA, NA, ATP-dependent microtubule motor activity, minus-end-directed, NA, heavy chain, NA, activity. It is involved in the biological process described with microtubule-based movement, dynein light chain binding	NA, NA, NA, NA, NA, NA, NA, DNAH5, NA, -, NA, -, -	NA, NA, NA, NA, NA, NA, NA, AAA_5,AAA_6,AAA_7,AAA_8,AAA_9,DHC_N1,DHC_N2,Dynein_heavy,MT, NA, AAA_5,AAA_6,AAA_7,AAA_8,AAA_9,DHC_N1,DHC_N2,Dynein_heavy,MT, NA, AAA_5,AAA_6,AAA_7,AAA_8,AAA_9,DHC_N1,DHC_N2,Dynein_heavy,MT, AAA_5,AAA_6,AAA_7,AAA_8,AAA_9,DHC_N1,DHC_N2,Dynein_heavy,MT
gene11390	NA, 7176.CPIJ003963-PA	NA, S	NA, Chitin-binding domain type 2	NA, -	NA, CBM_14
gene11391	7176.CPIJ003964-PA, 7176.CPIJ003964-PA	S, S	Chitin-binding domain type 2, Chitin-binding domain type 2	-, -	CBM_14, CBM_14
gene11392	7176.CPIJ003965-PA, NA, 7176.CPIJ003965-PA	S, NA, S	Chitin-binding domain type 2, NA, Chitin-binding domain type 2	-, NA, -	CBM_14, NA, CBM_14
gene11393	7176.CPIJ008540-PA, NA, 7165.AGAP012304-PA	Z, NA, Z	Calponin family repeat, NA, Calponin family repeat	-, NA, -	CH,Calponin, NA, CH,Calponin
gene11394	NA, NA	NA, NA	NA, NA	NA, NA	NA, NA
gene11395	7176.CPIJ000463-PA, 7176.CPIJ000463-PA	-, -	-, -	-, -	Cupin_8, Cupin_8
gene11396	7176.CPIJ005895-PA	I	Catalyzes the reduction of fatty acyl-CoA to fatty alcohols	-	NAD_binding_4,Sterile
gene11397	NA, NA	NA, NA	NA, NA	NA, NA	NA, NA
gene11398	7176.CPIJ010293-PA	S	In Between Ring fingers	FBXO43	F-box,IBR
gene11399	7176.CPIJ000098-PA	C	Electron transfer flavoprotein-ubiquinone oxidoreductase, 4Fe-4S	ETFDH	ETF_QO,FAD_binding_2,Thi4
gene114	7176.CPIJ007713-PA	S	7 transmembrane receptor (rhodopsin family)	-	7tm_1
gene1140	NA, NA, 136037.KDR17716	NA, NA, S	NA, NA, May be involved in the degradation of misfolded endoplasmic reticulum (ER) luminal proteins	NA, NA, DERL1	NA, NA, DER1
gene11400	7176.CPIJ003073-PA, NA, NA	S, NA, NA	Anaphase-promoting complex subunit 15, NA, NA	ANAPC15, NA, NA	ANAPC15, NA, NA
gene11401	NA, NA, NA, 7176.CPIJ003074-PA, 7176.CPIJ003074-PA	NA, NA, NA, A, A	NA, NA, NA, RNA recognition motif, RNA recognition motif	NA, NA, NA, -, -	NA, NA, NA, RRM_1, RRM_1
gene11402	7176.CPIJ004731-PA	S	Conserved hypothetical protein	-	CBM_14
gene11403	7176.CPIJ012150-PA, NA	DT, NA	Belongs to the protein kinase superfamily. RIO-type Ser Thr kinase family, NA	RIOK1, NA	RIO1, NA
gene11404	NA, 7176.CPIJ007887-PA	NA, K	NA, DNA-directed RNA polymerase III	NA, POLR3H	NA, RNA_pol_Rbc25,SHS2_Rpb7-N
gene11405	7176.CPIJ007360-PA	S	Guanylate cyclase	-	-
gene11406	7176.CPIJ007361-PA	T	Regulatory subunit of type II PKA R-subunit	-	RIIa
gene11407	7176.CPIJ000836-PA	-	-	-	PH
gene11408	7176.CPIJ017213-PA	T	Calcium calmodulin-dependent 3,5-cyclic nucleotide phosphodiesterase	PDE1C	PDEase_I,PDEase_I_N
gene11409	7176.CPIJ017214-PA, 7176.CPIJ017214-PA	K, K	ELM2, ELM2	MIER3, MIER3	ELM2,Myb_DNA-binding, ELM2,Myb_DNA-binding
gene1141	NA	NA	NA	NA	NA
gene11410	NA, NA, NA, NA, 7176.CPIJ015481-PA	NA, NA, NA, NA, LT	NA, NA, NA, NA, FAD binding domain of DNA photolyase	NA, NA, NA, NA, CRY2	NA, NA, NA, NA, DNA_photolyase,FAD_binding_7
gene11411	NA, 7176.CPIJ016806-PA, NA	NA, S, NA	NA, occurring C-terminal to leucine-rich repeats, NA	NA, C21orf2, NA	NA, LRR_4,LRR_9, NA
gene11412	40483.S8FF70	U	Rho (Ras homology) subfamily of Ras-like small GTPases	cdc42	Ras
gene11413	7176.CPIJ008903-PA	U	regulation of response to stimulus	-	LRR_8
gene11414	NA, NA	NA, NA	NA, NA	NA, NA	NA, NA
gene11415	NA, 7176.CPIJ002798-PA	NA, S	NA, Cuticle protein	NA, -	NA, Cuticle_3,YLP
gene11416	7176.CPIJ011634-PA, 7176.CPIJ011634-PA	U, U	Domain in Tre-2, BUB2p, and Cdc16p. Probable Rab-GAPs., Domain in Tre-2, BUB2p, and Cdc16p. Probable Rab-GAPs.	TBC1D10B, TBC1D10B	RabGAP-TBC, RabGAP-TBC
gene11417	NA, NA, NA, NA, NA	NA, NA, NA, NA, NA	NA, NA, NA, NA, NA	NA, NA, NA, NA, NA	NA, NA, NA, NA, NA
gene11418	NA, NA, NA, NA, NA, NA	NA, NA, NA, NA, NA, NA	NA, NA, NA, NA, NA, NA	NA, NA, NA, NA, NA, NA	NA, NA, NA, NA, NA, NA
gene11419	NA, 7176.CPIJ004305-PA	NA, O	NA, Trypsin-like serine protease	NA, -	NA, CLIP,Trypsin
gene1142	NA, NA	NA, NA	NA, NA	NA, NA	NA, NA
gene11420	NA, NA	NA, NA	NA, NA	NA, NA	NA, NA
gene11421	NA, 7176.CPIJ017913-PA, NA, 7176.CPIJ017913-PA	NA, -, NA, -	NA, -, NA, -	NA, -, NA, -	NA, -, NA, -
gene11422	NA, 7159.AAEL000733-PB	NA, EI	NA, Polysaccharide biosynthesis protein	NA, Hsd3b6	NA, 3Beta_HSD
gene11423	NA, NA, 7245.FBpp0269945, NA, NA	NA, NA, I, NA, NA	NA, NA, alpha/beta hydrolase fold, NA, NA	NA, NA, NLG-1, NA, NA	NA, NA, COesterase, NA, NA
gene11424	7176.CPIJ007753-PA	DL	5'-3' exoribonuclease	XRN1	XRN_N
gene11425	NA, NA	NA, NA	NA, NA	NA, NA	NA, NA
gene11426	7176.CPIJ006547-PA	O	precursor	-	Lipase
gene11427	NA	NA	NA	NA	NA
gene11428	7176.CPIJ015583-PA	S	Zinc finger, C2H2 type	-	zf-C2H2
gene11429	NA	NA	NA	NA	NA
gene1143	7176.CPIJ007563-PA, NA, NA, NA, NA, NA, NA, 7176.CPIJ014416-PA	E, NA, NA, NA, NA, NA, NA, E	FACT complex subunit SPT16 N-terminal lobe domain, NA, NA, NA, NA, NA, NA, FACT complex subunit SPT16 N-terminal lobe domain	SUPT16H, NA, NA, NA, NA, NA, NA, SUPT16H	FACT-Spt16_Nlob,Peptidase_M24,Rtt106,SPT16, NA, NA, NA, NA, NA, NA, FACT-Spt16_Nlob,Peptidase_M24,Rtt106,SPT16
gene11430	NA, NA	NA, NA	NA, NA	NA, NA	NA, NA
gene11431	7176.CPIJ015578-PA	S	Metal ion binding	-	zf-C2H2
gene11432	NA, NA, NA, 7176.CPIJ015577-PA	NA, NA, NA, S	NA, NA, NA, Metal ion binding	NA, NA, NA, -	NA, NA, NA, -
gene11433	7176.CPIJ006804-PA	O	C-Type lectin	BCAN	EGF,Lectin_C,Sushi,V-set,Xlink
gene11434	7159.AAEL012267-PA, NA, NA, NA	O, NA, NA, NA	A-macroglobulin receptor, NA, NA, NA	-, NA, NA, NA	A2M,A2M_N,A2M_N_2,A2M_comp,A2M_recep,Ldl_recept_a,Thiol-ester_cl, NA, NA, NA
gene11435	NA, NA, 7176.CPIJ018944-PA	NA, NA, Q	NA, NA, cytochrome P450	NA, NA, CYP4V2	NA, NA, p450
gene11436	7070.TC015750-PA, NA, NA, NA	S, NA, NA, NA	Ankyrin repeat, NA, NA, NA	-, NA, NA, NA	Ank,Ank_2,Ank_3,Ank_4,SOCS_box, NA, NA, NA
gene11437	7230.FBpp0163986, 7176.CPIJ005098-PA, NA, NA, NA, NA	P, P, NA, NA, NA, NA	voltage-gated calcium channel activity. It is involved in the biological process described with calcium ion transmembrane transport, Voltage-dependent p q type calcium channel, NA, NA, NA, NA	cac, cac, NA, NA, NA, NA	Ca_chan_IQ,GPHH,Ion_trans, Ca_chan_IQ,GPHH,Ion_trans, NA, NA, NA, NA
gene11438	7176.CPIJ018480-PA	O	Yellow protein	y	MRJP
gene11439	NA, 7994.ENSAMXP00000007096, 121225.PHUM091990-PA, 52644.XP_010583963.1, NA, NA, 7176.CPIJ005514-PA	NA, T, T, T, NA, NA, F	NA, MAGUK p55 subfamily member, Belongs to the MAGUK family, MAGUK p55 subfamily member, NA, NA, Calcium calmodulin-dependent serine protein kinase membrane-associated guanylate kinase	NA, MPP6, MPP6, MPP2, NA, NA, MPP6	NA, Guanylate_kin,L27,PDZ,SH3_2, Guanylate_kin,L27,PDZ,SH3_2, Guanylate_kin,L27,PDZ,SH3_2, NA, NA, Guanylate_kin,L27,PDZ,SH3_2
gene1144	7159.AAEL011877-PA, 7176.CPIJ014415-PA	Q, Q	Essential arginine methyltransferase that can both catalyze the formation of omega-N monomethylarginine (MMA) and symmetrical dimethylarginine (sDMA). Specifically mediates the symmetrical dimethylation of arginine residues in the small nuclear ribonucleoproteins SmD1 and SmD3 (By similarity), Essential arginine methyltransferase that can both catalyze the formation of omega-N monomethylarginine …	PRMT7, PRMT7	PrmA, PrmA
gene11440	7176.CPIJ005516-PA, 7176.CPIJ005515-PA	S, S	FR47-like protein, FR47-like protein	GLYATL3, GLYATL3	FR47,Gly_acyl_tr_C,Gly_acyl_tr_N, FR47,Gly_acyl_tr_C,Gly_acyl_tr_N
gene11441	7176.CPIJ005515-PA, 7176.CPIJ005515-PA	S, S	FR47-like protein, FR47-like protein	GLYATL3, GLYATL3	FR47,Gly_acyl_tr_C,Gly_acyl_tr_N, FR47,Gly_acyl_tr_C,Gly_acyl_tr_N
gene11442	7176.CPIJ005516-PA, 7176.CPIJ005515-PA	S, S	FR47-like protein, FR47-like protein	GLYATL3, GLYATL3	FR47,Gly_acyl_tr_C,Gly_acyl_tr_N, FR47,Gly_acyl_tr_C,Gly_acyl_tr_N
gene11443	NA, NA, NA, NA	NA, NA, NA, NA	NA, NA, NA, NA	NA, NA, NA, NA	NA, NA, NA, NA
gene11444	NA, NA, NA, 43151.ADAC004299-PA	NA, NA, NA, P	NA, NA, NA, Structural component of the gap junctions	NA, NA, NA, shakB	NA, NA, NA, Innexin
gene11445	NA, 7176.CPIJ013117-PA	NA, S	NA, Zinc-finger associated domain (zf-AD)	NA, -	NA, zf-AD,zf-C2H2
gene11446	NA, 7176.CPIJ004727-PA	NA, S	NA, biological adhesion	NA, -	NA, -
gene11447	NA	NA	NA	NA	NA
gene11448	7176.CPIJ001544-PA, 7176.CPIJ001544-PA	DZ, DZ	Dynein binding. It is involved in the biological process described with microtubule-based transport, Dynein binding. It is involved in the biological process described with microtubule-based transport	DCTN1, DCTN1	CAP_GLY,Dynactin, CAP_GLY,Dynactin
gene11449	NA, 7176.CPIJ003548-PA, NA, NA	NA, -, NA, NA	NA, -, NA, NA	NA, -, NA, NA	NA, -, NA, NA
gene1145	7176.CPIJ015216-PA	D	Speckle-type poz protein	-	BTB
gene11450	7176.CPIJ010186-PA	V	Belongs to the serpin family	SRPN19	Serpin
gene11451	NA, 7176.CPIJ010187-PA, 7176.CPIJ010187-PA, NA, NA, 7176.CPIJ010187-PA, 7176.CPIJ010187-PA, 7176.CPIJ010187-PA, 7176.CPIJ010187-PA, NA, NA	NA, P, P, NA, NA, P, P, P, P, NA, NA	NA, Belongs to the sodium solute symporter (SSF) (TC 2.A.21) family, Belongs to the sodium solute symporter (SSF) (TC 2.A.21) family, NA, NA, Belongs to the sodium solute symporter (SSF) (TC 2.A.21) family, Belongs to the sodium solute symporter (SSF) (TC 2.A.21) family, Belongs to the sodium solute symporter (SSF) (TC 2.A.21) family, Belongs to the sodium solute symporter (SSF) (TC 2.A.21) famil…	NA, -, -, NA, NA, -, -, -, -, NA, NA	NA, SSF, SSF, NA, NA, SSF, SSF, SSF, SSF, NA, NA
gene11452	7165.AGAP009735-PA, 7159.AAEL000632-PA, 7176.CPIJ005836-PA, 7159.AAEL000632-PA	T, T, T, T	Ligand for members of the frizzled family of seven transmembrane receptors, Ligand for members of the frizzled family of seven transmembrane receptors, Ligand for members of the frizzled family of seven transmembrane receptors, Ligand for members of the frizzled family of seven transmembrane receptors	WNT9B, WNT9B, WNT9B, WNT9B	wnt, wnt, wnt, wnt
gene11453	7176.CPIJ005523-PA	DL	Involved in the initiation of DNA replication. Also participates in checkpoint controls that ensure DNA replication is completed before mitosis is initiated	CDC6	AAA,AAA_16,AAA_22,Cdc6_C
gene11454	NA, NA, 13249.RPRC007706-PA, NA, NA, NA, NA, 7176.CPIJ005524-PA, NA	NA, NA, I, NA, NA, NA, NA, I, NA	NA, NA, acetyl-CoA carboxylase activity. It is involved in the biological process described with fatty acid biosynthetic process, NA, NA, NA, NA, Acetyl-coa carboxylase, NA	NA, NA, -, NA, NA, NA, NA, -, NA	NA, NA, ACC_central,Biotin_carb_C,Biotin_carb_N,Biotin_lipoyl,CPSase_L_D2,Carboxyl_trans, NA, NA, NA, NA, ACC_central,Biotin_carb_C,Biotin_carb_N,Biotin_lipoyl,CPSase_L_D2,Carboxyl_trans, NA
gene11455	NA, NA, NA, NA	NA, NA, NA, NA	NA, NA, NA, NA	NA, NA, NA, NA	NA, NA, NA, NA
gene11456	7176.CPIJ011564-PA, NA, NA, NA	I, NA, NA, NA	Gustatory receptor which mediates acceptance or avoidance behavior, depending on its substrates, NA, NA, NA	-, NA, NA, NA	7tm_7, NA, NA, NA
gene11457	7176.CPIJ011564-PA, NA, NA, NA	I, NA, NA, NA	Gustatory receptor which mediates acceptance or avoidance behavior, depending on its substrates, NA, NA, NA	-, NA, NA, NA	7tm_7, NA, NA, NA
gene11458	7176.CPIJ011563-PA, NA, NA, NA	I, NA, NA, NA	Gustatory receptor which mediates acceptance or avoidance behavior, depending on its substrates, NA, NA, NA	-, NA, NA, NA	7tm_7, NA, NA, NA
gene11459	NA, NA, NA, NA	NA, NA, NA, NA	NA, NA, NA, NA	NA, NA, NA, NA	NA, NA, NA, NA
gene1146	7176.CPIJ014411-PA, 7176.CPIJ014411-PA, 7176.CPIJ007565-PA	O, O, O	Belongs to the ubiquitin-conjugating enzyme family, Belongs to the ubiquitin-conjugating enzyme family, Belongs to the ubiquitin-conjugating enzyme family	UBE2V2, UBE2V2, UBE2V2	UQ_con, UQ_con, UQ_con
gene11460	NA, 7176.CPIJ006854-PA	NA, S	NA, Zinc finger, C2H2 type	NA, -	NA, zf-C2H2
gene11461	7176.CPIJ007969-PA, NA	S, NA	Domain of unknown function (DUF4211), NA	QSER1, NA	DUF4211, NA
gene11462	NA, NA, NA, NA, NA, NA, NA, NA, NA, NA, NA, NA, NA, NA, NA, NA, NA, NA, NA, NA, NA, NA, NA, 12957.ACEP18858-PA, 12957.ACEP18858-PA, NA, NA	NA, NA, NA, NA, NA, NA, NA, NA, NA, NA, NA, NA, NA, NA, NA, NA, NA, NA, NA, NA, NA, NA, NA, T, T, NA, NA	NA, NA, NA, NA, NA, NA, NA, NA, NA, NA, NA, NA, NA, NA, NA, NA, NA, NA, NA, NA, NA, NA, NA, Belongs to the protein kinase superfamily. STE Ser Thr protein kinase family. STE20 subfamily, Belongs to the protein kinase superfamily. STE Ser Thr protein kinase family. STE20 subfamily, NA, NA	NA, NA, NA, NA, NA, NA, NA, NA, NA, NA, NA, NA, NA, NA, NA, NA, NA, NA, NA, NA, NA, NA, NA, MAP4K1, MAP4K1, NA, NA	NA, NA, NA, NA, NA, NA, NA, NA, NA, NA, NA, NA, NA, NA, NA, NA, NA, NA, NA, NA, NA, NA, NA, CNH,Pkinase, CNH,Pkinase, NA, NA
gene11463	NA, 7176.CPIJ016212-PA, 7176.CPIJ016212-PA	NA, O, O	NA, Glutathione S-transferase, C-terminal domain, Glutathione S-transferase, C-terminal domain	NA, -, -	NA, GST_C,GST_N_3, GST_C,GST_N_3
gene11464	NA, NA, 7176.CPIJ016219-PA, NA, NA, NA	NA, NA, S, NA, NA, NA	NA, NA, Gustatory receptor, NA, NA, NA	NA, NA, Gr64b, NA, NA, NA	NA, NA, Trehalose_recp, NA, NA, NA
gene11465	7176.CPIJ016216-PA, NA, NA, NA	I, NA, NA, NA	Plays a role in the sugar gustatory response, NA, NA, NA	-, NA, NA, NA	Trehalose_recp, NA, NA, NA
gene11466	7159.AAEL001158-PB, NA	G, NA	Belongs to the FBPase class 1 family, NA	FBP1, NA	FBPase, NA
gene11467	NA, NA, NA, NA	NA, NA, NA, NA	NA, NA, NA, NA	NA, NA, NA, NA	NA, NA, NA, NA
gene11468	NA, NA	NA, NA	NA, NA	NA, NA	NA, NA
gene11469	NA, 7176.CPIJ001090-PA	NA, G	NA, Lactosylceramide 4-alpha-galactosyltransferase	NA, -	NA, Gb3_synth,Gly_transf_sug
gene1147	7176.CPIJ007566-PA, 7176.CPIJ007566-PA, 7176.CPIJ007566-PA, 7176.CPIJ007566-PA, 7176.CPIJ007566-PA, 7176.CPIJ014410-PA, NA, NA	C, C, C, C, C, C, NA, NA	Cytochrome C1, Cytochrome C1, Cytochrome C1, Cytochrome C1, Cytochrome C1, Cytochrome C1, NA, NA	CYC1, CYC1, CYC1, CYC1, CYC1, CYC1, NA, NA	Cytochrom_C1, Cytochrom_C1, Cytochrom_C1, Cytochrom_C1, Cytochrom_C1, Cytochrom_C1, NA, NA
gene11470	NA, 7176.CPIJ001089-PA	NA, G	NA, Glycosyltransferase sugar-binding region containing DXD motif	NA, -	NA, Gb3_synth,Gly_transf_sug
gene11471	NA, 7159.AAEL008921-PB	NA, Z	NA, light chain	NA, MYL9	NA, EF-hand_1,EF-hand_6,EF-hand_7,EF-hand_8
gene11472	7176.CPIJ008903-PA	U	regulation of response to stimulus	-	LRR_8
gene11473	NA, 7176.CPIJ008902-PA	NA, -	NA, -	NA, -	NA, -
gene11474	NA, NA	NA, NA	NA, NA	NA, NA	NA, NA
gene11475	NA, 7176.CPIJ007515-PA, 7176.CPIJ007515-PA, NA, NA, NA, NA	NA, S, S, NA, NA, NA, NA	NA, Golgi integral membrane protein, Golgi integral membrane protein, NA, NA, NA, NA	NA, -, -, NA, NA, NA, NA	NA, -, -, NA, NA, NA, NA
gene11476	NA, 7176.CPIJ001333-PA	NA, S	NA, zinc finger	NA, -	NA, zf-C2H2
gene11477	7176.CPIJ014306-PA	T	Serine threonine-protein kinase	-	Pkinase
gene11478	7176.CPIJ000622-PA	F	Dihydropyrimidinase	DPYS	Amidohydro_1
gene11479	NA	NA	NA	NA	NA
gene1148	12957.ACEP13296-PA, NA, NA, NA, NA, 7176.CPIJ019337-PA	S, NA, NA, NA, NA, U	cytoplasmic mRNA processing body assembly, NA, NA, NA, NA, FDF	tral, NA, NA, NA, NA, LSM14A	FDF,LSM14, NA, NA, NA, NA, FDF,LSM14
gene11480	NA, 7176.CPIJ006641-PA	NA, B	NA, Conserved hypothetical protein	NA, -	NA, SET,zf-MYND
gene11481	NA, NA, NA, NA, NA	NA, NA, NA, NA, NA	NA, NA, NA, NA, NA	NA, NA, NA, NA, NA	NA, NA, NA, NA, NA
gene11482	7176.CPIJ016779-PA, NA, 7176.CPIJ016779-PA	IKT, NA, IKT	Belongs to the inositol phosphokinase (IPK) family, NA, Belongs to the inositol phosphokinase (IPK) family	IPMK, NA, IPMK	IPK, NA, IPK
gene11483	NA, NA, 7176.CPIJ001727-PA	NA, NA, -	NA, NA, -	NA, NA, -	NA, NA, -
gene11484	7176.CPIJ004237-PA	S	DUF1767	RMI1	RMI1_C,RMI1_N
gene11485	7159.AAEL004000-PA	T	TIR domain	TOLL10	LRR_8,TIR,TIR_2
gene11486	NA, NA, 7739.XP_002590906.1, NA, NA	NA, NA, W, NA, NA	NA, NA, regulation of dendrite morphogenesis, NA, NA	NA, NA, SARM1, NA, NA	NA, NA, SAM_2,TIR_2, NA, NA
gene11487	NA, 7176.CPIJ004156-PA, NA, NA, NA, NA	NA, I, NA, NA, NA, NA	NA, Odorant receptor, NA, NA, NA, NA	NA, -, NA, NA, NA, NA	NA, 7tm_6, NA, NA, NA, NA
gene11488	NA, 7176.CPIJ004161-PA, NA, NA, NA, NA	NA, I, NA, NA, NA, NA	NA, Odorant receptor, NA, NA, NA, NA	NA, -, NA, NA, NA, NA	NA, 7tm_6, NA, NA, NA, NA
gene11489	7176.CPIJ002873-PA, NA, 7176.CPIJ002873-PA	DK, NA, DK	Sds3-like, NA, Sds3-like	BRMS1L, NA, BRMS1L	Sds3, NA, Sds3
gene1149	NA, NA	NA, NA	NA, NA	NA, NA	NA, NA
gene11490	NA, 43151.ADAC002901-PA, 7165.AGAP009894-PA, NA	NA, E, E, NA	NA, amino acid transporter, amino acid transporter, NA	NA, -, -, NA	NA, Aa_trans, Aa_trans, NA
gene11491	7176.CPIJ008899-PA, NA	-, NA	-, NA	-, NA	-, NA
gene11492	NA, 7176.CPIJ008900-PA, NA	NA, -, NA	NA, -, NA	NA, -, NA	NA, -, NA
gene11493	7176.CPIJ019892-PA	S	Leucine rich repeat	-	LRR_8
gene11494	7176.CPIJ001280-PA	C	Essential regulatory subunit of the mitochondrial calcium uniporter (mcu) channel, a protein that mediates calcium uptake into mitochondria	SMDT1	DDDD
gene11495	NA, 8010.XP_010867835.1, NA, NA, 1561998.Csp11.Scaffold630.g19559.t1, NA	NA, Z, NA, NA, Z, NA	NA, Flightless I homolog (Drosophila), NA, NA, Gelsolin homology domain, NA	NA, FLII, NA, NA, FLII, NA	NA, Gelsolin,LRR_4,LRR_8, NA, NA, Gelsolin,LRR_4,LRR_8, NA
gene11496	7176.CPIJ000542-PA, NA, NA, NA, NA, 7176.CPIJ000546-PA	I, NA, NA, NA, NA, I	Odorant receptor, NA, NA, NA, NA, Odorant receptor	-, NA, NA, NA, NA, -	7tm_6, NA, NA, NA, NA, 7tm_6
gene11497	7176.CPIJ000543-PA, NA, NA	-, NA, NA	-, NA, NA	-, NA, NA	7tm_6, NA, NA
gene11498	NA	NA	NA	NA	NA
gene11499	NA, NA, NA	NA, NA, NA	NA, NA, NA	NA, NA, NA	NA, NA, NA
gene115	NA, 7176.CPIJ015227-PA	NA, I	NA, Belongs to the thiolase family	NA, ACAT2	NA, Thiolase_C,Thiolase_N
gene1150	NA, NA	NA, NA	NA, NA	NA, NA	NA, NA
gene11500	7176.CPIJ010981-PA, NA	DZ, NA	Regulator of chromosome condensation (RCC1) repeat, NA	SERGEF, NA	RCC1,RCC1_2, NA
gene11501	NA, 7176.CPIJ010980-PA	NA, DO	NA, Anaphase promoting complex subunit 8 / Cdc23	NA, CDC23	NA, ANAPC8,TPR_8
gene11502	NA, NA	NA, NA	NA, NA	NA, NA	NA, NA
gene11503	7176.CPIJ000380-PA	S	Immunoglobulin	-	C2-set_2
gene11504	NA, NA, NA	NA, NA, NA	NA, NA, NA	NA, NA, NA	NA, NA, NA
gene11505	7159.AAEL015283-PA, NA	S, NA	synaptic vesicle, NA	-, NA	MFS_1,Sugar_tr, NA
gene11506	7176.CPIJ008994-PA, NA, NA	IT, NA, NA	Diacylglycerol kinase N-terminus, NA, NA	dgk-3, NA, NA	C1_1,DAGK_acc,DAGK_cat,DAG_kinase_N,EF-hand_5,EF-hand_7, NA, NA
gene11507	7176.CPIJ008993-PA, NA, 7176.CPIJ008993-PA	G, NA, G	Diacylglycerol kinase, alpha, beta, gamma, NA, Diacylglycerol kinase, alpha, beta, gamma	dgk-3, NA, dgk-3	C1_1,DAGK_acc,DAGK_cat,DAG_kinase_N,EF-hand_5,EF-hand_7, NA, C1_1,DAGK_acc,DAGK_cat,DAG_kinase_N,EF-hand_5,EF-hand_7
gene11508	NA, 7176.CPIJ011126-PA, NA, 7176.CPIJ011126-PA	NA, A, NA, A	NA, Domain of unknown function (DUF3453), NA, Domain of unknown function (DUF3453)	NA, SYMPK, NA, SYMPK	NA, DUF3453,Symplekin_C, NA, DUF3453,Symplekin_C
gene11509	NA, 7176.CPIJ011556-PA	NA, S	NA, Juvenile hormone-inducible protein	NA, -	NA, DUF1679,EcKinase
gene1151	7176.CPIJ007570-PA, NA, NA	-, NA, NA	-, NA, NA	-, NA, NA	-, NA, NA
gene11510	7176.CPIJ004029-PA, 7176.CPIJ004029-PA, NA	S, S, NA	Belongs to the CRISP family, Belongs to the CRISP family, NA	Ag5r, Ag5r, NA	CAP, CAP, NA
gene11511	NA, 7176.CPIJ004028-PA, NA, NA	NA, S, NA, NA	NA, CRISP Allergen PR-1-like Protein, NA, NA	NA, -, NA, NA	NA, CAP, NA, NA
gene11512	NA, 7176.CPIJ004029-PA, NA, 7176.CPIJ004029-PA, 7176.CPIJ004029-PA, 7176.CPIJ004029-PA, 7176.CPIJ004029-PA, NA, NA	NA, S, NA, S, S, S, S, NA, NA	NA, Belongs to the CRISP family, NA, Belongs to the CRISP family, Belongs to the CRISP family, Belongs to the CRISP family, Belongs to the CRISP family, NA, NA	NA, Ag5r, NA, Ag5r, Ag5r, Ag5r, Ag5r, NA, NA	NA, CAP, NA, CAP, CAP, CAP, CAP, NA, NA
gene11513	NA, NA, 7176.CPIJ004029-PA, 7176.CPIJ004029-PA, NA, NA, NA	NA, NA, S, S, NA, NA, NA	NA, NA, Belongs to the CRISP family, Belongs to the CRISP family, NA, NA, NA	NA, NA, Ag5r, Ag5r, NA, NA, NA	NA, NA, CAP, CAP, NA, NA, NA
gene11514	7176.CPIJ002917-PA, NA	-, NA	-, NA	-, NA	-, NA
gene11515	NA, NA	NA, NA	NA, NA	NA, NA	NA, NA
gene11516	NA, NA	NA, NA	NA, NA	NA, NA	NA, NA
gene11517	NA	NA	NA	NA	NA
gene11518	NA, NA, NA	NA, NA, NA	NA, NA, NA	NA, NA, NA	NA, NA, NA
gene11519	NA, NA	NA, NA	NA, NA	NA, NA	NA, NA
gene1152	43151.ADAC001589-PA	S	Eukaryotic protein of unknown function (DUF872)	TMEM134	DUF872
gene11520	7176.CPIJ006585-PA, NA, NA, NA, NA, NA, NA	G, NA, NA, NA, NA, NA, NA	Glyco_18, NA, NA, NA, NA, NA, NA	CHIA, NA, NA, NA, NA, NA, NA	CBM_14,Glyco_hydro_18,LysM,Self-incomp_S1, NA, NA, NA, NA, NA, NA
gene11521	NA, NA, NA	NA, NA, NA	NA, NA, NA	NA, NA, NA	NA, NA, NA
gene11522	NA	NA	NA	NA	NA
gene11523	7159.AAEL007664-PA	U	Nicotinic acetylcholine receptor subunit	CHRNA7	Neur_chan_LBD,Neur_chan_memb
gene11524	7176.CPIJ019892-PA	S	Leucine rich repeat	-	LRR_8
gene11525	NA, NA, NA, NA, NA, NA, NA	NA, NA, NA, NA, NA, NA, NA	NA, NA, NA, NA, NA, NA, NA	NA, NA, NA, NA, NA, NA, NA	NA, NA, NA, NA, NA, NA, NA
gene11526	NA, NA, NA, NA, NA, NA, NA	NA, NA, NA, NA, NA, NA, NA	NA, NA, NA, NA, NA, NA, NA	NA, NA, NA, NA, NA, NA, NA	NA, NA, NA, NA, NA, NA, NA
gene11527	NA, NA, NA	NA, NA, NA	NA, NA, NA	NA, NA, NA	NA, NA, NA
gene11528	7159.AAEL015151-PA, 7176.CPIJ011317-PA, 7176.CPIJ011317-PA	I, I, I	Belongs to the histidine acid phosphatase family, Belongs to the histidine acid phosphatase family, Belongs to the histidine acid phosphatase family	-, -, -	His_Phos_2, His_Phos_2, His_Phos_2
gene11529	7176.CPIJ003070-PA, NA, NA, NA	S, NA, NA, NA	Protein of unknown function (DUF1397), NA, NA, NA	-, NA, NA, NA	DUF1397, NA, NA, NA
gene1153	7176.CPIJ003000-PA	S	actin binding	-	Nebulin,SH3_1,SH3_9
gene11530	6412.HelroP86325	EPT	glutamate receptor	GRIA2	ANF_receptor,Lig_chan,Lig_chan-Glu_bd
gene11531	7176.CPIJ000471-PA, NA, NA	O, NA, NA	Belongs to the AAA ATPase family, NA, NA	FIGNL1, NA, NA	AAA,Vps4_C, NA, NA
gene11532	43151.ADAC003323-PA	O	NHL repeat	-	NHL
gene11533	NA, NA, NA, 7176.CPIJ005374-PA	NA, NA, NA, I	NA, NA, NA, Odorant receptor	NA, NA, NA, -	NA, NA, NA, -
gene11534	7159.AAEL018128-PA	S	Zinc finger, C2H2 type	-	zf-AD,zf-C2H2,zf-C2H2_4,zf-C2H2_6,zf-met
gene11535	7176.CPIJ012358-PA, NA	S, NA	zinc finger, NA	-, NA	-, NA
gene11536	NA, NA	NA, NA	NA, NA	NA, NA	NA, NA
gene11537	NA, 7176.CPIJ000929-PA	NA, Q	NA, Cytochrome P450	NA, -	NA, p450
gene11538	NA	NA	NA	NA	NA
gene11539	7176.CPIJ007819-PA, 7176.CPIJ007819-PA, NA	C, C, NA	NADH-ubiquinone reductase complex 1 MLRQ subunit, NADH-ubiquinone reductase complex 1 MLRQ subunit, NA	-, -, NA	B12D, B12D, NA
gene1154	NA, NA, NA	NA, NA, NA	NA, NA, NA	NA, NA, NA	NA, NA, NA
gene11540	7176.CPIJ017217-PA	C	Component of the ubiquinol-cytochrome c reductase complex (complex III or cytochrome b-c1 complex), which is a respiratory chain that generates an electrochemical potential coupled to ATP synthesis	UQCRFS1	Rieske,UCR_TM,Ubiq-Cytc-red_N
gene11541	7176.CPIJ016327-PA	S	Insect cuticle protein	-	Chitin_bind_4
gene11542	NA, NA, NA, 7176.CPIJ008758-PA, NA, NA, NA, NA	NA, NA, NA, S, NA, NA, NA, NA	NA, NA, NA, Conserved hypothetical protein, NA, NA, NA, NA	NA, NA, NA, -, NA, NA, NA, NA	NA, NA, NA, Acyl_transf_3, NA, NA, NA, NA
gene11543	7176.CPIJ014270-PA, 7176.CPIJ014270-PA	O, O	Spaetzle, Spaetzle	spz, spz	Spaetzle, Spaetzle
gene11544	7176.CPIJ017327-PA	T	Belongs to the protein kinase superfamily	TSSK2	Pkinase
gene11545	7176.CPIJ006105-PA, 7176.CPIJ006105-PA	D, D	Binds to the catalytic subunit of the cyclin dependent kinases and is essential for their biological function, Binds to the catalytic subunit of the cyclin dependent kinases and is essential for their biological function	cks1b, cks1b	CKS, CKS
gene11546	NA, NA, 7159.AAEL017011-PA, 7176.CPIJ005058-PA	NA, NA, S, S	NA, NA, Conserved region of unknown function on GLTSCR protein, Conserved region of unknown function on GLTSCR protein	NA, NA, -, -	NA, NA, GLTSCR1, GLTSCR1
gene11547	7176.CPIJ005195-PA, NA, NA, NA	S, NA, NA, NA	Belongs to the peroxisomal membrane protein PXMP2 4 family, NA, NA, NA	-, NA, NA, NA	Mpv17_PMP22, NA, NA, NA
gene11548	NA	NA	NA	NA	NA
gene11549	NA, NA, NA, NA, NA	NA, NA, NA, NA, NA	NA, NA, NA, NA, NA	NA, NA, NA, NA, NA	NA, NA, NA, NA, NA
gene1155	7176.CPIJ003002-PA	S	actin binding	-	Nebulin,SH3_1
gene11550	7176.CPIJ006165-PA, 7176.CPIJ006165-PA	K, K	Tetratricopeptide repeat, Tetratricopeptide repeat	GTF3C3, GTF3C3	TPR_8, TPR_8
gene11551	NA	NA	NA	NA	NA
gene11552	NA	NA	NA	NA	NA
gene11553	NA, NA, NA, NA, NA	NA, NA, NA, NA, NA	NA, NA, NA, NA, NA	NA, NA, NA, NA, NA	NA, NA, NA, NA, NA
gene11554	NA, NA	NA, NA	NA, NA	NA, NA	NA, NA
gene11555	NA, 7176.CPIJ004420-PA	NA, B	NA, Conserved hypothetical protein	NA, -	NA, SET,zf-MYND
gene11556	NA, 7159.AAEL012003-PA	NA, W	NA, Galectin	NA, -	NA, Gal-bind_lectin
gene11557	34740.HMEL004761-PA	K	Cysteine-rich motif following a subset of SET domains	KMT2D	FYRC,FYRN,PHD,SET,zf-HC5HC2H,zf-HC5HC2H_2
gene11558	NA, 7159.AAEL001359-PA	NA, -	NA, -	NA, -	NA, -
gene11559	NA, 7176.CPIJ013326-PA	NA, J	NA, Belongs to the tRNA nucleotidyltransferase poly(A) polymerase family	NA, TRNT1	NA, PolyA_pol,PolyA_pol_RNAbd
gene1156	NA, NA, NA	NA, NA, NA	NA, NA, NA	NA, NA, NA	NA, NA, NA
gene11560	43151.ADAC004879-PA, NA	P, NA	Histamine-gated chloride channel subunit, NA	Hiscl2, NA	Neur_chan_LBD,Neur_chan_memb, NA
gene11561	7176.CPIJ004148-PA, NA, NA	G, NA, NA	Glycosyl-transferase for dystroglycan, NA, NA	-, NA, NA	Glyco_transf_49, NA, NA
gene11562	7176.CPIJ004147-PA, NA	S, NA	Chitin-binding domain type 2, NA	Cpap3-e, NA	CBM_14, NA
gene11563	NA	NA	NA	NA	NA
gene11564	7176.CPIJ008159-PA, NA	S, NA	Conserved hypothetical protein, NA	-, NA	-, NA
gene11565	7176.CPIJ008155-PA	S	Conserved hypothetical protein	-	-
gene11566	7176.CPIJ008156-PA	S	Conserved hypothetical protein	-	-
gene11567	7176.CPIJ008157-PA	S	Conserved hypothetical protein	-	-
gene11568	7176.CPIJ008158-PA, NA, NA	S, NA, NA	Conserved hypothetical protein, NA, NA	-, NA, NA	-, NA, NA
gene11569	NA	NA	NA	NA	NA
gene1157	NA, NA	NA, NA	NA, NA	NA, NA	NA, NA
gene11570	7176.CPIJ014584-PA	S	DDE superfamily endonuclease	-	DDE_Tnp_4,THAP
gene11571	6669.EFX68881	-	-	-	Herpes_alk_exo,YqaJ
gene11572	NA, NA, 7176.CPIJ009130-PA, NA, NA	NA, NA, O, NA, NA	NA, NA, Belongs to the peptidase S1 family, NA, NA	NA, NA, -, NA, NA	NA, NA, CLIP,Trypsin, NA, NA
gene11573	NA, 7176.CPIJ009131-PA	NA, V	NA, Belongs to the serpin family	NA, SRPN5	NA, Serpin
gene11574	NA, NA, NA, 7176.CPIJ013039-PA	NA, NA, NA, S	NA, NA, NA, Domain of unknown function (DUF4812)	NA, NA, NA, -	NA, NA, NA, DUF4812
gene11575	7176.CPIJ000705-PA	S	polysaccharide binding. It is involved in the biological process described with immune response	-	Somatomedin_B
gene11576	NA, NA	NA, NA	NA, NA	NA, NA	NA, NA
gene11577	NA, 7176.CPIJ012806-PA	NA, K	NA, Myb/SANT-like DNA-binding domain	NA, -	NA, Myb_DNA-bind_5
gene11578	NA, NA	NA, NA	NA, NA	NA, NA	NA, NA
gene11579	NA, 7159.AAEL002681-PA, 7176.CPIJ007583-PA, NA	NA, E, E, NA	NA, Vanin-like protein 1 precursor, Vanin-like protein 1 precursor, NA	NA, BTD, BTD, NA	NA, CN_hydrolase, CN_hydrolase, NA
gene1158	NA, 7176.CPIJ003005-PA, NA	NA, U, NA	NA, Clathrin adaptor complex small chain, NA	NA, COPZ1, NA	NA, Clat_adaptor_s, NA
gene11580	126957.SMAR014454-PA, NA	L, NA	DNA helicase activity. It is involved in the biological process described with DNA replication initiation, NA	MCM7, NA	MCM,MCM_N,MCM_OB, NA
gene11581	7176.CPIJ014670-PA, NA, NA, NA	S, NA, NA, NA	Serpentine type 7TM GPCR chemoreceptor Srx, NA, NA, NA	-, NA, NA, NA	7tm_1, NA, NA, NA
gene11582	NA, 7176.CPIJ019459-PA, 7176.CPIJ019459-PA, 7165.AGAP011180-PA, 7165.AGAP011180-PA, 7165.AGAP011180-PA, 7165.AGAP011180-PA	NA, L, L, L, L, L, L	NA, A domain family that is part of the cupin metalloenzyme superfamily., A domain family that is part of the cupin metalloenzyme superfamily., A domain family that is part of the cupin metalloenzyme superfamily., A domain family that is part of the cupin metalloenzyme superfamily., A domain family that is part of the cupin metalloenzyme superfamily., A domain family that is part of the cupin met…	NA, KDM4B, KDM4B, KDM4B, KDM4B, KDM4B, KDM4B	NA, JmjC,JmjN,PHD_2,zf-HC5HC2H_2, JmjC,JmjN,PHD_2,zf-HC5HC2H_2, JmjC,JmjN,PHD_2,zf-HC5HC2H_2, JmjC,JmjN,PHD_2,zf-HC5HC2H_2, JmjC,JmjN,PHD_2,zf-HC5HC2H_2, JmjC,JmjN,PHD_2,zf-HC5HC2H_2
gene11583	NA, NA, NA, 43179.ENSSTOP00000003113, NA, NA, 7176.CPIJ002356-PA, NA, NA	NA, NA, NA, S, NA, NA, S, NA, NA	NA, NA, NA, Band 4.1-like protein 4A, NA, NA, FERM C-terminal PH-like domain, NA, NA	NA, NA, NA, EPB41L4A, NA, NA, EPB41L4A, NA, NA	NA, NA, NA, FA,FERM_C,FERM_M,FERM_N, NA, NA, FA,FERM_C,FERM_M,FERM_N, NA, NA
gene11584	7176.CPIJ014142-PA	D	Component of the cytosolic iron-sulfur (Fe S) protein assembly (CIA) machinery. Required for maturation of extramitochondrial Fe-S proteins. The NUBP1-NUBP2 heterotetramer forms a Fe-S scaffold complex, mediating the de novo assembly of an Fe-S cluster and its transfer to target apoproteins	NUBP1	ParA
gene11585	NA, 7159.AAEL007711-PA	NA, S	NA, Chitin-binding domain type 2	NA, -	NA, CBM_14
gene11586	NA, NA, 7176.CPIJ015270-PA	NA, NA, T	NA, NA, nucleic acid binding	NA, NA, -	NA, NA, zf-C2H2
gene11587	NA, NA, NA, NA, NA	NA, NA, NA, NA, NA	NA, NA, NA, NA, NA	NA, NA, NA, NA, NA	NA, NA, NA, NA, NA
gene11588	NA, NA, NA, NA	NA, NA, NA, NA	NA, NA, NA, NA	NA, NA, NA, NA	NA, NA, NA, NA
gene11589	NA	NA	NA	NA	NA
gene1159	7159.AAEL013125-PA, NA, NA	V, NA, NA	G-protein beta/gamma-subunit complex binding, NA, NA	-, NA, NA	G-alpha, NA, NA
gene11590	7176.CPIJ014748-PA, 7159.AAEL013726-PA, NA, NA	F, F, NA, NA	Telomere length regulation protein, Telomere length regulation protein, NA, NA	CLINT1, CLINT1, NA, NA	ENTH,Telomere_reg-2, ENTH,Telomere_reg-2, NA, NA
gene11591	NA, NA, 7176.CPIJ006111-PA	NA, NA, -	NA, NA, -	NA, NA, -	NA, NA, -
gene11592	NA	NA	NA	NA	NA
gene11593	NA, NA, NA, NA	NA, NA, NA, NA	NA, NA, NA, NA	NA, NA, NA, NA	NA, NA, NA, NA
gene11594	NA, NA, NA	NA, NA, NA	NA, NA, NA	NA, NA, NA	NA, NA, NA
gene11595	7176.CPIJ009354-PA	A	Homodimerisation region of STAR domain protein	QKI	KH_1,Quaking_NLS,STAR_dimer
gene11596	NA, NA, NA, NA	NA, NA, NA, NA	NA, NA, NA, NA	NA, NA, NA, NA	NA, NA, NA, NA
gene11597	NA, 7176.CPIJ004377-PA	NA, S	NA, IQ calmodulin-binding motif	NA, -	NA, IQ
gene11598	7176.CPIJ020176-PA	T	roundabout	ROBO1	I-set,Ig_3,fn3
gene11599	7176.CPIJ019849-PA, NA	S, NA	Leucine rich repeat, NA	LRRC20, NA	LRR_1,LRR_8, NA
gene116	7176.CPIJ015619-PA, NA	U, NA	Cysteine rich repeat, NA	GLG1, NA	Cys_rich_FGFR, NA
gene1160	7176.CPIJ010308-PA, NA, NA	S, NA, NA	ZnF_C4 abd HLH domain containing kinases domain, NA, NA	CHKov1, NA, NA	EcKinase, NA, NA
gene11600	NA	NA	NA	NA	NA
gene11601	NA, NA, 7176.CPIJ016502-PA	NA, NA, S	NA, NA, zinc finger	NA, NA, -	NA, NA, -
gene11602	7176.CPIJ001078-PA	O	Insect cuticle protein	-	Chitin_bind_4
gene11603	NA, 7159.AAEL003213-PA, NA, NA	NA, FQ, NA, NA	NA, Amidohydrolase family, NA, NA	NA, GDA, NA, NA	NA, Amidohydro_1, NA, NA
gene11604	NA, NA	NA, NA	NA, NA	NA, NA	NA, NA
gene11605	NA, NA, NA, NA, NA, NA	NA, NA, NA, NA, NA, NA	NA, NA, NA, NA, NA, NA	NA, NA, NA, NA, NA, NA	NA, NA, NA, NA, NA, NA
gene11606	NA, 7176.CPIJ001081-PA, NA	NA, Q, NA	NA, Retinal pigment epithelial membrane protein, NA	NA, BCO2, NA	NA, RPE65, NA
gene11607	7176.CPIJ001082-PA, NA, NA, NA, NA	F, NA, NA, NA, NA	Adenosine/AMP deaminase N-terminal, NA, NA, NA, NA	CECR1, NA, NA, NA, NA	A_deaminase,A_deaminase_N, NA, NA, NA, NA
gene11608	NA, NA, NA	NA, NA, NA	NA, NA, NA	NA, NA, NA	NA, NA, NA
gene11609	NA, NA	NA, NA	NA, NA	NA, NA	NA, NA
gene1161	NA, 7176.CPIJ010308-PA	NA, S	NA, ZnF_C4 abd HLH domain containing kinases domain	NA, CHKov1	NA, EcKinase
gene11610	NA, 7176.CPIJ000252-PA	NA, S	NA, peptidase inhibitor activity	NA, -	NA, -
gene11611	NA, NA	NA, NA	NA, NA	NA, NA	NA, NA
gene11612	NA, 7176.CPIJ017719-PA, 7176.CPIJ017719-PA	NA, L, L	NA, Component of the post-replicative DNA mismatch repair system (MMR), Component of the post-replicative DNA mismatch repair system (MMR)	NA, MSH2, MSH2	NA, MutS_I,MutS_II,MutS_III,MutS_IV,MutS_V, MutS_I,MutS_II,MutS_III,MutS_IV,MutS_V
gene11613	NA	NA	NA	NA	NA
gene11614	NA	NA	NA	NA	NA
gene11615	NA	NA	NA	NA	NA
gene11616	7176.CPIJ012250-PA, NA	T, NA	Troponin C, NA	TpnC4, NA	EF-hand_1,EF-hand_6,EF-hand_7, NA
gene11617	NA, NA	NA, NA	NA, NA	NA, NA	NA, NA
gene11618	NA, 7176.CPIJ000075-PA	NA, W	NA, Cadherin repeats.	NA, CLSTN2	NA, Cadherin,Laminin_G_3
gene11619	NA, NA	NA, NA	NA, NA	NA, NA	NA, NA
gene1162	7176.CPIJ012700-PA, NA, NA, NA, 7176.CPIJ012700-PA	S, NA, NA, NA, S	ZnF_C4 abd HLH domain containing kinases domain, NA, NA, NA, ZnF_C4 abd HLH domain containing kinases domain	CHKov1, NA, NA, NA, CHKov1	EcKinase, NA, NA, NA, EcKinase
gene11620	NA, NA	NA, NA	NA, NA	NA, NA	NA, NA
gene11621	NA	NA	NA	NA	NA
gene11622	7159.AAEL018329-PA	PT	Belongs to the Ca(2 ) cation antiporter (CaCA) (TC 2.A.19) family	SLC24A2	Na_Ca_ex
gene11623	NA, 7176.CPIJ013169-PA, 7176.CPIJ013169-PA	NA, G, G	NA, Alpha-amylase domain, Alpha-amylase domain	NA, Mal-B2, Mal-B2	NA, Alpha-amylase,SLC3A2_N, Alpha-amylase,SLC3A2_N
gene11624	NA	NA	NA	NA	NA
gene11625	7176.CPIJ011855-PA, NA, 7176.CPIJ011855-PA	S, NA, S	Protein of unknown function (DUF410), NA, Protein of unknown function (DUF410)	GET4, NA, GET4	DUF410, NA, DUF410
gene11626	NA, 7176.CPIJ005338-PA, NA	NA, C, NA	NA, DHHA2, NA	NA, PRUNE, NA	NA, DHH,DHHA2, NA
gene11627	7176.CPIJ003652-PA	S	Zinc-finger of C2H2 type	-	KRAB,zf-AD,zf-C2H2,zf-C2H2_6,zf-met
gene11628	7176.CPIJ003653-PA, NA, NA	S, NA, NA	C2H2-type zinc finger, NA, NA	-, NA, NA	zf-C2H2,zf-C2H2_6, NA, NA
gene11629	7176.CPIJ003654-PA, NA	C, NA	electron transfer flavoprotein, NA	ETFB, NA	ETF, NA
gene1163	NA, 7176.CPIJ012701-PA	NA, S	NA, Ecdysteroid kinase	NA, CHKov1	NA, EcKinase
gene11630	7176.CPIJ003655-PA	F	Inositol monophosphatase family	BPNT1	Inositol_P
gene11631	NA, NA, NA, NA	NA, NA, NA, NA	NA, NA, NA, NA	NA, NA, NA, NA	NA, NA, NA, NA
gene11632	NA, 7159.AAEL011233-PA	NA, A	NA, snRNP Sm proteins	NA, SNRPE	NA, LSM
gene11633	NA, 7176.CPIJ017425-PA	NA, S	NA, domain in TBC and LysM domain containing proteins	NA, -	NA, BACK,BTB,TLD
gene11634	7176.CPIJ010033-PA	K	SAC3/GANP family	LENG8	SAC3_GANP
gene11635	NA, NA	NA, NA	NA, NA	NA, NA	NA, NA
gene11636	7176.CPIJ014437-PA, 7176.CPIJ014437-PA	S, S	Coiled-coil domain containing 51, Coiled-coil domain containing 51	CCDC51, CCDC51	-, -
gene11637	7176.CPIJ012503-PA, NA	E, NA	Aldo/keto reductase family, NA	GCLM, NA	Aldo_ket_red, NA
gene11638	7176.CPIJ003582-PA	A	Domain of unknown function (DUF3535)	-	DUF3535,Helicase_C,SNF2_N
gene11639	NA, NA	NA, NA	NA, NA	NA, NA	NA, NA
gene1164	7176.CPIJ010305-PA	S	Ecdysteroid kinase	CHKov1	EcKinase
gene11640	7176.CPIJ001345-PA, 7176.CPIJ001345-PA, 7176.CPIJ001345-PA	MOT, MOT, MOT	Sel1-like repeats., Sel1-like repeats., Sel1-like repeats.	KIAA0141, KIAA0141, KIAA0141	Sel1, Sel1, Sel1
gene11641	7176.CPIJ007689-PA, 7176.CPIJ007689-PA	KL, KL	E1a binding protein P400, E1a binding protein P400	EP400, EP400	EP400_N,HSA,Helicase_C,SNF2_N, EP400_N,HSA,Helicase_C,SNF2_N
gene11642	7176.CPIJ007688-PA, NA	KL, NA	E1a binding protein P400, NA	EP400, NA	EP400_N,HSA,Helicase_C,SNF2_N, NA
gene11643	6669.EFX80979, 7176.CPIJ007687-PA, NA, NA	KL, KL, NA, NA	DNA- binding, E1a binding protein P400, NA, NA	EP400, EP400, NA, NA	EP400_N,HSA,Helicase_C,SNF2_N, EP400_N,HSA,Helicase_C,SNF2_N, NA, NA
gene11644	NA, NA, NA, NA, NA, 7176.CPIJ004076-PA	NA, NA, NA, NA, NA, O	NA, NA, NA, NA, NA, beta-N-acetylglucosaminidase	NA, NA, NA, NA, NA, MGEA5	NA, NA, NA, NA, NA, NAGidase
gene11645	7176.CPIJ012770-PA, NA	S, NA	Protein kinase C conserved region 2 (CalB), NA	C2CD5, NA	C2, NA
gene11646	NA, 7176.CPIJ012769-PA	NA, S	NA, neuropeptide signaling pathway	NA, Ms	NA, -
gene11647	NA, NA, NA, NA	NA, NA, NA, NA	NA, NA, NA, NA	NA, NA, NA, NA	NA, NA, NA, NA
gene11648	7176.CPIJ007959-PA, NA, NA	-, NA, NA	-, NA, NA	-, NA, NA	-, NA, NA
gene11649	NA, 13249.RPRC011147-PA, 7176.CPIJ019840-PA, NA	NA, Z, Z, NA	NA, calcium ion binding. It is involved in the biological process described with actin crosslink formation, Ca2+ insensitive EF hand, NA	NA, -, -, NA	NA, CH,EF-hand_6,EFhand_Ca_insen,Spectrin, CH,EF-hand_6,EFhand_Ca_insen,Spectrin, NA
gene1165	7176.CPIJ010304-PA, NA, NA, 7176.CPIJ010304-PA	S, NA, NA, S	ZnF_C4 abd HLH domain containing kinases domain, NA, NA, ZnF_C4 abd HLH domain containing kinases domain	-, NA, NA, -	EcKinase, NA, NA, EcKinase
gene11650	NA, NA, NA	NA, NA, NA	NA, NA, NA	NA, NA, NA	NA, NA, NA
gene11651	NA, NA, 7176.CPIJ006203-PA	NA, NA, S	NA, NA, Nucleolar pre-ribosomal-associated protein 1	NA, NA, URB1	NA, NA, NopRA1,Npa1
gene11652	7176.CPIJ002180-PA, NA	K, NA	mTERF, NA	MTERFD1, NA	mTERF, NA
gene11653	7176.CPIJ002182-PA, NA	S, NA	Reactive mitochondrial oxygen species modulator 1, NA	ROMO1, NA	Romo1, NA
gene11654	7176.CPIJ002347-PA	S	It is involved in the biological process described with cellular response to stress	-	MIEAP
gene11655	NA, 7176.CPIJ008895-PA, NA	NA, -, NA	NA, -, NA	NA, -, NA	NA, -, NA
gene11656	NA	NA	NA	NA	NA
gene11657	7176.CPIJ020143-PA, NA	O, NA	Alpha-2-Macroglobulin, NA	CD109, NA	A2M,A2M_N,A2M_N_2,A2M_comp,A2M_recep,Thiol-ester_cl, NA
gene11658	7176.CPIJ017735-PA	O	PPIases accelerate the folding of proteins. It catalyzes the cis-trans isomerization of proline imidic peptide bonds in oligopeptides	PPP2R4	PTPA
gene11659	NA, 7176.CPIJ008538-PA, 7176.CPIJ010553-PA, 7070.TC007158-PA	NA, D, D, D	NA, Belongs to the cyclin family, Belongs to the cyclin family, Belongs to the cyclin family	NA, CCND3, CCND3, CCND3	NA, Cyclin_C,Cyclin_N, Cyclin_C,Cyclin_N, Cyclin_C,Cyclin_N
gene1166	7159.AAEL006206-PA, NA, 7176.CPIJ010303-PA, NA	K, NA, K, NA	helix loop helix domain, NA, helix loop helix domain, NA	FERD3L, NA, FERD3L, NA	HLH, NA, HLH, NA
gene11660	7176.CPIJ019364-PA, NA	M, NA	Apolipoprotein D, NA	APOD, NA	Lipocalin,Lipocalin_2, NA
gene11661	7176.CPIJ019363-PA, 38654.XP_006038659.1, NA, NA	G, G, NA, NA	chitinase, Chitinase domain containing 1, NA, NA	CHID1, CHID1, NA, NA	Glyco_hydro_18, Glyco_hydro_18, NA, NA
gene11662	NA, 7176.CPIJ017332-PA	NA, O	NA, Insect cuticle protein	NA, -	NA, Chitin_bind_4
gene11663	NA	NA	NA	NA	NA
gene11664	7176.CPIJ005504-PA, 144197.XP_008289778.1, NA	J, J, NA	Belongs to the universal ribosomal protein uS7 family, rRNA binding, NA	RPS5, RPS5, NA	Ribosomal_S7, Ribosomal_S7, NA
gene11665	NA, NA	NA, NA	NA, NA	NA, NA	NA, NA
gene11666	NA, NA, NA	NA, NA, NA	NA, NA, NA	NA, NA, NA	NA, NA, NA
gene11667	NA, 7176.CPIJ019276-PA	NA, D	NA, Fibrinogen and fibronectin	NA, FIBCD1	NA, Fibrinogen_C
gene11668	NA, 7176.CPIJ001919-PA	NA, O	NA, serine-type endopeptidase activity	NA, -	NA, CBM_14,Ldl_recept_a,PAN_1,SRCR,Trypsin
gene11669	NA	NA	NA	NA	NA
gene1167	7176.CPIJ010302-PA, NA	O, NA	Belongs to the peptidase S1 family, NA	-, NA	Trypsin, NA
gene11670	NA	NA	NA	NA	NA
gene11671	NA, NA, NA, 7176.CPIJ005374-PA	NA, NA, NA, I	NA, NA, NA, Odorant receptor	NA, NA, NA, -	NA, NA, NA, -
gene11672	NA, 43151.ADAC002176-PA, 7176.CPIJ006218-PA	NA, S, S	NA, Tetratricopeptide repeats, Tetratricopeptide repeats	NA, TTC25, TTC25	NA, TPR_12,TPR_2,TPR_7,TPR_8, TPR_12,TPR_2,TPR_7,TPR_8
gene11673	NA, 7159.AAEL009698-PB, 136037.KDR24477, NA	NA, T, T, NA	NA, Serpentine type 7TM GPCR chemoreceptor Srsx, Neuropeptide Y receptor activity. It is involved in the biological process described with G-protein coupled receptor signaling pathway, NA	NA, NPFFR2, NPFFR2, NA	NA, 7tm_1, 7tm_1, NA
gene11674	7176.CPIJ002102-PA	O	Inhibitor of Apoptosis (IAP)	IAP1	BIR,zf-C3HC4_3
gene11675	7176.CPIJ007473-PA	T	ZU5 domain	TJP2	Guanylate_kin,PDZ,SH3_2,ZU5
gene11676	121225.PHUM420710-PA, 8083.ENSXMAP00000010745	Z, Z	Tubulin is the major constituent of microtubules. It binds two moles of GTP, one at an exchangeable site on the beta chain and one at a non-exchangeable site on the alpha chain, Tubulin is the major constituent of microtubules. It binds two moles of GTP, one at an exchangeable site on the beta chain and one at a non-exchangeable site on the alpha chain	-, TUBA1A	Tubulin,Tubulin_C, Tubulin,Tubulin_C
gene11677	7176.CPIJ017384-PA, NA	Z, NA	Microtubule-associated protein CRIPT, NA	CRIPT, NA	Cript, NA
gene11678	7176.CPIJ017385-PA	L	DnaB-like helicase C terminal domain	C10orf2	AAA_25
gene11679	7176.CPIJ002635-PA	-	-	-	zf-CCHC
gene1168	7176.CPIJ002971-PA, 7176.CPIJ002971-PA	Z, Z	Kinesin light chain, Kinesin light chain	KLC4, KLC4	DUF2315,TPR_10,TPR_12,TPR_7,TPR_8, DUF2315,TPR_10,TPR_12,TPR_7,TPR_8
gene11680	7176.CPIJ005610-PA, NA, NA, 7176.CPIJ005610-PA	S, NA, NA, S	retrograde transport, endosome to Golgi, NA, NA, retrograde transport, endosome to Golgi	FAM21A, NA, NA, FAM21A	CAP-ZIP_m, NA, NA, CAP-ZIP_m
gene11681	NA, 6669.EFX76688, NA, 7159.AAEL010927-PA, 7029.ACYPI009968-PA, 6669.EFX76690, NA	NA, S, NA, W, W, W, NA	NA, actin filament binding, NA, Vinculin family, Vinculin family, Actin filament binding. It is involved in the biological process described with cell adhesion, NA	NA, -, NA, CTNNAL1, CTNNAL1, CTNNAL1, NA	NA, Vinculin, NA, Vinculin, Vinculin, Vinculin, NA
gene11682	7176.CPIJ020170-PA, 7176.CPIJ020170-PA	W, W	Homologues of snake disintegrins, Homologues of snake disintegrins	ADAM10, ADAM10	Disintegrin,Pep_M12B_propep,Reprolysin_2,Reprolysin_5, Disintegrin,Pep_M12B_propep,Reprolysin_2,Reprolysin_5
gene11683	NA, NA, 7176.CPIJ011850-PA, NA, 7176.CPIJ011850-PA	NA, NA, J, NA, J	NA, NA, tRNA-specific and double-stranded RNA adenosine deaminase (RNA-specific editase), NA, tRNA-specific and double-stranded RNA adenosine deaminase (RNA-specific editase)	NA, NA, ADARB2, NA, ADARB2	NA, NA, A_deamin,dsrm, NA, A_deamin,dsrm
gene11684	NA, 7176.CPIJ011629-PA, NA	NA, I, NA	NA, Belongs to the sterol desaturase family, NA	NA, -, NA	NA, FA_hydroxylase, NA
gene11685	7176.CPIJ011630-PA, NA	I, NA	Belongs to the sterol desaturase family, NA	-, NA	FA_hydroxylase, NA
gene11686	7176.CPIJ002159-PA	S	Autophagy-related protein 13	ATG13	ATG13
gene11687	NA, NA, NA	NA, NA, NA	NA, NA, NA	NA, NA, NA	NA, NA, NA
gene11688	NA, NA, NA	NA, NA, NA	NA, NA, NA	NA, NA, NA	NA, NA, NA
gene11689	NA, 7176.CPIJ014281-PA	NA, P	NA, Eukaryotic-type carbonic anhydrase	NA, -	NA, Carb_anhydrase
gene1169	7176.CPIJ010300-PA	S	PEHE	KANSL1	PEHE
gene11690	NA, NA	NA, NA	NA, NA	NA, NA	NA, NA
gene11691	NA, NA, NA	NA, NA, NA	NA, NA, NA	NA, NA, NA	NA, NA, NA
gene11692	NA, NA, NA, 34740.HMEL007166-PA	NA, NA, NA, S	NA, NA, NA, Uncharacterised protein family UPF0565	NA, NA, NA, C2orf69	NA, NA, NA, UPF0565
gene11693	NA, 7176.CPIJ015560-PA	NA, L	NA, NUDIX domain	NA, NUDT8	NA, NUDIX
gene11694	7176.CPIJ015559-PA	-	-	-	-
gene11695	7176.CPIJ006950-PA, NA, NA, 7176.CPIJ006950-PA	Q, NA, NA, Q	cytochrome P450, NA, NA, cytochrome P450	-, NA, NA, -	p450, NA, NA, p450
gene11696	7176.CPIJ006532-PA	-	-	-	Glyco_transf_92
gene11697	218851.Aquca_021_00072.1	J	Belongs to the universal ribosomal protein uS11 family	-	Ribosomal_S11
gene11698	NA, 7176.CPIJ000846-PA	NA, S	NA, zinc finger	NA, ZNF207	NA, -
gene11699	NA, NA, NA, NA, NA, NA, NA, NA	NA, NA, NA, NA, NA, NA, NA, NA	NA, NA, NA, NA, NA, NA, NA, NA	NA, NA, NA, NA, NA, NA, NA, NA	NA, NA, NA, NA, NA, NA, NA, NA
gene117	NA, NA, 7176.CPIJ015620-PA, NA	NA, NA, S, NA	NA, NA, toll-like receptor 7 signaling pathway, NA	NA, NA, -, NA	NA, NA, UNC-93, NA
gene1170	7176.CPIJ010299-PA, NA	S, NA	JAKMIP CC3 domain, NA	-, NA	JAKMIP_CC3, NA
gene11700	NA, NA, NA, 7176.CPIJ001538-PA	NA, NA, NA, TU	NA, NA, NA, Essential role in endosome membrane invagination and formation of multivesicular bodies, MVBs. Required during gastrulation and appears to regulate early embryonic signaling pathways. Inhibits tyrosine kinase receptor signaling by promoting degradation of the tyrosine-phosphorylated, active receptor, potentially by sorting activated receptors into MVBs. The MVBs are then trafficked to…	NA, NA, NA, HGS	NA, NA, NA, FYVE,Hrs_helical,VHS
gene11701	7176.CPIJ009374-PA	I	START domain	STARD10	START
gene11702	7176.CPIJ003083-PA	O	B-Box-type zinc finger	-	zf-B_box,zf-C3HC4,zf-RING_UBOX
gene11703	NA, 12957.ACEP27139-PA, NA	NA, P, NA	NA, Sodium / potassium ATPase beta chain, NA	NA, ATP1B1, NA	NA, Na_K-ATPase, NA
gene11704	7176.CPIJ011966-PA, 7176.CPIJ011966-PA	O, O	Gamma interferon inducible lysosomal thiol reductase (GILT), Gamma interferon inducible lysosomal thiol reductase (GILT)	-, -	GILT,SapA, GILT,SapA
gene11705	NA, NA, NA, NA, NA, NA, NA	NA, NA, NA, NA, NA, NA, NA	NA, NA, NA, NA, NA, NA, NA	NA, NA, NA, NA, NA, NA, NA	NA, NA, NA, NA, NA, NA, NA
gene11706	7176.CPIJ000956-PA	S	Spider toxin	-	Toxin_9
gene11707	7176.CPIJ003233-PA, NA, NA	S, NA, NA	cilium assembly, NA, NA	CEP89, NA, NA	-, NA, NA
gene11708	34839.XP_005377205.1, NA	O, NA	Spermatogenesis-associated protein 5-like protein, NA	SPATA5L1, NA	AAA,Vps4_C, NA
gene11709	NA	NA	NA	NA	NA
gene1171	NA, NA	NA, NA	NA, NA	NA, NA	NA, NA
gene11710	NA, 7176.CPIJ012137-PA, NA, NA	NA, O, NA, NA	NA, ATP-dependent protease La (LON) substrate-binding domain, NA, NA	NA, LONRF3, NA, NA	NA, LON_substr_bdg,zf-C3HC4_2,zf-C3HC4_3,zf-C3HC4_4,zf-RING_UBOX, NA, NA
gene11711	7176.CPIJ016559-PA	O	Ubiquitin-activating enzyme E1	UBA1	E1_4HB,E1_FCCH,E1_UFD,ThiF,UBA_e1_thiolCys
gene11712	NA, NA, NA, NA, 7176.CPIJ013185-PA, NA	NA, NA, NA, NA, O, NA	NA, NA, NA, NA, Belongs to the peptidase S1 family, NA	NA, NA, NA, NA, -, NA	NA, NA, NA, NA, Trypsin, NA
gene11713	7176.CPIJ013187-PA, NA, 7176.CPIJ013185-PA, NA, NA, NA, NA	O, NA, O, NA, NA, NA, NA	Belongs to the peptidase S1 family, NA, Belongs to the peptidase S1 family, NA, NA, NA, NA	-, NA, -, NA, NA, NA, NA	Trypsin, NA, Trypsin, NA, NA, NA, NA
gene11714	7176.CPIJ013189-PA, NA, 7176.CPIJ013185-PA	E, NA, O	Belongs to the peptidase S1 family, NA, Belongs to the peptidase S1 family	-, NA, -	Trypsin, NA, Trypsin
gene11715	7176.CPIJ004389-PA, NA, 7176.CPIJ004389-PA, 7176.CPIJ004389-PA	-, NA, -, -	-, NA, -, -	-, NA, -, -	-, NA, -, -
gene11716	NA, NA	NA, NA	NA, NA	NA, NA	NA, NA
gene11717	7176.CPIJ011557-PA, NA	UY, NA	Nuclear pore component, NA	NUP88, NA	Nup88, NA
gene11718	7176.CPIJ011558-PA, 7176.CPIJ011558-PA, NA, NA	S, S, NA, NA	EF-hand domain pair, EF-hand domain pair, NA, NA	CBP, CBP, NA, NA	EF-hand_5,EF-hand_7, EF-hand_5,EF-hand_7, NA, NA
gene11719	7176.CPIJ002289-PA, 7176.CPIJ002289-PA	S, S	DNA/RNA non-specific endonuclease, DNA/RNA non-specific endonuclease	-, -	Endonuclease_NS, Endonuclease_NS
gene1172	NA	NA	NA	NA	NA
gene11720	7176.CPIJ010119-PA	U	Belongs to the sorting nexin family	SNX9	BAR_3_WASP_bdg,PX,SH3_1,SH3_9
gene11721	NA, 7245.FBpp0268291, 7460.GB40693-PA, 7176.CPIJ014202-PA, NA	NA, E, E, E, NA	NA, Oxidoreductase activity, acting on paired donors, with incorporation or reduction of molecular oxygen, reduced ascorbate as one donor, and incorporation of one atom of oxygen, Oxidoreductase activity, acting on paired donors, with incorporation or reduction of molecular oxygen, reduced ascorbate as one donor, and incorporation of one atom of oxygen, Copper type II ascorbate-dependent monooxyg…	NA, MOXD1, MOXD1, MOXD1, NA	NA, Cu2_monoox_C,Cu2_monooxygen,DOMON, Cu2_monoox_C,Cu2_monooxygen,DOMON, Cu2_monoox_C,Cu2_monooxygen,DOMON, NA
gene11722	43151.ADAC006296-PA	S	DOMON domain	-	DOMON
gene11723	13037.EHJ66047	T	7 transmembrane receptor (rhodopsin family)	HTR7	7tm_1
gene11724	7176.CPIJ006601-PA, NA	G, NA	Belongs to the glycosyl hydrolase 47 family, NA	EDEM3, NA	Glyco_hydro_47,PA, NA
gene11725	7176.CPIJ015590-PA	S	cellular response to interferon-beta	-	-
gene11726	NA, 7176.CPIJ011192-PA, 12957.ACEP10768-PA, 13037.EHJ70932	NA, K, K, K	NA, 'FY-rich' domain, N-terminal region, Zinc ion binding. It is involved in the biological process described with, Cysteine-rich motif following a subset of SET domains	NA, KMT2D, KMT2D, KMT2D	NA, FYRC,FYRN,PHD,SET,zf-HC5HC2H,zf-HC5HC2H_2, FYRC,FYRN,PHD,SET,zf-HC5HC2H,zf-HC5HC2H_2, FYRC,FYRN,PHD,SET,zf-HC5HC2H,zf-HC5HC2H_2
gene11727	13249.RPRC009289-PA, 6669.EFX79574, NA, NA, NA	J, T, NA, NA, NA	Domain in the RNA-binding Lupus La protein; unknown function, nucleic acid binding, NA, NA, NA	-, LARP4, NA, NA, NA	-, La, NA, NA, NA
gene11728	NA, NA	NA, NA	NA, NA	NA, NA	NA, NA
gene11729	NA, 7176.CPIJ011203-PA, NA, 43151.ADAC005535-PA	NA, A, NA, A	NA, U2 snRNP auxiliary factor large subunit, NA, U2 snRNP auxiliary factor large subunit	NA, U2AF2, NA, U2AF2	NA, RRM_1, NA, RRM_1
gene1173	NA	NA	NA	NA	NA
gene11730	NA, 7091.BGIBMGA007310-TA	NA, T	NA, Src homology 2 domains	NA, sem-5	NA, SH2,SH3_1
gene11731	NA, 7176.CPIJ009270-PA, NA	NA, O, NA	NA, Belongs to the glycosyltransferase 43 family, NA	NA, GlcAT-S, NA	NA, Glyco_transf_43, NA
gene11732	7176.CPIJ013453-PA	S	SH3-binding, glutamic acid-rich protein	SH3BGR	SH3BGR
gene11733	7176.CPIJ008436-PA	S	Conserved hypothetical protein	-	F-box-like
gene11734	NA, NA, NA	NA, NA, NA	NA, NA, NA	NA, NA, NA	NA, NA, NA
gene11735	7176.CPIJ018995-PA	T	Type I inositol 3,4-bisphosphate	INPP4A	C2,PH
gene11736	NA	NA	NA	NA	NA
gene11737	NA, NA, 7176.CPIJ011752-PA	NA, NA, E	NA, NA, Trypsin-like serine protease	NA, NA, -	NA, NA, Trypsin
gene11738	7176.CPIJ004048-PA	U	CHD5-like protein	WRB	CHD5
gene11739	NA, NA, NA	NA, NA, NA	NA, NA, NA	NA, NA, NA	NA, NA, NA
gene1174	NA, NA	NA, NA	NA, NA	NA, NA	NA, NA
gene11740	7176.CPIJ013708-PA, NA	S, NA	Conserved hypothetical protein, NA	-, NA	Methyltransf_FA, NA
gene11741	7176.CPIJ002213-PA, NA	I, NA	Odorant receptor, NA	GPROR23, NA	7tm_6, NA
gene11742	NA, NA, NA, 7176.CPIJ005401-PA	NA, NA, NA, I	NA, NA, NA, Odorant receptor	NA, NA, NA, -	NA, NA, NA, -
gene11743	7176.CPIJ005527-PA	S	Conserved hypothetical protein	-	-
gene11744	7176.CPIJ002539-PA, NA, NA, NA	PT, NA, NA, NA	7 transmembrane sweet-taste receptor of 3 GCPR, NA, NA, NA	boss, NA, NA, NA	7tm_3, NA, NA, NA
gene11745	7176.CPIJ002538-PA, NA, NA, 43151.ADAC003223-PA	Q, NA, NA, Q	Cytochrome p450, NA, NA, cytochrome p450	-, NA, NA, Cyp28c1	p450, NA, NA, p450
gene11746	7176.CPIJ002538-PA, NA, NA, 43151.ADAC003223-PA	Q, NA, NA, Q	Cytochrome p450, NA, NA, cytochrome p450	-, NA, NA, Cyp28c1	p450, NA, NA, p450
gene11747	NA, NA, NA, NA, NA, NA, NA	NA, NA, NA, NA, NA, NA, NA	NA, NA, NA, NA, NA, NA, NA	NA, NA, NA, NA, NA, NA, NA	NA, NA, NA, NA, NA, NA, NA
gene11748	7176.CPIJ017961-PA, NA, NA, NA, NA	P, NA, NA, NA, NA	Belongs to the amiloride-sensitive sodium channel (TC 1.A.6) family, NA, NA, NA, NA	-, NA, NA, NA, NA	ASC, NA, NA, NA, NA
gene11749	NA, NA, 103372.F4WBD2	NA, NA, AJ	NA, NA, snoRNA binding domain, fibrillarin	NA, NA, NOP58	NA, NA, NOP5NT,Nop
gene1175	7176.CPIJ015695-PA, 7176.CPIJ015695-PA, NA	S, S, NA	GDP-D-glucose phosphorylase activity, GDP-D-glucose phosphorylase activity, NA	GDPGP1, GDPGP1, NA	-, -, NA
gene11750	7176.CPIJ018286-PA, 55529.EKX48890, NA, NA	S, Z, NA, NA	Belongs to the DHHC palmitoyltransferase family, protein-cysteine S-palmitoyltransferase activity, NA, NA	ZDHHC13, -, NA, NA	Ank_2,Ank_3,Ank_4,Ank_5,DHHC, DHHC, NA, NA
gene11751	7176.CPIJ008051-PA, NA	-, NA	-, NA	-, NA	-, NA
gene11752	7176.CPIJ001269-PA	H	Reduced folate carrier	SLC19A2	Folate_carrier
gene11753	NA, NA, 7176.CPIJ001268-PA	NA, NA, CH	NA, NA, belongs to the flavoprotein pyridine nucleotide cytochrome reductase family	NA, NA, CYB5R3	NA, NA, FAD_binding_6,NAD_binding_1
gene11754	NA, NA, NA	NA, NA, NA	NA, NA, NA	NA, NA, NA	NA, NA, NA
gene11755	NA, NA, NA, 7159.AAEL007917-PA	NA, NA, NA, S	NA, NA, NA, Sarcolemmal associated protein	NA, NA, NA, -	NA, NA, NA, Nuf2
gene11756	NA	NA	NA	NA	NA
gene11757	7176.CPIJ005234-PA	S	Sarcolemmal associated protein	C9orf117	DUF4515
gene11758	7176.CPIJ010210-PA	ET	amino acid transporter	SLC32A1	Aa_trans
gene11759	7159.AAEL001110-PA, 7165.AGAP012243-PA, NA, NA	V, V, NA, NA	Belongs to the protein-tyrosine phosphatase family. Non-receptor class dual specificity subfamily, Belongs to the protein-tyrosine phosphatase family. Non-receptor class dual specificity subfamily, NA, NA	DUSP22, DUSP22, NA, NA	DSPc, DSPc, NA, NA
gene1176	7176.CPIJ000560-PA	S	Conserved hypothetical protein	-	Acetyltransf_1
gene11760	NA, 13249.RPRC003286-PA, NA, NA, 7176.CPIJ004026-PA, NA, NA, 7159.AAEL002871-PA, 7227.FBpp0291463	NA, Z, NA, NA, Z, NA, NA, Z, Z	NA, MyTH4 domain, NA, NA, Ras association (RalGDS/AF-6) domain, NA, NA, Ras association (RalGDS/AF-6) domain, Belongs to the TRAFAC class myosin-kinesin ATPase superfamily. Myosin family	NA, Myo22, NA, NA, Myo22, NA, NA, Myo22, Myo22	NA, FERM_M,IQ,MyTH4,Myosin_head,RA, NA, NA, FERM_M,IQ,MyTH4,Myosin_head,RA, NA, NA, FERM_M,IQ,MyTH4,Myosin_head,RA, FERM_M,IQ,MyTH4,Myosin_head,RA
gene11761	NA, NA	NA, NA	NA, NA	NA, NA	NA, NA
gene11762	NA	NA	NA	NA	NA
gene11763	7176.CPIJ016973-PA	I	Carboxylesterase family	-	COesterase
gene11764	NA	NA	NA	NA	NA
gene11765	136037.KDR21811, NA, NA	S, NA, NA	Metal ion binding, NA, NA	-, NA, NA	zf-C2H2,zf-H2C2_5, NA, NA
gene11766	NA, NA, NA, 7176.CPIJ002334-PA, NA	NA, NA, NA, UY, NA	NA, NA, NA, Importin-beta N-terminal domain, NA	NA, NA, NA, IPO4, NA	NA, NA, NA, HEAT,HEAT_EZ,IBN_N, NA
gene11767	7176.CPIJ017926-PA, 7176.CPIJ017926-PA	S, S	Insect cuticle protein, Insect cuticle protein	-, -	Chitin_bind_4, Chitin_bind_4
gene11768	7176.CPIJ010495-PA, 7176.CPIJ010495-PA	T, T	Leucine Rich repeat, Leucine Rich repeat	IGFALS, IGFALS	LRRNT,LRR_8, LRRNT,LRR_8
gene11769	NA, NA	NA, NA	NA, NA	NA, NA	NA, NA
gene1177	7176.CPIJ015698-PA, NA	-, NA	-, NA	-, NA	-, NA
gene11770	NA, NA	NA, NA	NA, NA	NA, NA	NA, NA
gene11771	7176.CPIJ015532-PA	U	Er lumen protein retaining receptor	KdelR	ER_lumen_recept
gene11772	NA, 7176.CPIJ009327-PA, NA	NA, O, NA	NA, Insect cuticle protein, NA	NA, -, NA	NA, Chitin_bind_4, NA
gene11773	7176.CPIJ015635-PA	K	post-embryonic limb morphogenesis	-	MADF_DNA_bdg
gene11774	NA, NA, NA, NA	NA, NA, NA, NA	NA, NA, NA, NA	NA, NA, NA, NA	NA, NA, NA, NA
gene11775	NA, NA, NA, NA, NA, NA, NA	NA, NA, NA, NA, NA, NA, NA	NA, NA, NA, NA, NA, NA, NA	NA, NA, NA, NA, NA, NA, NA	NA, NA, NA, NA, NA, NA, NA
gene11776	NA, NA	NA, NA	NA, NA	NA, NA	NA, NA
gene11777	NA	NA	NA	NA	NA
gene11778	NA, NA	NA, NA	NA, NA	NA, NA	NA, NA
gene11779	NA, 7176.CPIJ016468-PA	NA, P	NA, Ctr copper transporter family	NA, -	NA, Ctr
gene1178	NA, NA	NA, NA	NA, NA	NA, NA	NA, NA
gene11780	7176.CPIJ004934-PA, NA, NA	A, NA, NA	Survival motor neuron protein (SMN), NA, NA	SMNDC1, NA, NA	SMN, NA, NA
gene11781	7176.CPIJ013168-PA	-	-	-	-
gene11782	7176.CPIJ000902-PA, NA	-, NA	-, NA	-, NA	-, NA
gene11783	7176.CPIJ000209-PA	S	5'-flap endonuclease activity. It is involved in the biological process described with DNA replication	-	BTB,Slx4
gene11784	NA	NA	NA	NA	NA
gene11785	NA, 43151.ADAC006375-PA	NA, J	NA, 3' exoribonuclease family, domain 2	NA, EXOSC9	NA, RNase_PH,RNase_PH_C
gene11786	7176.CPIJ017074-PA, NA	I, NA	Belongs to the AB hydrolase superfamily. Lipase family, NA	-, NA	Abhydro_lipase,Abhydrolase_1, NA
gene11787	7176.CPIJ006590-PA, NA	Z, NA	Filamin-type immunoglobulin domains, NA	-, NA	CH,Filamin, NA
gene11788	7159.AAEL000738-PA, 13037.EHJ63668	K, S	Rogdi leucine zipper containing protein, Rogdi leucine zipper containing protein	ROGDI, ROGDI	Rogdi_lz, Rogdi_lz
gene11789	7176.CPIJ005005-PA	-	-	-	F-box-like
gene1179	7460.GB48714-PA, NA, NA, NA, NA, NA, NA, 9713.XP_006748869.1, 89462.XP_006057411.1, NA, NA	T, NA, NA, NA, NA, NA, NA, T, T, NA, NA	death domain, NA, NA, NA, NA, NA, NA, DEATH domain, negative regulation of pancreatic amylase secretion, NA, NA	MADD, NA, NA, NA, NA, NA, NA, MADD, MADD, NA, NA	DENN,uDENN, NA, NA, NA, NA, NA, NA, DENN,uDENN, DENN,uDENN, NA, NA
gene11790	7176.CPIJ011216-PA	S	Broad-Complex, Tramtrack and Bric a brac	-	BTB
gene11791	7176.CPIJ017253-PA, 7176.CPIJ017253-PA	S, S	Tetraspanin family, Tetraspanin family	-, -	Tetraspannin, Tetraspannin
gene11792	NA, NA, NA, NA, NA, NA, NA, NA, NA, NA	NA, NA, NA, NA, NA, NA, NA, NA, NA, NA	NA, NA, NA, NA, NA, NA, NA, NA, NA, NA	NA, NA, NA, NA, NA, NA, NA, NA, NA, NA	NA, NA, NA, NA, NA, NA, NA, NA, NA, NA
gene11793	7176.CPIJ000500-PA	-	-	-	-
gene11794	NA	NA	NA	NA	NA
gene11795	NA, NA	NA, NA	NA, NA	NA, NA	NA, NA
gene11796	7176.CPIJ006057-PA, NA, NA	K, NA, NA	RNA polymerase II transcription coactivator activity involved in preinitiation complex assembly, NA, NA	MED6, NA, NA	Med6, NA, NA
gene11797	32507.XP_006810965.1, NA, NA	A, NA, NA	DEAH (Asp-Glu-Ala-His) box polypeptide 34, NA, NA	DHX34, NA, NA	DEAD,HA2,Helicase_C,OB_NTP_bind, NA, NA
[truncated: 12,728 more rows]
